# Supplementary material for: Application of Data-Independent Acquisition Approach to Study the Proteome Change from Early to Later Phases of Tomato Pathogenesis Responses
Source: Int J Mol Sci. 2019 Feb 17;20(4):863. doi: 10.3390/ijms20040863 (PMC6413104; doi:10.3390/ijms20040863)
Supplement: Supplementary file 1 [file ijms-20-00863-s001.zip]

Archive with 4 entries (3 files):
- Supplementary data/
- Supplementary data/Figure_S1_rev 190208.pdf
- Supplementary data/Supplemental Table 1. Quantified Proteins_PANTHER annotation_All Time points_rev 190208.xlsx
- Supplementary data/Supplemental Table 2. OpenSWATH quantified results_Peptide-protein list.xlsx
