# Supplementary material for: Application of Data-Independent Acquisition Approach to Study the Proteome Change from Early to Later Phases of Tomato Pathogenesis Responses
Source: Int J Mol Sci. 2019 Feb 17;20(4):863. doi: 10.3390/ijms20040863 (PMC6413104; doi:10.3390/ijms20040863)
Supplement: Supplementary file 1 [file ijms-20-00863-s001.zip › Supplementary data/Supplemental Table 1. Quantified Proteins_PANTHER annotation_All Time points_rev 190208.xlsx]

## Sheet: Quantified Prot. in 3 Reps 04HR
a: multiple hypothesis testing using the sequential combined probability test of Fisher at α = 0.05 (Diz, A. P.; Carvajal-Rodriguez, A.; Skibinski, D. O., Multiple hypothesis testing in proteomics: a strategy for experimental work. Mol Cell Proteomics 2011, 10, (3), M110 004374.)
Gene Accession	Protein description	Normalized log2 (Pst04/Mock04) Repliate 1	Normalized log2 (Pst04/Mock04) Repliate 2	Normalized log2 (Pst04/Mock04) Repliate 3	Average log2 (Pst04/Mock04)	SD log2 (Pst04/Mock04)	# of replicate	t test	p-value	SFisher (0.05)a	Geometry Mean (Pst04/Mock04)	BLAST to TAIR database	UniProtKB	Gene name; symbol; ortholog	GO database BP Complete	GO database MF Complete	GO database CC Complete	PANTHER GO-Slim Biological Process	PANTHER GO-Slim Molecular Function	PANTHER GO-Slim Cellular Component	Pathway
Solyc00g006800.3.1	transaldolase	0.0509667	-0.190812	-0.409128	-0.182991	0.230147	3	1.37716	0.30234	1	0.880875	AT5G13420.1
Solyc00g006810.3.1	FKBP-like peptidyl-prolyl cis-trans isomerase family protein	-0.184163	0.0370855	-0.919761	-0.355613	0.500934	3	1.22958	0.343873	1	0.781538	AT5G13410.1
Solyc00g007270.3.1	Eukaryotic translation initiation factor 6	-0.711869	0.256481	-1.21278	-0.556055	0.746919	3	1.28945	0.32624	1	0.680159	AT3G55620.1
Solyc00g009020.3.1	MALE GAMETOPHYTE DEFECTIVE 1	-0.139656	-0.509651	0.366599	-0.0942358	0.439887	3	0.371052	0.746216	1	0.936768	AT2G21870.1
Solyc00g009060.3.1	Hypoxanthine-guanine phosphoribosyltransferase	0.201624	-0.293054	-0.318979	-0.136803	0.293373	3	0.807676	0.504068	1	0.909532	AT1G71750.2
Solyc00g009080.3.1	Late embryogenesis abundant protein, putative	0.564984	-0.367587	1.3569	0.518099	0.863199	3	1.03959	0.40771	1	1.43207	AT1G71730.1
Solyc00g042130.2.1	ATP synthase subunit alpha	0.195065	0.139503	-0.271261	0.0211021	0.254714	3	0.143494	0.899053	1	1.01473	AT2G07698.1
Solyc00g042140.1.1	ATP synthase subunit beta, chloroplastic	0.0633458	-0.225618	-0.320992	-0.161088	0.20013	3	1.39416	0.297961	1	0.89435	AT5G08690.1
Solyc00g047700.3.1	Nuclear RNA binding protein-like	0.349329	-0.156981	0.486904	0.226417	0.339084	3	1.15655	0.366938	1	1.16993	AT4G17520.1
Solyc00g140060.3.1	Tripeptidyl-peptidase 2	-0.178582	-0.352375	-0.121458	-0.217471	0.12027	3	3.13188	0.0886095	0.862904	0.860072	AT4G20850.1
Solyc00g174340.2.1	Pathogenesis-related protein 1	-0.0281046	-0.216254	-0.300758	-0.181705	0.139571	3	2.25493	0.152827	1	0.88166	AT2G14580.1
Solyc00g230080.1.1	LOW QUALITY:Photosystem II D2 protein	-0.990314	1.11564	-0.191426	-0.0220332	1.06315	3	0.0358959	0.974626	1	0.984844	ATCG00270.1
Solyc00g322635.1.1	MLP-like protein 28	0.074565	-0.461996	0.563692	0.0587534	0.513027	3	0.19836	0.861098	1	1.04157	AT1G70830.1
Solyc01g005250.3.1	Aspartate-semialdehyde dehydrogenase	0.124346	-0.147423	0.164603	0.0471752	0.169725	3	0.481426	0.677741	1	1.03324	AT1G14810.1	K4AS92		cellular amino acid biosynthetic process(GO:0008652);methionine biosynthetic process(GO:0009086);threonine biosynthetic process(GO:0009088);lysine biosynthetic process via diaminopimelate(GO:0009089);isoleucine biosynthetic process(GO:0009097);oxidation-reduction process(GO:0055114)	N-acetyl-gamma-glutamyl-phosphate reductase activity(GO:0003942);aspartate-semialdehyde dehydrogenase activity(GO:0004073);oxidoreductase activity, acting on the aldehyde or oxo group of donors, NAD or NADP as acceptor(GO:0016620);protein dimerization activity(GO:0046983);NADP binding(GO:0050661);NAD binding(GO:0051287)	cytoplasm(GO:0005737)				Lysine biosynthesis->Aspartate semialdehyde dehydrogenase;;Threonine biosynthesis->Aspartate semialdehyde dehydrogenase;;;
Solyc01g005385.1.1	Histone-lysine N-methyltransferase setd3	-0.643482	-0.600218	-0.598599	-0.6141	0.0254582	3	41.7804	0.000572377	1.35744e-27	0.653337	AT1G24610.1
Solyc01g005520.3.1	Tetratricopeptide repeat containing protein	-0.142191	0.214599	-0.360518	-0.0960366	0.290323	3	0.572949	0.624509	1	0.9356	AT1G55480.1
Solyc01g005560.3.1	Isocitrate dehydrogenase [NADP]	-0.160368	-0.0842789	-0.214045	-0.152897	0.0652048	3	4.06144	0.0556142	0.00345204	0.899442	AT1G65930.1	K4ASC2	Isocitrate dehydrogenase [NADP]	tricarboxylic acid cycle(GO:0006099);isocitrate metabolic process(GO:0006102);oxidation-reduction process(GO:0055114)	magnesium ion binding(GO:0000287);isocitrate dehydrogenase (NADP+) activity(GO:0004450);oxidoreductase activity(GO:0016491);oxidoreductase activity, acting on the CH-OH group of donors, NAD or NADP as acceptor(GO:0016616);metal ion binding(GO:0046872);NAD binding(GO:0051287)
Solyc01g005620.3.1	oxoglutarate/malate translocator	0.0254784	0.614013	-0.163281	0.158737	0.405419	3	0.678163	0.567611	1	1.11631	AT5G19760.1	K4ASC8		mitochondrial transport(GO:0006839);alpha-ketoglutarate transport(GO:0015742)	oxoglutarate:malate antiporter activity(GO:0015367)	mitochondrial inner membrane(GO:0005743);membrane(GO:0016020);integral component of membrane(GO:0016021)	anion transport(GO:0006820);cellular process(GO:0009987)	transmembrane transporter activity(GO:0022857)
Solyc01g005830.3.1	Glucan endo-1,3-beta-glucosidase, putative	-0.516438	0.643907	-0.13529	-0.00260696	0.591442	3	0.00763455	0.994602	1	0.998195	AT3G13560.1	K4ASE9		carbohydrate metabolic process(GO:0005975)	hydrolase activity, hydrolyzing O-glycosyl compounds(GO:0004553);hydrolase activity(GO:0016787);polysaccharide binding(GO:0030247)	membrane(GO:0016020);integral component of membrane(GO:0016021);anchored component of plasma membrane(GO:0046658)			plasma membrane(GO:0005886)
Solyc01g005990.3.1	Lipid transfer protein	-0.568322	0.207918	-0.0956774	-0.152027	0.391176	3	0.673148	0.570216	1	0.899985	AT2G44300.1	K4ASG5				membrane(GO:0016020);integral component of membrane(GO:0016021)
Solyc01g006160.3.1	60S acidic ribosomal protein P1	-0.579581	-0.263758	-0.187001	-0.343447	0.208068	3	2.859	0.103664	0.993829	0.788156	AT5G24510.1
Solyc01g006280.3.1	Formate--tetrahydrofolate ligase	0.027782	0.186247	0.225801	0.14661	0.104791	3	2.42326	0.136321	1	1.10697	AT1G50480.1	K4ASJ4		purine nucleobase biosynthetic process(GO:0009113);10-formyltetrahydrofolate biosynthetic process(GO:0009257);oxidation-reduction process(GO:0055114)	formate-tetrahydrofolate ligase activity(GO:0004329);methenyltetrahydrofolate cyclohydrolase activity(GO:0004477);methylenetetrahydrofolate dehydrogenase (NADP+) activity(GO:0004488);ATP binding(GO:0005524)	cytoplasm(GO:0005737)	biosynthetic process(GO:0009058);cellular amino acid biosynthetic process(GO:0008652);cellular process(GO:0009987);coenzyme metabolic process(GO:0006732);pteridine-containing compound metabolic process(GO:0042558);purine nucleobase metabolic process(GO:0006144)	hydrolase activity(GO:0016787);ligase activity(GO:0016874);oxidoreductase activity(GO:0016491)	cytosol(GO:0005829)	Formyltetrahydroformate biosynthesis->Methylenetetrahydrofolate dehydrogenase;;
Solyc01g006300.3.1	LECEVI1A	-0.0136482	-0.371012	0.753861	0.123067	0.574764	3	0.370863	0.746337	1	1.08905	AT5G06720.1	K4ASJ6	Peroxidase	response to oxidative stress(GO:0006979);hydrogen peroxide catabolic process(GO:0042744);oxidation-reduction process(GO:0055114);cellular oxidant detoxification(GO:0098869)	peroxidase activity(GO:0004601);oxidoreductase activity(GO:0016491);heme binding(GO:0020037);metal ion binding(GO:0046872)	extracellular region(GO:0005576)
Solyc01g006340.3.1	Dead box ATP-dependent RNA helicase, putative	0.262691	0.717381	0.515178	0.498417	0.227808	3	3.78952	0.0631146	0.0323344	1.41266	AT3G02065.2	K4ASK0		RNA secondary structure unwinding(GO:0010501)	nucleic acid binding(GO:0003676);ATP-dependent RNA helicase activity(GO:0004004);ATP binding(GO:0005524)	nucleolus(GO:0005730);cytoplasm(GO:0005737)
Solyc01g006450.3.1	Enoyl reductase	0.327142	0.0650622	0.983869	0.458691	0.473318	3	1.67852	0.23525	1	1.37429	AT2G05990.1	K4ASL1					fatty acid metabolic process(GO:0006631);steroid metabolic process(GO:0008202)	oxidoreductase activity(GO:0016491)
Solyc01g006510.3.1	sorbitol related enzyme	-0.428883	0.0917635	0.526432	0.0631042	0.478302	3	0.228516	0.840484	1	1.04471	AT5G51970.1	Q3C2L6	Sorbitol related enzyme;LeSDH	oxidation-reduction process(GO:0055114)	zinc ion binding(GO:0008270);oxidoreductase activity(GO:0016491);metal ion binding(GO:0046872)		carbohydrate metabolic process(GO:0005975)	oxidoreductase activity(GO:0016491)
Solyc01g006540.3.1	lipoxygenase C	0.096041	0.246848	-0.293195	0.0165646	0.278656	3	0.102961	0.927388	1	1.01155	AT3G45140.1	K4ASM0	Lipoxygenase	fatty acid biosynthetic process(GO:0006633);oxylipin biosynthetic process(GO:0031408);oxidation-reduction process(GO:0055114)	oxidoreductase activity(GO:0016491);oxidoreductase activity, acting on single donors with incorporation of molecular oxygen, incorporation of two atoms of oxygen(GO:0016702);metal ion binding(GO:0046872);dioxygenase activity(GO:0051213)		lipid metabolic process(GO:0006629)	oxidoreductase activity(GO:0016491)
Solyc01g006560.3.1	Lipoxygenase	-0.530332	-0.0191874	-0.760443	-0.436654	0.379403	3	1.99341	0.184403	1	0.738846	AT3G45140.1	C0KKU8	Lipoxygenase;loxF	fatty acid biosynthetic process(GO:0006633);oxylipin biosynthetic process(GO:0031408);oxidation-reduction process(GO:0055114)	linoleate 13S-lipoxygenase activity(GO:0016165);oxidoreductase activity(GO:0016491);oxidoreductase activity, acting on single donors with incorporation of molecular oxygen, incorporation of two atoms of oxygen(GO:0016702);metal ion binding(GO:0046872);dioxygenase activity(GO:0051213)		lipid metabolic process(GO:0006629)	oxidoreductase activity(GO:0016491)
Solyc01g006900.3.1	MD-2-related lipid recognition domain-containing protein / ML domain-containing protein	0.0417512	0.431065	0.15778	0.210199	0.19988	3	1.82146	0.210127	1	1.15685	AT5G06480.1	K4ASQ6		intracellular sterol transport(GO:0032366)		intracellular(GO:0005622)	lipid metabolic process(GO:0006629);lipid transport(GO:0006869)
Solyc01g006940.3.1	RNA-binding (RRM/RBD/RNP motifs) family protein	-0.3372	-0.301982	0.0185526	-0.206877	0.19602	3	1.82798	0.209067	1	0.866411	AT3G52380.1	K4ASR0			nucleic acid binding(GO:0003676);RNA binding(GO:0003723)
Solyc01g006980.3.1	Malonyl-CoA:Acyl carrier protein transacylase	-0.0848806	-0.181519	0.162793	-0.0345353	0.177591	3	0.336824	0.76831	1	0.976346	AT2G30200.1	K4ASR4		fatty acid biosynthetic process(GO:0006633);metabolic process(GO:0008152)	catalytic activity(GO:0003824);[acyl-carrier-protein] S-malonyltransferase activity(GO:0004314)	cytoplasm(GO:0005737)
Solyc01g007740.3.1	2-Cys peroxiredoxin 2	-0.31688	-0.340525	0.0961952	-0.18707	0.2456	3	1.31928	0.317862	1	0.878388	AT5G06290.1	K4ASX2		cell redox homeostasis(GO:0045454);oxidation-reduction process(GO:0055114);cellular oxidant detoxification(GO:0098869)	antioxidant activity(GO:0016209);oxidoreductase activity(GO:0016491);peroxiredoxin activity(GO:0051920)	cell(GO:0005623)		oxidoreductase activity(GO:0016491);peroxidase activity(GO:0004601)
Solyc01g008070.3.1	Gut esterase (DUF1350)	-0.354009	-0.367579	-0.185141	-0.302243	0.10164	3	5.15052	0.0356904	5.51662e-07	0.810991	AT5G47860.1	K4AT05
Solyc01g008090.3.1	40S ribosomal protein S27	0.695658	0.0696986	-0.4149	0.116819	0.556776	3	0.363406	0.751119	1	1.08434	AT3G61110.1	K4AT06	40S ribosomal protein S27	ribosomal small subunit assembly(GO:0000028);translation(GO:0006412)	structural constituent of ribosome(GO:0003735);metal ion binding(GO:0046872)	intracellular(GO:0005622);ribosome(GO:0005840);cytosolic small ribosomal subunit(GO:0022627);ribonucleoprotein complex(GO:0030529)	biosynthetic process(GO:0009058);cellular component biogenesis(GO:0044085);cellular process(GO:0009987);organelle organization(GO:0006996);translation(GO:0006412)	structural constituent of ribosome(GO:0003735)	cytosol(GO:0005829);organelle(GO:0043226);ribosome(GO:0005840)
Solyc01g008240.3.1	Sugar transporter protein 9	-0.348624	-0.140411	0.107195	-0.12728	0.228193	3	0.966094	0.435923	1	0.915556	AT3G19940.1	K4AT22		hexose transmembrane transport(GO:0035428);glucose import(GO:0046323);transmembrane transport(GO:0055085);proton transmembrane transport(GO:1902600);glucose transmembrane transport(GO:1904659)	transporter activity(GO:0005215);carbohydrate:proton symporter activity(GO:0005351);glucose transmembrane transporter activity(GO:0005355);transmembrane transporter activity(GO:0022857)	membrane(GO:0016020);integral component of membrane(GO:0016021)	carbohydrate transport(GO:0008643);cellular process(GO:0009987)	carbohydrate transmembrane transporter activity(GO:0015144);cation transmembrane transporter activity(GO:0008324)	integral to membrane(GO:0016021);plasma membrane(GO:0005886)
Solyc01g008270.3.1	Prefoldin subunit 5	-0.0780699	-0.0922715	0.0447524	-0.041863	0.0753464	3	0.96234	0.43742	1	0.9714	AT5G23290.1	K4AT25		regulation of transcription, DNA-templated(GO:0006355);protein folding(GO:0006457)	unfolded protein binding(GO:0051082)	cytoplasm(GO:0005737);prefoldin complex(GO:0016272)	biosynthetic process(GO:0009058);cellular process(GO:0009987);nitrogen compound metabolic process(GO:0006807);regulation of nucleobase-containing compound metabolic process(GO:0019219);transcription, DNA-dependent(GO:0006351)		cytosol(GO:0005829);protein complex(GO:0043234)
Solyc01g008310.3.1	Phenylalanyl-tRNA synthetase beta chain family protein	-0.165339	0.450255	-0.617338	-0.110807	0.535881	3	0.358146	0.754503	1	0.92607	AT1G72550.1	K4AT29		phenylalanyl-tRNA aminoacylation(GO:0006432)	nucleotide binding(GO:0000166);magnesium ion binding(GO:0000287);RNA binding(GO:0003723);phenylalanine-tRNA ligase activity(GO:0004826);ATP binding(GO:0005524)	cytoplasm(GO:0005737);phenylalanine-tRNA ligase complex(GO:0009328)	biosynthetic process(GO:0009058);cellular amino acid metabolic process(GO:0006520);cellular process(GO:0009987);nitrogen compound metabolic process(GO:0006807);tRNA aminoacylation for protein translation(GO:0006418);tRNA metabolic process(GO:0006399)	aminoacyl-tRNA ligase activity(GO:0004812)	cytoplasm(GO:0005737);protein complex(GO:0043234)
Solyc01g008320.3.1	Biotin Carboxylase	-0.239681	0.0344969	-0.160638	-0.12194	0.141126	3	1.49659	0.273173	1	0.918951	AT5G35360.3	K4AT30			phospholipase activity(GO:0004620);metal ion binding(GO:0046872)	cytoplasm(GO:0005737)		phospholipase activity(GO:0004620)	cytoplasm(GO:0005737)
Solyc01g008550.4.1	phenylacetaldehyde reductase PAR2	-0.648233	0.713346	-0.000491113	0.0215405	0.681057	3	0.0547813	0.961293	1	1.01504	AT5G19440.1	A6N6K8	Phenylacetaldehyde reductase;PAR2		catalytic activity(GO:0003824);coenzyme binding(GO:0050662)		cholesterol metabolic process(GO:0008203);glycogen metabolic process(GO:0005977)	hydro-lyase activity(GO:0016836);oxidoreductase activity(GO:0016491);racemase and epimerase activity(GO:0016854)
Solyc01g008620.3.1	Beta-1,3-glucanase	0.595692	0.00841282	-0.236421	0.122561	0.427639	3	0.496406	0.668799	1	1.08867	AT4G16260.1	K4AT60		carbohydrate metabolic process(GO:0005975);metabolic process(GO:0008152)	hydrolase activity, hydrolyzing O-glycosyl compounds(GO:0004553);hydrolase activity(GO:0016787);hydrolase activity, acting on glycosyl bonds(GO:0016798);polysaccharide binding(GO:0030247)	anchored component of plasma membrane(GO:0046658)			plasma membrane(GO:0005886)
Solyc01g008925.1.1	NAD(P)-binding Rossmann-fold superfamily protein	-0.627442	-0.400014	-4.17927	-1.73557	2.11935	3	1.41841	0.291847	1	0.300289	AT4G31530.2
Solyc01g008960.3.1	Argonaute 4a	-0.299347	0.0157017	-0.488449	-0.257365	0.254684	3	1.75028	0.222173	1	0.836615	AT2G27040.1	K4AT92	AGO4A	gene silencing by RNA(GO:0031047)	nucleic acid binding(GO:0003676)
Solyc01g008970.3.1	RNA binding protein	0.46746	-0.76973	-1.39353	-0.565268	0.947195	3	1.03366	0.409912	1	0.67583	AT3G56860.3	K4AT93			nucleic acid binding(GO:0003676);RNA binding(GO:0003723)
Solyc01g009010.3.1	4-diphosphocytidyl-2-C-methyl-D-erythritol kinase	0.0851961	0.131166	-0.135311	0.0270167	0.142447	3	0.328504	0.773737	1	1.0189	AT2G26930.1	K4AT97		terpenoid biosynthetic process(GO:0016114);phosphorylation(GO:0016310)	ATP binding(GO:0005524);4-(cytidine 5'-diphospho)-2-C-methyl-D-erythritol kinase activity(GO:0050515)	chloroplast(GO:0009507)	cellular process(GO:0009987);phosphate-containing compound metabolic process(GO:0006796)	kinase activity(GO:0016301)
Solyc01g009020.3.1	Cysteine proteinase inhibitor	-0.235327	-0.0224333	-0.428295	-0.228685	0.203012	3	1.95109	0.190326	1	0.853412	AT2G40880.1	K4AT98	Cysteine proteinase inhibitor	negative regulation of peptidase activity(GO:0010466);negative regulation of cysteine-type endopeptidase activity(GO:2000117)	protease binding(GO:0002020);cysteine-type endopeptidase inhibitor activity(GO:0004869);peptidase inhibitor activity(GO:0030414)
Solyc01g009050.3.1	Molybdopterin biosynthesis protein CNX1	0.0834686	-0.186271	-0.0191845	-0.0406623	0.136146	3	0.517304	0.656472	1	0.972209	AT5G20990.1	K4ATA1		Mo-molybdopterin cofactor biosynthetic process(GO:0006777);molybdenum incorporation into molybdenum-molybdopterin complex(GO:0018315);molybdopterin cofactor biosynthetic process(GO:0032324);oxidation-reduction process(GO:0055114)	molybdopterin adenylyltransferase activity(GO:0061598);molybdopterin molybdotransferase activity(GO:0061599)	cytoplasm(GO:0005737)	biosynthetic process(GO:0009058);cellular process(GO:0009987);cellular protein modification process(GO:0006464);coenzyme metabolic process(GO:0006732);nitrogen compound metabolic process(GO:0006807);phosphate-containing compound metabolic process(GO:0006796);prosthetic group metabolic process(GO:0051189)		cytosol(GO:0005829)
Solyc01g009080.3.1	Zeaxanthin epoxidase, chloroplastic	-0.386227	-0.233505	-0.530216	-0.383316	0.148377	3	4.47456	0.0464904	8.84782e-05	0.766673	AT2G21530.1	K4ATA4			mRNA binding(GO:0003729)	nucleus(GO:0005634)		mRNA binding(GO:0003729)	intracellular(GO:0005622);nucleus(GO:0005634)
Solyc01g009180.3.1	5-methyltetrahydropteroyltriglutamate--homocysteine methyltransferase	-0.109977	1.77349	0.18542	0.616312	1.01297	3	1.05381	0.402488	1	1.53295	AT5G17920.1	K4ATB4		cellular amino acid biosynthetic process(GO:0008652);methionine biosynthetic process(GO:0009086);methylation(GO:0032259);homocysteine metabolic process(GO:0050667)	5-methyltetrahydropteroyltriglutamate-homocysteine S-methyltransferase activity(GO:0003871);zinc ion binding(GO:0008270);methionine synthase activity(GO:0008705)	extracellular region(GO:0005576);cytosol(GO:0005829)
Solyc01g009420.3.1	UDP-apiose/xylose synthase	-0.537682	-0.00799614	-0.726864	-0.424181	0.372632	3	1.97166	0.187416	1	0.745262	AT1G08200.1	K4ATD8			catalytic activity(GO:0003824);coenzyme binding(GO:0050662)		cholesterol metabolic process(GO:0008203);glycogen metabolic process(GO:0005977)	hydro-lyase activity(GO:0016836);oxidoreductase activity(GO:0016491);racemase and epimerase activity(GO:0016854)
Solyc01g009990.3.1	Peptidyl-prolyl cis-trans isomerase	-0.0051453	-0.182446	0.142936	-0.014885	0.16291	3	0.158257	0.88879	1	0.989736	AT5G13120.1	K4ATJ4	Peptidyl-prolyl cis-trans isomerase	protein peptidyl-prolyl isomerization(GO:0000413);protein folding(GO:0006457)	peptidyl-prolyl cis-trans isomerase activity(GO:0003755);isomerase activity(GO:0016853)
Solyc01g010270.3.1	SPIRAL1-like1	0.0854121	-0.064743	-0.162118	-0.0471495	0.124699	3	0.654899	0.579786	1	0.967847	AT1G26355.1	K4ATM2
Solyc01g010700.3.1	SNF1-related kinase regulatory subunit gamma 1	0.000810016	-0.137821	-0.972873	-0.369961	0.526718	3	1.21658	0.347852	1	0.773803	AT1G69800.2	K4ATR3			catalytic activity(GO:0003824)		cellular process(GO:0009987);fatty acid metabolic process(GO:0006631);protein phosphorylation(GO:0006468);response to stress(GO:0006950)	kinase regulator activity(GO:0019207);protein binding(GO:0005515)
Solyc01g010760.3.1	Mitochondrial outer membrane porin	0.435576	0.29942	0.857975	0.53099	0.291245	3	3.15783	0.0873436	0.833722	1.44492	AT3G01280.1	K4ATR9		transmembrane transport(GO:0055085);anion transmembrane transport(GO:0098656)	voltage-gated anion channel activity(GO:0008308)	mitochondrial outer membrane(GO:0005741)	anion transport(GO:0006820)	anion channel activity(GO:0005253);voltage-gated ion channel activity(GO:0005244)
Solyc01g011415.1.1	Photosystem II CP47 reaction center protein	-1.03585	0.553962	0.0250772	-0.152272	0.80961	3	0.325764	0.775528	1	0.899833	ATCG00680.1
Solyc01g017220.1.1	ATP synthase epsilon chain, chloroplastic	-0.254131	-0.0847707	0.076998	-0.0873011	0.165579	3	0.913221	0.457527	1	0.941282	ATCG00470.1	K4AUQ3		ATP synthesis coupled proton transport(GO:0015986);ATP hydrolysis coupled cation transmembrane transport(GO:0099132)	proton-transporting ATP synthase activity, rotational mechanism(GO:0046933)	proton-transporting ATP synthase complex, catalytic core F(1)(GO:0045261)	biosynthetic process(GO:0009058);catabolic process(GO:0009056);cellular process(GO:0009987);nitrogen compound metabolic process(GO:0006807);nucleobase-containing compound metabolic process(GO:0006139);phosphate-containing compound metabolic process(GO:0006796)	ATPase activity, coupled to transmembrane movement of substances(GO:0042626);cation transmembrane transporter activity(GO:0008324);proton-transporting ATP synthase activity, rotational mechanism(GO:0046933);pyrophosphatase activity(GO:0016462)
Solyc01g028810.3.1	Chaperonin-60 beta subunit	-0.272214	-0.65079	-0.547193	-0.490065	0.195647	3	4.33853	0.0492364	0.000414278	0.711993	AT3G13470.1	K4AV63		protein folding(GO:0006457);'de novo' protein folding(GO:0006458);mitochondrion organization(GO:0007005);protein refolding(GO:0042026);chaperone-mediated protein folding(GO:0061077)	ATP binding(GO:0005524);protein binding involved in protein folding(GO:0044183);unfolded protein binding(GO:0051082)	cytoplasm(GO:0005737);mitochondrion(GO:0005739);cytosol(GO:0005829);chloroplast(GO:0009507)	cellular process(GO:0009987);mitochondrion organization(GO:0007005);protein folding(GO:0006457)	protein binding(GO:0005515)	cytosol(GO:0005829);mitochondrion(GO:0005739);protein complex(GO:0043234)
Solyc01g028860.3.1	evolutionarily conserved C-terminal region 2	0.0445567	0.48772	-0.398991	0.0444285	0.443355	3	0.173568	0.878183	1	1.03127	AT3G13460.1	K4AV67			RNA binding(GO:0003723)
Solyc01g044360.3.1	Importin 5	-0.363899	-0.212663	-1.04266	-0.53974	0.442055	3	2.1148	0.168739	1	0.687895	AT5G19820.1	K4AVB7		protein import into nucleus, translocation(GO:0000060);NLS-bearing protein import into nucleus(GO:0006607);ribosomal protein import into nucleus(GO:0006610)	nuclear localization sequence binding(GO:0008139);protein transporter activity(GO:0008565)	cytoplasm(GO:0005737);nuclear membrane(GO:0031965);nuclear periphery(GO:0034399)	cellular process(GO:0009987);nuclear transport(GO:0051169);protein localization(GO:0008104);protein targeting(GO:0006605)	binding(GO:0005488);transporter activity(GO:0005215)	cytoplasm(GO:0005737);membrane(GO:0016020);nuclear envelope(GO:0005635)
Solyc01g049650.3.1	Pyruvate kinase	-0.165034	-0.756654	0.0340104	-0.295892	0.411255	3	1.24619	0.33887	1	0.814568	AT5G56350.1	K4AVE6	Pyruvate kinase	glycolytic process(GO:0006096);phosphorylation(GO:0016310)	magnesium ion binding(GO:0000287);catalytic activity(GO:0003824);pyruvate kinase activity(GO:0004743);kinase activity(GO:0016301);transferase activity(GO:0016740);potassium ion binding(GO:0030955)	cytoplasm(GO:0005737)	catabolic process(GO:0009056);cellular process(GO:0009987);glycolysis(GO:0006096);phosphate-containing compound metabolic process(GO:0006796);response to endogenous stimulus(GO:0009719)	kinase activity(GO:0016301)	cytoplasm(GO:0005737)
Solyc01g049680.3.1	Transcription factor Pur-alpha 1	-0.349346	0.154175	0.0701342	-0.0416792	0.269741	3	0.267629	0.814058	1	0.971524	AT2G32080.1	K4AVE9					biosynthetic process(GO:0009058);cellular process(GO:0009987);nitrogen compound metabolic process(GO:0006807)	double-stranded DNA binding(GO:0003690);sequence-specific DNA binding RNA polymerase II transcription factor activity(GO:0000981)	intracellular(GO:0005622);nucleus(GO:0005634)
Solyc01g056940.3.1	Ubiquitin	0.260096	-0.759714	0.531193	0.0105249	0.68068	3	0.0267817	0.981066	1	1.00732	AT2G47110.1	K4AVQ8		translation(GO:0006412)	structural constituent of ribosome(GO:0003735)	ribosome(GO:0005840)	catabolic process(GO:0009056);cellular process(GO:0009987);cellular protein modification process(GO:0006464);proteolysis(GO:0006508)	protein binding(GO:0005515)	cytoplasm(GO:0005737);nucleus(GO:0005634)
Solyc01g057830.3.1	30S ribosomal protein S1	-0.279269	-0.0887965	-0.0499251	-0.13933	0.122739	3	1.96618	0.188185	1	0.907941	AT5G30510.1	K4AVZ4			nucleic acid binding(GO:0003676)		DNA recombination(GO:0006310);DNA repair(GO:0006281)	nucleic acid binding(GO:0003676)
Solyc01g059880.3.1	ATP-citrate synthase, putative	-0.262277	-0.269918	-0.320834	-0.284343	0.0318321	3	15.4717	0.00415157	1.87277e-23	0.821115	AT3G06650.1	K4AW95		metabolic process(GO:0008152)	catalytic activity(GO:0003824);transferase activity, transferring acyl groups, acyl groups converted into alkyl on transfer(GO:0046912)
Solyc01g060085.1.1	Ribulose bisphosphate carboxylase large chain	-1.88645	1.50291	-0.704188	-0.362575	1.72031	3	0.36505	0.750063	1	0.777775	ATCG00490.1
Solyc01g060180.3.1	CoA ligase	0.734067	-0.953484	-0.299814	-0.173077	0.850884	3	0.352314	0.758265	1	0.886949	AT3G16910.1	K4AWC1		metabolic process(GO:0008152)	catalytic activity(GO:0003824)		cellular amino acid biosynthetic process(GO:0008652);coenzyme metabolic process(GO:0006732);fatty acid metabolic process(GO:0006631)	ligase activity(GO:0016874);oxidoreductase activity(GO:0016491)
Solyc01g060470.3.1	Importin subunit alpha	-0.0192707	0.0506749	-0.396488	-0.121695	0.240534	3	0.876305	0.473281	1	0.919107	AT4G16143.1	K4AWF0	Importin subunit alpha	protein import into nucleus(GO:0006606);NLS-bearing protein import into nucleus(GO:0006607);protein transport(GO:0015031)	nuclear localization sequence binding(GO:0008139);protein transporter activity(GO:0008565)	nucleus(GO:0005634);nuclear pore(GO:0005643);nucleoplasm(GO:0005654);cytoplasm(GO:0005737);cytosol(GO:0005829)	cellular process(GO:0009987);nuclear transport(GO:0051169);protein localization(GO:0008104);protein targeting(GO:0006605)	binding(GO:0005488);transporter activity(GO:0005215)	cytosol(GO:0005829);integral to membrane(GO:0016021);nuclear envelope(GO:0005635);nucleoplasm(GO:0005654);protein complex(GO:0043234)
Solyc01g066840.3.1	40S ribosomal protein S21	0.161947	0.435554	-0.136668	0.153611	0.286202	3	0.929629	0.450703	1	1.11235	AT5G27700.1	K4AWT4	40S ribosomal protein S21	endonucleolytic cleavage in ITS1 to separate SSU-rRNA from 5.8S rRNA and LSU-rRNA from tricistronic rRNA transcript (SSU-rRNA, 5.8S rRNA, LSU-rRNA)(GO:0000447);endonucleolytic cleavage to generate mature 3'-end of SSU-rRNA from (SSU-rRNA, 5.8S rRNA, LSU-rRNA)(GO:0000461);translation(GO:0006412)	structural constituent of ribosome(GO:0003735)	intracellular(GO:0005622);ribosome(GO:0005840);cytosolic small ribosomal subunit(GO:0022627);ribonucleoprotein complex(GO:0030529)	cellular component biogenesis(GO:0044085);cellular process(GO:0009987);nitrogen compound metabolic process(GO:0006807);rRNA metabolic process(GO:0016072)	structural constituent of ribosome(GO:0003735)	cytosol(GO:0005829);organelle(GO:0043226);ribosome(GO:0005840)
Solyc01g067290.2.1	Isoflavone reductase-related family protein	0.0803033	-0.0662448	0.392541	0.135533	0.234326	3	1.00181	0.421954	1	1.0985	AT5G18660.1	K4AWX8
Solyc01g067630.3.1	NAD(P)-binding Rossmann-fold superfamily protein	-0.337505	-0.0727496	-0.693983	-0.368079	0.311743	3	2.04506	0.177508	1	0.774813	AT2G39080.1	K4AX11					cholesterol metabolic process(GO:0008203);glycogen metabolic process(GO:0005977)	hydro-lyase activity(GO:0016836);oxidoreductase activity(GO:0016491);racemase and epimerase activity(GO:0016854)
Solyc01g067730.3.1	Acyl carrier protein	-1.14441	-0.111909	-1.53928	-0.931867	0.737041	3	2.18989	0.159945	1	0.52418	AT5G27200.1	K4AX21	Acyl carrier protein	fatty acid biosynthetic process(GO:0006633);lipid A biosynthetic process(GO:0009245)	acyl binding(GO:0000035);acyl carrier activity(GO:0000036);phosphopantetheine binding(GO:0031177)	cytosol(GO:0005829)
Solyc01g067740.3.1	Superoxide dismutase [Cu-Zn] 1	-0.198345	0.134513	-0.89522	-0.319684	0.52548	3	1.05372	0.402521	1	0.801245	AT1G08830.1	K4AX22	Superoxide dismutase [Cu-Zn]	superoxide metabolic process(GO:0006801);removal of superoxide radicals(GO:0019430);oxidation-reduction process(GO:0055114)	superoxide dismutase activity(GO:0004784);oxidoreductase activity(GO:0016491);metal ion binding(GO:0046872)		cellular process(GO:0009987);response to stress(GO:0006950)	antioxidant activity(GO:0016209);binding(GO:0005488);oxidoreductase activity(GO:0016491)	cytoplasm(GO:0005737);extracellular space(GO:0005615)
Solyc01g067750.3.1	dehydroquinate dehydratase/shikimate:NADP oxidoreductase	-0.223149	-0.0752897	-0.275761	-0.1914	0.103939	3	3.18952	0.0858321	0.788689	0.875755	AT3G06350.1	O65917	Dehydroquinate dehydratase/shikimate:NADP oxidoreductase	chorismate biosynthetic process(GO:0009423);shikimate metabolic process(GO:0019632);oxidation-reduction process(GO:0055114)	catalytic activity(GO:0003824);3-dehydroquinate dehydratase activity(GO:0003855);shikimate 3-dehydrogenase (NADP+) activity(GO:0004764);oxidoreductase activity(GO:0016491);lyase activity(GO:0016829);NADP binding(GO:0050661)	chloroplast stroma(GO:0009570)	biosynthetic process(GO:0009058);cellular process(GO:0009987)	oxidoreductase activity(GO:0016491)	cytosol(GO:0005829)	Chorismate biosynthesis->Shikimate dehydrogenase;;
Solyc01g068130.3.1	calcium/calcium/calmodulin-dependent Serine/Threonine-kinase	-0.370098	-0.2648	-0.712558	-0.449152	0.234113	3	3.32298	0.0798633	0.566882	0.732473	AT2G47010.1	K4AX61
Solyc01g068160.3.1	Isopenicillin N epimerase	-0.139386	-0.48933	-0.907895	-0.512204	0.384765	3	2.30573	0.147568	1	0.701151	AT3G62130.1	K4AX64			catalytic activity(GO:0003824)		cellular amino acid biosynthetic process(GO:0008652);sulfur compound metabolic process(GO:0006790)	lyase activity(GO:0016829)
Solyc01g068400.3.1	Tubulin-specific chaperone A	-0.0508295	-0.520388	0.32866	-0.0808525	0.425319	3	0.32926	0.773243	1	0.945499	AT2G30410.1	K4AX86	Tubulin-specific chaperone A	tubulin complex assembly(GO:0007021);post-chaperonin tubulin folding pathway(GO:0007023)	beta-tubulin binding(GO:0048487)	cytoplasm(GO:0005737);cytoskeleton(GO:0005856);microtubule(GO:0005874)	protein folding(GO:0006457)
Solyc01g073640.3.1	alcohol dehydrogenase-3,Pfam:PF13561	-0.0501365	-0.190872	-0.511625	-0.250878	0.236524	3	1.83716	0.207587	1	0.840385	AT2G47140.1	Q9LEG3	Putative alcohol dehydrogenase;yfe37					oxidoreductase activity(GO:0016491)
Solyc01g073740.3.1	Citrate synthase	-0.029517	-0.69917	-0.53905	-0.422579	0.34969	3	2.09308	0.171406	1	0.74609	AT2G44350.2	K4AXC0	Citrate synthase	tricarboxylic acid cycle(GO:0006099);citrate metabolic process(GO:0006101)	citrate (Si)-synthase activity(GO:0004108);transferase activity(GO:0016740);transferase activity, transferring acyl groups, acyl groups converted into alkyl on transfer(GO:0046912)		carbohydrate metabolic process(GO:0005975);cellular amino acid biosynthetic process(GO:0008652);cellular amino acid catabolic process(GO:0009063);generation of precursor metabolites and energy(GO:0006091);tricarboxylic acid cycle(GO:0006099)	lyase activity(GO:0016829);transferase activity(GO:0016740)		TCA cycle->Citrate Synthase;;Pyruvate metabolism->Citrate Synthetase;;;
Solyc01g079090.3.1	Protoporphyrinogen oxidase	-0.0983516	0.199812	-0.305093	-0.0678774	0.253828	3	0.463176	0.688753	1	0.954041	AT4G01690.1	K4AXF5	Protoporphyrinogen oxidase	porphyrin-containing compound biosynthetic process(GO:0006779);protoporphyrinogen IX biosynthetic process(GO:0006782);oxidation-reduction process(GO:0055114)	oxygen-dependent protoporphyrinogen oxidase activity(GO:0004729);oxidoreductase activity(GO:0016491)		cellular amino acid metabolic process(GO:0006520);cellular process(GO:0009987);nucleobase-containing compound metabolic process(GO:0006139);porphyrin-containing compound metabolic process(GO:0006778);respiratory electron transport chain(GO:0022904)	DNA-methyltransferase activity(GO:0009008);nucleic acid binding(GO:0003676);oxidoreductase activity(GO:0016491)		Heme biosynthesis->Protoporphyrinogen oxidase;;
Solyc01g079450.3.1	Dipeptidyl-peptidase, putative	-0.100601	-0.198024	-0.403944	-0.23419	0.154872	3	2.61912	0.120079	0.999982	0.850162	AT2G47390.1	K4AXJ0		proteolysis(GO:0006508)	serine-type peptidase activity(GO:0008236)		protein acetylation(GO:0006473);proteolysis(GO:0006508)	serine-type peptidase activity(GO:0008236)
Solyc01g079470.3.1	CP12	-0.122076	-0.534544	-1.09692	-0.584513	0.489338	3	2.06893	0.174438	1	0.666874	AT3G62410.1	K4AXJ2
Solyc01g079680.3.1	Ran GTPase activating protein 2	-0.484349	-0.128333	-0.665777	-0.426153	0.273407	3	2.6997	0.11418	0.999765	0.744244	AT5G19320.1	K4AXL3
Solyc01g079790.3.1	ADP-glucose pyrophosphorylase large subunit 3	0.0976295	-0.232452	-0.00703655	-0.0472863	0.168682	3	0.485544	0.675274	1	0.967755	AT5G19220.1	K4AXM4	Glucose-1-phosphate adenylyltransferase	glycogen biosynthetic process(GO:0005978);biosynthetic process(GO:0009058);starch biosynthetic process(GO:0019252)	nucleotide binding(GO:0000166);ATP binding(GO:0005524);glucose-1-phosphate adenylyltransferase activity(GO:0008878);transferase activity(GO:0016740);nucleotidyltransferase activity(GO:0016779)	chloroplast(GO:0009507);plastid(GO:0009536)	glycogen metabolic process(GO:0005977);monosaccharide metabolic process(GO:0005996);phospholipid metabolic process(GO:0006644)	guanyl-nucleotide exchange factor activity(GO:0005085);nucleotidyltransferase activity(GO:0016779);protein binding(GO:0005515);small GTPase regulator activity(GO:0005083);translation initiation factor activity(GO:0003743)
Solyc01g079820.3.1	Peroxiredoxin	-0.688385	-0.237582	-0.628411	-0.518126	0.244802	3	3.66591	0.0670172	0.105538	0.698278	AT3G06050.1	K4AXM7		cell redox homeostasis(GO:0045454);oxidation-reduction process(GO:0055114)	oxidoreductase activity(GO:0016491)	cell(GO:0005623)	catabolic process(GO:0009056);cellular process(GO:0009987);homeostatic process(GO:0042592);regulation of biological process(GO:0050789);response to stress(GO:0006950)	oxidoreductase activity(GO:0016491);peroxidase activity(GO:0004601)	cytoplasm(GO:0005737)
Solyc01g079880.3.1	Stem-specific TSJT1	-0.426857	-0.423521	-0.359462	-0.40328	0.037984	3	18.3894	0.00294405	2.45682e-24	0.756137	AT5G19140.1	K4AXN3					biosynthetic process(GO:0009058);cellular amino acid biosynthetic process(GO:0008652);cellular process(GO:0009987);nitrogen compound metabolic process(GO:0006807)	ligase activity(GO:0016874);protein binding(GO:0005515)
Solyc01g080280.3.1	chloroplast glutamine synthetase	-0.182991	0.305355	0.139633	0.0873323	0.248339	3	0.609104	0.604429	1	1.0624	AT5G35630.1	K4AXS2	Glutamine synthetase	glutamine biosynthetic process(GO:0006542);nitrogen compound metabolic process(GO:0006807)	nucleotide binding(GO:0000166);catalytic activity(GO:0003824);glutamate-ammonia ligase activity(GO:0004356);ATP binding(GO:0005524);ligase activity(GO:0016874)		cellular amino acid biosynthetic process(GO:0008652);nitrogen compound metabolic process(GO:0006807)	ligase activity(GO:0016874)		Glutamine glutamate conversion->Glutamine synthase;;Glutamine glutamate conversion->Glutamine synthetase;;;
Solyc01g080460.3.1	pyruvate orthophosphate dikinase	0.195056	-0.182114	-0.0904833	-0.0258471	0.196717	3	0.227578	0.841122	1	0.982244	AT4G15530.5	K4AXU0		pyruvate metabolic process(GO:0006090);phosphorylation(GO:0016310)	catalytic activity(GO:0003824);ATP binding(GO:0005524);kinase activity(GO:0016301);transferase activity, transferring phosphorus-containing groups(GO:0016772);metal ion binding(GO:0046872);pyruvate, phosphate dikinase activity(GO:0050242)		carbohydrate metabolic process(GO:0005975);carbohydrate transport(GO:0008643)	kinase activity(GO:0016301)
Solyc01g080520.3.1	Protein kinase family protein	-0.233153	-0.191115	-0.192345	-0.205538	0.0239236	3	14.8808	0.00448559	1.26321e-22	0.867215	AT5G18910.1	K4AXU6		protein phosphorylation(GO:0006468);cell surface receptor signaling pathway(GO:0007166);transmembrane receptor protein serine/threonine kinase signaling pathway(GO:0007178)	nucleotide binding(GO:0000166);protein kinase activity(GO:0004672);protein serine/threonine kinase activity(GO:0004674);transmembrane receptor protein serine/threonine kinase activity(GO:0004675);ATP binding(GO:0005524)	plasma membrane(GO:0005886)	phosphate-containing compound metabolic process(GO:0006796);regulation of biological process(GO:0050789);response to stimulus(GO:0050896)	signal transducer activity(GO:0004871);transmembrane receptor protein serine/threonine kinase activity(GO:0004675)	plasma membrane(GO:0005886)
Solyc01g080790.3.1	Plant basic secretory family protein	-0.756767	-0.18294	0.133339	-0.26879	0.45122	3	1.03177	0.410613	1	0.830016	AT2G15220.1	K4AXX2
Solyc01g080810.3.1	Isoleucyl-tRNA synthetase	-0.880201	0.12627	-1.12226	-0.625397	0.662118	3	1.63599	0.243477	1	0.648242	AT5G49030.1	K4AXX4		translation(GO:0006412);tRNA aminoacylation for protein translation(GO:0006418);isoleucyl-tRNA aminoacylation(GO:0006428);aminoacyl-tRNA metabolism involved in translational fidelity(GO:0106074)	tRNA binding(GO:0000049);nucleotide binding(GO:0000166);aminoacyl-tRNA editing activity(GO:0002161);aminoacyl-tRNA ligase activity(GO:0004812);isoleucine-tRNA ligase activity(GO:0004822);ATP binding(GO:0005524);ligase activity(GO:0016874)	cytoplasm(GO:0005737)	biosynthetic process(GO:0009058);cellular amino acid metabolic process(GO:0006520);cellular process(GO:0009987);nitrogen compound metabolic process(GO:0006807);tRNA aminoacylation for protein translation(GO:0006418);tRNA metabolic process(GO:0006399)	aminoacyl-tRNA ligase activity(GO:0004812)	cytosol(GO:0005829)
Solyc01g080840.3.1	Protein translocase subunit SecA	-0.200952	-0.971362	-0.378408	-0.516908	0.403447	3	2.21915	0.156687	1	0.698868	AT4G01800.2	K4AXX7	Protein translocase subunit SecA	protein targeting(GO:0006605);intracellular protein transport(GO:0006886);chloroplast organization(GO:0009658);regulation of photosynthesis(GO:0010109);protein transport(GO:0015031);protein import(GO:0017038);protein transmembrane transport(GO:0071806)	nucleotide binding(GO:0000166);ATP binding(GO:0005524);ATPase-coupled protein transmembrane transporter activity(GO:0015462)	chloroplast envelope(GO:0009941);membrane(GO:0016020)	catabolic process(GO:0009056);cellular process(GO:0009987);nitrogen compound metabolic process(GO:0006807);nucleobase-containing compound metabolic process(GO:0006139);phosphate-containing compound metabolic process(GO:0006796);protein localization(GO:0008104);protein transport(GO:0015031)	ATPase activity, coupled to transmembrane movement of substances(GO:0042626);nucleotide binding(GO:0000166);pyrophosphatase activity(GO:0016462);transmembrane transporter activity(GO:0022857)
Solyc01g081570.3.1	carboxyl-terminal peptidase (DUF239)	-0.5287	-0.174665	-0.299961	-0.334442	0.179519	3	3.2268	0.0841022	0.723087	0.793091	AT1G55360.1	K4AY49
Solyc01g087040.2.1	PsbP-like	-0.183642	-0.10769	-0.0160978	-0.102477	0.0838938	3	2.11571	0.168629	1	0.931433	AT3G63540.1	K4AY97		photosynthesis(GO:0015979)	calcium ion binding(GO:0005509)	photosystem II(GO:0009523);photosystem II oxygen evolving complex(GO:0009654);extrinsic component of membrane(GO:0019898)
Solyc01g087190.3.1	Chaperonin-like RbcX protein	-0.750667	-0.0418907	-1.03343	-0.608663	0.510795	3	2.06391	0.175078	1	0.655804	AT5G19855.1	K4AYB0
Solyc01g087520.3.1	Ferredoxin-thioredoxin reductase, variable chain	-0.0248656	-0.123193	0.0755151	-0.0241811	0.0993557	3	0.421544	0.714343	1	0.983379	AT5G08410.1	K4AYE2		lipoate biosynthetic process(GO:0009107);protein lipoylation(GO:0009249);photosynthesis(GO:0015979)	lipoate synthase activity(GO:0016992)				cytoplasm(GO:0005737);plastid(GO:0009536)
Solyc01g087730.3.1	Ribosomal protein	0.0722812	-0.0903036	-0.131952	-0.0499915	0.107919	3	0.802338	0.506545	1	0.965942	AT3G63490.1	K4AYG3	Ribosomal protein	maturation of LSU-rRNA(GO:0000470);translation(GO:0006412)	RNA binding(GO:0003723);structural constituent of ribosome(GO:0003735)	ribosome(GO:0005840);large ribosomal subunit(GO:0015934);cytosolic large ribosomal subunit(GO:0022625);ribonucleoprotein complex(GO:0030529)	biosynthetic process(GO:0009058);cellular component biogenesis(GO:0044085);cellular process(GO:0009987);nitrogen compound metabolic process(GO:0006807);rRNA metabolic process(GO:0016072);translation(GO:0006412)	RNA binding(GO:0003723)	cytosol(GO:0005829);organelle(GO:0043226);ribosome(GO:0005840)
Solyc01g088005.1.1	S-adenosylmethionine-dependent methyltransferase, putative	0.232152	-0.300653	0.793449	0.241649	0.547113	3	0.765014	0.524206	1	1.18234	AT3G60910.1
Solyc01g088020.3.1	Transducin/WD40 repeat-like superfamily protein	-0.160967	-0.330204	-0.522494	-0.337888	0.180886	3	3.23541	0.0837099	0.708808	0.791199	AT3G63460.1	K4AYJ2					cellular process(GO:0009987);intracellular protein transport(GO:0006886);organelle organization(GO:0006996);protein complex assembly(GO:0006461);protein localization(GO:0008104);vesicle-mediated transport(GO:0016192)		cytoplasm(GO:0005737);cytoplasmic membrane-bounded vesicle(GO:0016023);endoplasmic reticulum(GO:0005783);membrane(GO:0016020);vesicle coat(GO:0030120)
Solyc01g088080.3.1	T-complex protein 1 subunit theta	0.204326	-0.919765	-0.271886	-0.329108	0.564226	3	1.01029	0.418709	1	0.796028	AT3G03960.1	K4AYJ8		protein folding(GO:0006457);'de novo' protein folding(GO:0006458);chaperone-mediated protein folding(GO:0061077)	nucleotide binding(GO:0000166);ATP binding(GO:0005524);protein binding involved in protein folding(GO:0044183);unfolded protein binding(GO:0051082)	cytoplasm(GO:0005737);chaperonin-containing T-complex(GO:0005832)	cellular process(GO:0009987);mitochondrion organization(GO:0007005);protein folding(GO:0006457)	protein binding(GO:0005515)	cytosol(GO:0005829);mitochondrion(GO:0005739);protein complex(GO:0043234)
Solyc01g088370.3.1	Eukaryotic translation initiation factor 3 subunit B	0.207365	-0.010514	-0.183373	0.00449289	0.195801	3	0.039744	0.971908	1	1.00312	AT5G25780.1	K4AYM7	Eukaryotic translation initiation factor 3 subunit B	formation of translation preinitiation complex(GO:0001731);translation(GO:0006412);translational initiation(GO:0006413);regulation of translational initiation(GO:0006446)	nucleic acid binding(GO:0003676);RNA binding(GO:0003723);translation initiation factor activity(GO:0003743);translation initiation factor binding(GO:0031369)	cytoplasm(GO:0005737);eukaryotic translation initiation factor 3 complex(GO:0005852);eukaryotic 43S preinitiation complex(GO:0016282);eukaryotic 48S preinitiation complex(GO:0033290)	biosynthetic process(GO:0009058);cellular process(GO:0009987)	translation initiation factor activity(GO:0003743)	cytoplasm(GO:0005737);protein complex(GO:0043234)
Solyc01g088570.3.1	Acyl carrier protein	-0.19424	0.0881909	-0.184055	-0.0967014	0.160202	3	1.0455	0.405531	1	0.935169	AT2G44620.1	K4AYP7	Acyl carrier protein	fatty acid biosynthetic process(GO:0006633);lipid A biosynthetic process(GO:0009245)	acyl binding(GO:0000035);acyl carrier activity(GO:0000036);phosphopantetheine binding(GO:0031177)	cytosol(GO:0005829)	biosynthetic process(GO:0009058);carbohydrate metabolic process(GO:0005975);cellular process(GO:0009987);fatty acid biosynthetic process(GO:0006633);phospholipid metabolic process(GO:0006644)	binding(GO:0005488)	cytosol(GO:0005829)
Solyc01g088610.3.1	10 kDa chaperonin	-0.0305191	-0.248407	0.101369	-0.0591856	0.176641	3	0.580342	0.620358	1	0.959806	AT3G60210.1	K4AYQ1		protein folding(GO:0006457);response to unfolded protein(GO:0006986);chaperone cofactor-dependent protein refolding(GO:0051085)	metal ion binding(GO:0046872);unfolded protein binding(GO:0051082);chaperone binding(GO:0051087)	cytoplasm(GO:0005737);mitochondrial matrix(GO:0005759);chloroplast(GO:0009507)	cellular process(GO:0009987);protein folding(GO:0006457)	protein binding(GO:0005515)	cytoplasm(GO:0005737);mitochondrion(GO:0005739);plastid(GO:0009536)
Solyc01g088700.3.1	Eukaryotic translation initiation factor 4g, putative	-0.72961	-0.272057	-0.869335	-0.623667	0.312415	3	3.45766	0.0744265	0.329873	0.649019	AT3G60240.4	K4AYR0			RNA binding(GO:0003723)			translation initiation factor activity(GO:0003743)
Solyc01g089970.3.1	Nucleoside diphosphate kinase	-0.116234	-0.0911318	-0.214448	-0.140605	0.0651704	3	3.73689	0.064735	0.0636097	0.907139	AT4G09320.1	K4AYT8	Nucleoside diphosphate kinase	nucleoside diphosphate phosphorylation(GO:0006165);GTP biosynthetic process(GO:0006183);UTP biosynthetic process(GO:0006228);CTP biosynthetic process(GO:0006241);phosphorylation(GO:0016310)	nucleotide binding(GO:0000166);nucleoside diphosphate kinase activity(GO:0004550);ATP binding(GO:0005524);kinase activity(GO:0016301);transferase activity(GO:0016740)	intracellular(GO:0005622)	biosynthetic process(GO:0009058);cellular process(GO:0009987);nitrogen compound metabolic process(GO:0006807);nucleobase-containing compound metabolic process(GO:0006139);phosphate-containing compound metabolic process(GO:0006796)	kinase activity(GO:0016301)		De novo purine biosynthesis->GDP kinase;;De novo purine biosynthesis->dGDP kinase;;De novo pyrimidine ribonucleotides biosythesis->UDP kinase;;De novo pyrimidine deoxyribonucleotide biosynthesis->dCDP kinase;;De novo pyrimidine deoxyribonucleotide biosynthesis->dTDP kinase;;De novo pyrimidine deoxyribonucleotide biosynthesis->dUDP kinase;;De novo purine biosynthesis->dADP kinase;;De novo pyrimidi…
Solyc01g090190.3.1	Nuclear RNA binding protein	-0.164562	0.131916	0.299225	0.0888597	0.234872	3	0.65529	0.57958	1	1.06353	AT4G17520.1	K4AYW0						RNA binding(GO:0003723)
Solyc01g090200.3.1	glycine-tRNA ligase	0.0162118	0.131319	0.453643	0.200391	0.226748	3	1.53072	0.265493	1	1.14901	AT3G48110.1	K4AYW1		glycyl-tRNA aminoacylation(GO:0006426)	nucleotide binding(GO:0000166);glycine-tRNA ligase activity(GO:0004820);ATP binding(GO:0005524)	cytoplasm(GO:0005737);mitochondrion(GO:0005739);chloroplast stroma(GO:0009570)
Solyc01g090690.3.1	Elongation factor G, mitochondrial	-0.461186	-0.544732	0.413715	-0.197401	0.530888	3	0.64403	0.585554	1	0.872121	AT2G45030.1	K4AZ10	Elongation factor G, mitochondrial	translation(GO:0006412);translational elongation(GO:0006414);mitochondrial translational elongation(GO:0070125)	nucleotide binding(GO:0000166);translation elongation factor activity(GO:0003746);GTPase activity(GO:0003924);GTP binding(GO:0005525)	intracellular(GO:0005622);mitochondrion(GO:0005739)	biosynthetic process(GO:0009058);catabolic process(GO:0009056);cellular process(GO:0009987);mitochondrial translation(GO:0032543);nitrogen compound metabolic process(GO:0006807);nucleobase-containing compound metabolic process(GO:0006139);phosphate-containing compound metabolic process(GO:0006796)	GTPase activity(GO:0003924);pyrophosphatase activity(GO:0016462);translation elongation factor activity(GO:0003746)	cytoplasm(GO:0005737);mitochondrion(GO:0005739)
Solyc01g090750.3.1	T-complex protein 1 alpha subunit	0.446033	-0.373422	-0.371941	-0.0997766	0.472686	3	0.365609	0.749705	1	0.933177	AT3G20050.1	K4AZ16		protein folding(GO:0006457);'de novo' protein folding(GO:0006458);chaperone-mediated protein folding(GO:0061077)	nucleotide binding(GO:0000166);ATP binding(GO:0005524);protein binding involved in protein folding(GO:0044183);unfolded protein binding(GO:0051082)	cytoplasm(GO:0005737);chaperonin-containing T-complex(GO:0005832)	cellular process(GO:0009987);mitochondrion organization(GO:0007005);protein folding(GO:0006457)	protein binding(GO:0005515)	cytosol(GO:0005829);mitochondrion(GO:0005739);protein complex(GO:0043234)
Solyc01g091170.3.1	arginase 2 ARG2	0.852986	-0.264313	0.632875	0.407183	0.591855	3	1.19161	0.355645	1	1.32609	AT4G08900.1	Q5UNS1	Arginase 2;ARG2	polyamine metabolic process(GO:0006595);putrescine metabolic process(GO:0009445)	hydrolase activity(GO:0016787);hydrolase activity, acting on carbon-nitrogen (but not peptide) bonds, in linear amidines(GO:0016813);metal ion binding(GO:0046872)
Solyc01g091190.3.1	5-enolpyruvylshikimate-3-phosphate synthase	-0.271377	1.05533	-0.28522	0.166243	0.77	3	0.37395	0.744363	1	1.12213	AT2G45300.1	K4AZ59	3-phosphoshikimate 1-carboxyvinyltransferase	cellular amino acid biosynthetic process(GO:0008652);aromatic amino acid family biosynthetic process(GO:0009073);chorismate biosynthetic process(GO:0009423)	catalytic activity(GO:0003824);3-phosphoshikimate 1-carboxyvinyltransferase activity(GO:0003866);transferase activity(GO:0016740);transferase activity, transferring alkyl or aryl (other than methyl) groups(GO:0016765)		biosynthetic process(GO:0009058);cellular process(GO:0009987)	transferase activity(GO:0016740)		Chorismate biosynthesis->3-Dehydroquinate synthase;;Chorismate biosynthesis->3-Phosphoshikimate-1-carboxyvinyl transferase;;;
Solyc01g091530.3.1	Fasciclin-like arabinogalactan protein	-0.318017	-0.27169	0.252103	-0.112534	0.316634	3	0.615585	0.600887	1	0.924962	AT2G45470.1	K4AZ93							plasma membrane(GO:0005886)
Solyc01g091650.3.1	COP9 signalosome complex subunit 1	0.271261	-0.166595	0.105389	0.0700185	0.221061	3	0.548608	0.638335	1	1.04973	AT3G61140.1	K4AZA5		protein deneddylation(GO:0000338)		COP9 signalosome(GO:0008180)			intracellular(GO:0005622);nucleus(GO:0005634);protein complex(GO:0043234)
Solyc01g091780.3.1	Kinase, putative	-0.156824	-0.244896	-0.327155	-0.242958	0.0851823	3	4.94019	0.0386166	2.78743e-06	0.845011	AT3G61080.1	K4AZB8		phosphorylation(GO:0016310)	kinase activity(GO:0016301)		cellular process(GO:0009987);phosphate-containing compound metabolic process(GO:0006796)	kinase activity(GO:0016301)
Solyc01g094010.3.1	alpha/beta-hydrolases superfamily protein	0.258897	-0.235138	0.671934	0.231898	0.454138	3	0.884441	0.469761	1	1.17438	AT2G45600.1	K4AZE2		metabolic process(GO:0008152);catabolic process(GO:0009056)	hydrolase activity(GO:0016787)		catabolic process(GO:0009056)	hydrolase activity(GO:0016787)
Solyc01g094200.3.1	Malic enzyme	-0.0929646	-0.0690149	-0.193344	-0.118441	0.0659638	3	3.10998	0.0896982	0.880243	0.921182	AT4G00570.1	K4AZG1	Malic enzyme	pyruvate metabolic process(GO:0006090);malate metabolic process(GO:0006108);oxidation-reduction process(GO:0055114)	malic enzyme activity(GO:0004470);malate dehydrogenase (decarboxylating) (NAD+) activity(GO:0004471);oxidoreductase activity(GO:0016491);metal ion binding(GO:0046872);NAD binding(GO:0051287)	mitochondrion(GO:0005739);chloroplast(GO:0009507)	cellular process(GO:0009987)	oxidoreductase activity(GO:0016491)	cytoplasm(GO:0005737);mitochondrion(GO:0005739)	Pyruvate metabolism->Malic enzyme;;
Solyc01g094290.3.1	K(+) efflux antiporter	0.121773	0.279839	-0.860292	-0.152893	0.617702	3	0.428716	0.70989	1	0.899445	AT4G00630.2	K4AZH0		cation transport(GO:0006812);potassium ion transport(GO:0006813);transmembrane transport(GO:0055085);potassium ion transmembrane transport(GO:0071805);cation transmembrane transport(GO:0098655);proton transmembrane transport(GO:1902600)	cation transmembrane transporter activity(GO:0008324);solute:proton antiporter activity(GO:0015299);potassium:proton antiporter activity(GO:0015386)	chloroplast(GO:0009507);membrane(GO:0016020);integral component of membrane(GO:0016021)	cellular process(GO:0009987)	cation transmembrane transporter activity(GO:0008324);hydrogen ion transmembrane transporter activity(GO:0015078)	cytoplasm(GO:0005737);plastid(GO:0009536)
Solyc01g094790.3.1	Cysteine synthase	0.016495	-0.0608239	0.688916	0.214862	0.412358	3	0.902497	0.462046	1	1.16059	AT3G61440.1	K4AZL9	Cysteine synthase	cysteine biosynthetic process from serine(GO:0006535);cellular amino acid biosynthetic process(GO:0008652);cysteine biosynthetic process(GO:0019344);cyanide metabolic process(GO:0019499)	cysteine synthase activity(GO:0004124);transferase activity(GO:0016740);pyridoxal phosphate binding(GO:0030170);L-3-cyanoalanine synthase activity(GO:0050017)	cytoplasm(GO:0005737);mitochondrion(GO:0005739)	biosynthetic process(GO:0009058);cellular amino acid biosynthetic process(GO:0008652);cellular process(GO:0009987);nitrogen compound metabolic process(GO:0006807);sulfur compound metabolic process(GO:0006790)	binding(GO:0005488);lyase activity(GO:0016829)	cytoplasm(GO:0005737)	Cysteine biosynthesis->O-Acetylserine-lyase;;
Solyc01g095050.3.1	Negatively light-regulated protein	-0.0941024	-0.0483006	0.674931	0.177509	0.431388	3	0.712711	0.549957	1	1.13093	AT5G64130.3	K4AZP5		negative regulation of phosphoprotein phosphatase activity(GO:0032515);negative regulation of protein dephosphorylation(GO:0035308)	protein phosphatase inhibitor activity(GO:0004864)	cytoplasm(GO:0005737)	cellular process(GO:0009987);cellular protein modification process(GO:0006464);regulation of phosphate metabolic process(GO:0019220)	phosphatase inhibitor activity(GO:0019212);phosphoprotein phosphatase activity(GO:0004721)	cytoplasm(GO:0005737)
Solyc01g095150.3.1	late embryogenesis-like protein	-0.378911	-0.534759	-0.093762	-0.335811	0.223635	3	2.60084	0.121476	0.999992	0.792339	AT2G46140.1	Q40159	Late embryogenesis (Lea)-like protein	response to desiccation(GO:0009269)
Solyc01g095430.3.1	Protein CURVATURE THYLAKOID 1A, chloroplastic	-0.392565	0.464616	-0.281114	-0.0696877	0.466064	3	0.258983	0.819867	1	0.952844	AT4G01150.1	K4AZT2				thylakoid(GO:0009579);membrane(GO:0016020);integral component of membrane(GO:0016021)
Solyc01g095620.3.1	Glycosyltransferase	0.0507824	-0.260255	-0.830575	-0.346683	0.44699	3	1.34337	0.311287	1	0.78639	AT4G01070.1	D7S016	Glycosyltransferase	metabolic process(GO:0008152)	transferase activity(GO:0016740);transferase activity, transferring glycosyl groups(GO:0016757);transferase activity, transferring hexosyl groups(GO:0016758);quercetin 3-O-glucosyltransferase activity(GO:0080043);quercetin 7-O-glucosyltransferase activity(GO:0080044)	intracellular membrane-bounded organelle(GO:0043231)		transferase activity, transferring glycosyl groups(GO:0016757)	intracellular(GO:0005622);organelle(GO:0043226)
Solyc01g095670.3.1	thylakoid rhodanese-like protein	-0.00201429	0.592555	0.395178	0.328573	0.302829	3	1.8793	0.200969	1	1.25577	AT4G01050.1	K4AZV6		chitin catabolic process(GO:0006032)	chitinase activity(GO:0004568);chitin binding(GO:0008061)	extracellular region(GO:0005576)
Solyc01g096290.3.1	ubiquitin-ribosomal fusion protein	-0.575223	-0.349977	-0.419171	-0.448123	0.11538	3	6.72709	0.0213911	5.89914e-13	0.732996	AT3G52590.1	K4B017		translation(GO:0006412)	structural constituent of ribosome(GO:0003735)	ribosome(GO:0005840)	catabolic process(GO:0009056);cellular process(GO:0009987);cellular protein modification process(GO:0006464);proteolysis(GO:0006508)	protein binding(GO:0005515)	cytoplasm(GO:0005737);nucleus(GO:0005634)
Solyc01g096450.3.1	Aspartic proteinase nepenthesin-1-like protein	-0.437527	-1.20456	-1.21491	-0.952332	0.445864	3	3.69953	0.0659219	0.082679	0.516796	AT3G54400.1	K4B033		proteolysis(GO:0006508);protein catabolic process(GO:0030163)	aspartic-type endopeptidase activity(GO:0004190);peptidase activity(GO:0008233);hydrolase activity(GO:0016787)		cellular component organization(GO:0016043);cellular process(GO:0009987);proteolysis(GO:0006508)	aspartic-type endopeptidase activity(GO:0004190)	cell wall(GO:0005618);plasma membrane(GO:0005886)
Solyc01g096660.3.1	PSII-associated proline-rich protein	-1.57302	0.605221	-1.59747	-0.855091	1.26473	3	1.17105	0.362216	1	0.55283	AT5G07020.1	Q672Q7	Putative
Solyc01g096870.3.1	Prolyl-tRNA synthetase, putative	-0.650168	-0.641632	-0.992629	-0.761476	0.20023	3	6.58702	0.0222801	2.34718e-12	0.589892	AT5G52520.1	K4B075		tRNA aminoacylation for protein translation(GO:0006418);prolyl-tRNA aminoacylation(GO:0006433)	nucleotide binding(GO:0000166);aminoacyl-tRNA ligase activity(GO:0004812);proline-tRNA ligase activity(GO:0004827);ATP binding(GO:0005524)	cytoplasm(GO:0005737);aminoacyl-tRNA synthetase multienzyme complex(GO:0017101)	biosynthetic process(GO:0009058);cellular amino acid metabolic process(GO:0006520);cellular process(GO:0009987);nitrogen compound metabolic process(GO:0006807);tRNA aminoacylation for protein translation(GO:0006418);tRNA metabolic process(GO:0006399)	aminoacyl-tRNA ligase activity(GO:0004812)	cytoplasm(GO:0005737);protein complex(GO:0043234)
Solyc01g097000.3.1	Beta-glucosidase	0.3105	-0.0926573	-0.51393	-0.0986957	0.412248	3	0.414668	0.718631	1	0.933877	AT5G04885.1	K4B088		carbohydrate metabolic process(GO:0005975);glucan catabolic process(GO:0009251)	hydrolase activity, hydrolyzing O-glycosyl compounds(GO:0004553);beta-glucosidase activity(GO:0008422);hydrolase activity(GO:0016787)	plasma membrane(GO:0005886);membrane(GO:0016020);integral component of membrane(GO:0016021)	catabolic process(GO:0009056);polysaccharide metabolic process(GO:0005976)	glucosidase activity(GO:0015926)
Solyc01g097240.3.1	Pathogenesis-related protein PR-4	0.101248	-0.61879	-0.0300828	-0.182541	0.383467	3	0.824508	0.496334	1	0.881149	AT3G04720.1	P32045	Pathogenesis-related protein P2	defense response(GO:0006952);response to biotic stimulus(GO:0009607);defense response to bacterium(GO:0042742);defense response to fungus(GO:0050832)		extracellular region(GO:0005576);cell wall(GO:0005618)
Solyc01g097270.3.1	pathogen-induced protein	-0.479673	0.687843	-0.208684	-0.000171202	0.61105	3	0.000485281	0.999657	0.999657	0.999881	AT3G04720.1	K4B0B4		defense response to bacterium(GO:0042742);defense response to fungus(GO:0050832)	chitin binding(GO:0008061)
Solyc01g097340.3.1	GDP-mannose 3',5'-epimerase	-0.099154	0.0112799	0.0350094	-0.0176216	0.071599	3	0.426283	0.711398	1	0.98786	AT5G28840.1	C6K2K9	GDP-mannose 3',5'-epimerase;GME1		catalytic activity(GO:0003824);isomerase activity(GO:0016853);GDP-mannose 3,5-epimerase activity(GO:0047918);coenzyme binding(GO:0050662);NAD binding(GO:0051287)		cholesterol metabolic process(GO:0008203);glycogen metabolic process(GO:0005977)	hydro-lyase activity(GO:0016836);oxidoreductase activity(GO:0016491);racemase and epimerase activity(GO:0016854)
Solyc01g097350.3.1	Calcium-binding EF hand family protein	0.859421	0.0734383	0.0706962	0.334518	0.454581	3	1.27459	0.330515	1	1.26096	AT5G28830.1	K4B0C2
Solyc01g097450.3.1	PITH domain-containing protein	-0.28652	-0.386979	-0.063461	-0.245653	0.165585	3	2.56958	0.123921	0.999996	0.843434	AT3G04780.1	K4B0D2
Solyc01g097460.3.1	Ribose 5-phosphate isomerase-related family protein	-0.586074	-0.209552	-0.00431313	-0.266646	0.295053	3	1.56529	0.257991	1	0.83125	AT3G04790.1	K4B0D3		pentose-phosphate shunt, non-oxidative branch(GO:0009052)	ribose-5-phosphate isomerase activity(GO:0004751)
Solyc01g097520.3.1	annexin 5	0.100321	-0.138178	-1.22336	-0.420406	0.705531	3	1.03208	0.410498	1	0.747214	AT2G38750.1	K4B0D9			calcium ion binding(GO:0005509);calcium-dependent phospholipid binding(GO:0005544)		fatty acid metabolic process(GO:0006631)
Solyc01g097770.3.1	phototropin 2	-1.17483	-0.384376	-1.26152	-0.940242	0.483342	3	3.36935	0.0779287	0.532617	0.521145	AT5G58140.2	K4B0G4		phosphorelay signal transduction system(GO:0000160);protein phosphorylation(GO:0006468);blue light signaling pathway(GO:0009785);signal transduction by protein phosphorylation(GO:0023014);intracellular signal transduction(GO:0035556)	phosphorelay sensor kinase activity(GO:0000155);protein kinase activity(GO:0004672);protein serine/threonine kinase activity(GO:0004674);ATP binding(GO:0005524);blue light photoreceptor activity(GO:0009882)	nucleus(GO:0005634);cytoplasm(GO:0005737);plasma membrane(GO:0005886)			plasma membrane(GO:0005886)
Solyc01g097810.3.1	zeta-carotene desaturase	-0.165634	-0.0973244	-0.27781	-0.180256	0.0911267	3	3.42614	0.07565	0.395327	0.882546	AT3G04870.1	Q202I0	Zeta-carotene desaturase;ZDS	carotenoid biosynthetic process(GO:0016117);9,9'-di-cis-zeta-carotene desaturation to 7,9,7',9'-tetra-cis-lycopene(GO:0052889);oxidation-reduction process(GO:0055114)	oxidoreductase activity(GO:0016491);carotene 7,8-desaturase activity(GO:0016719);9,9'-dicis-carotene:quinone oxidoreductase activity(GO:0052886);7,9,9'-tricis-neurosporene:quinone oxidoreductase activity(GO:0052887)	chloroplast(GO:0009507);chromoplast(GO:0009509);plastid(GO:0009536)	chromatin organization(GO:0006325);induction of apoptosis(GO:0006917)
Solyc01g097880.3.1	Cytidine/deoxycytidylate deaminase family protein	-0.00261857	0.376703	-0.119569	0.0848384	0.259438	3	0.566395	0.628208	1	1.06057	AT5G28050.2	K4B0H5		RNA modification(GO:0009451)	catalytic activity(GO:0003824);zinc ion binding(GO:0008270);hydrolase activity(GO:0016787);guanosine deaminase activity(GO:0047974)	cytosol(GO:0005829)				Salvage pyrimidine ribonucleotides->Cytosine deaminase;;Salvage pyrimidine ribonucleotides->Cytidine deaminase;;Salvage pyrimidine deoxyribonucleotides->Cytidine deaminase;;De novo pyrimidine deoxyribonucleotide biosynthesis->dCTP deaminase;;;;;
Solyc01g097910.2.1	Rubredoxin family protein	-1.11541	0.220313	-1.40722	-0.767438	0.867772	3	1.53179	0.265258	1	0.58746	AT1G54500.1	K4B0H8		fatty acid beta-oxidation using acyl-CoA dehydrogenase(GO:0033539)	acyl-CoA dehydrogenase activity(GO:0003995);iron ion binding(GO:0005506);flavin adenine dinucleotide binding(GO:0050660)	membrane(GO:0016020);integral component of membrane(GO:0016021)
Solyc01g098000.3.1	Elongation factor 1-beta	0.0369227	0.0441411	-0.0417186	0.0131151	0.0476243	3	0.476982	0.680411	1	1.00913	AT2G18110.1	K4B0I7		translation(GO:0006412);translational elongation(GO:0006414)	translation elongation factor activity(GO:0003746)	eukaryotic translation elongation factor 1 complex(GO:0005853)		translation elongation factor activity(GO:0003746)
Solyc01g098380.3.1	Dihydrodipicolinate reductase, putative	-0.136782	0.0919421	-0.628926	-0.224589	0.368368	3	1.05601	0.401689	1	0.855839	AT2G44040.1	K4B0M5		lysine biosynthetic process via diaminopimelate(GO:0009089);diaminopimelate biosynthetic process(GO:0019877);oxidation-reduction process(GO:0055114)	4-hydroxy-tetrahydrodipicolinate reductase(GO:0008839);NADPH binding(GO:0070402)	chloroplast stroma(GO:0009570)	biosynthetic process(GO:0009058);cellular amino acid biosynthetic process(GO:0008652);cellular process(GO:0009987);nitrogen compound metabolic process(GO:0006807)	oxidoreductase activity(GO:0016491)	cytoplasm(GO:0005737);plastid(GO:0009536)	Lysine biosynthesis->Dihydrodipicolinate reductase;;
Solyc01g098550.3.1	Indole-3-glycerol phosphate lyase	0.581505	-1.78708	-0.523569	-0.576383	1.18518	3	0.842341	0.488271	1	0.670643	AT4G02610.1	K4B0P2		tryptophan biosynthetic process(GO:0000162);tryptophan metabolic process(GO:0006568);metabolic process(GO:0008152)	catalytic activity(GO:0003824);tryptophan synthase activity(GO:0004834)		biosynthetic process(GO:0009058);cellular amino acid biosynthetic process(GO:0008652);cellular process(GO:0009987);nitrogen compound metabolic process(GO:0006807)	hydro-lyase activity(GO:0016836)	cytoplasm(GO:0005737);plastid(GO:0009536)	Tryptophan biosynthesis->Tryptophan synthase A;;
Solyc01g098610.3.1	glutathione synthetase 2	-0.599849	0.0068493	-1.0535	-0.548832	0.53201	3	1.78682	0.21588	1	0.683573	AT5G27380.1	E1U7P9	Glutathione synthetase;GSH2	glutathione biosynthetic process(GO:0006750)	nucleotide binding(GO:0000166);magnesium ion binding(GO:0000287);glutathione synthase activity(GO:0004363);ATP binding(GO:0005524);ligase activity(GO:0016874);protein homodimerization activity(GO:0042803);glutathione binding(GO:0043295);metal ion binding(GO:0046872)		biosynthetic process(GO:0009058);cellular amino acid biosynthetic process(GO:0008652);cellular process(GO:0009987);nitrogen compound metabolic process(GO:0006807);sulfur compound metabolic process(GO:0006790)	binding(GO:0005488);ligase activity(GO:0016874)	cytosol(GO:0005829)
Solyc01g098640.3.1	Thylakoid lumen 18.3 kDa protein	-0.820323	0.315065	-0.316445	-0.273901	0.568888	3	0.833925	0.492059	1	0.82708	AT1G54780.1	K4B0Q1				membrane(GO:0016020);integral component of membrane(GO:0016021)
Solyc01g098645.1.1	GDSL esterase/lipase	-0.035974	-0.127882	-0.0283717	-0.0640758	0.0553881	3	2.00372	0.182998	1	0.956558	AT1G54790.2
Solyc01g098870.3.1	Seryl-tRNA synthetase, putative	-0.247599	0.133441	-0.199573	-0.104577	0.207524	3	0.872827	0.474794	1	0.930078	AT5G27470.1	K4B0S4
Solyc01g099020.3.1	GDSL lipase-like caffeoyltransferase	-0.274212	0.247314	-0.472726	-0.166541	0.3719	3	0.775635	0.519121	1	0.890976	AT5G03980.1	K4B0T9			hydrolase activity, acting on ester bonds(GO:0016788)
Solyc01g099110.3.1	Metallopeptidase M24 family protein	0.0333859	0.131296	0.215555	0.126745	0.0911697	3	2.40792	0.13772	1	1.09183	AT3G05350.1	K4B0U8		proteolysis(GO:0006508)	hydrolase activity(GO:0016787);metal ion binding(GO:0046872);metalloaminopeptidase activity(GO:0070006)		cellular protein modification process(GO:0006464);proteolysis(GO:0006508);translation(GO:0006412)	metallopeptidase activity(GO:0008237);sequence-specific DNA binding transcription factor activity(GO:0003700)
Solyc01g099240.3.1	6-phosphogluconate dehydrogenase family protein	0.161726	0.00833692	0.00351081	0.0578579	0.0899847	3	1.11366	0.381321	1	1.04092	AT4G29120.1	K4B0W1		oxidation-reduction process(GO:0055114)	phosphogluconate dehydrogenase (decarboxylating) activity(GO:0004616);oxidoreductase activity(GO:0016491);NAD binding(GO:0051287)		cellular amino acid biosynthetic process(GO:0008652);cellular amino acid catabolic process(GO:0009063)	oxidoreductase activity(GO:0016491)		Allantoin degradation->Tartronate semialdehyde dehydrogenase;;
Solyc01g099350.3.1	Acyl-CoA-binding domain-containing protein 4	0.413169	0.00644754	-0.291451	0.0427221	0.353708	3	0.209203	0.853663	1	1.03006	AT3G05420.2	K4B0X2			fatty-acyl-CoA binding(GO:0000062)
Solyc01g099670.3.1	meloidogyne-induced giant cell protein db212	-0.400986	0.390233	-0.945803	-0.318852	0.671794	3	0.822079	0.497443	1	0.801708	AT4G25740.1	K4B101		ribosomal small subunit assembly(GO:0000028)	RNA binding(GO:0003723);structural constituent of ribosome(GO:0003735)	cytosolic small ribosomal subunit(GO:0022627)	cellular component biogenesis(GO:0044085);cellular process(GO:0009987);organelle organization(GO:0006996)	structural constituent of ribosome(GO:0003735)	cytosol(GO:0005829);organelle(GO:0043226);ribosome(GO:0005840)
Solyc01g099690.3.1	ATP-dependent Clp protease proteolytic subunit	-0.386147	0.437214	-0.206465	-0.0517994	0.432922	3	0.207241	0.855007	1	0.964732	AT5G27710.1	K4B103	ATP-dependent Clp protease proteolytic subunit	proteolysis(GO:0006508)	serine-type endopeptidase activity(GO:0004252)	membrane(GO:0016020);integral component of membrane(GO:0016021)	proteolysis(GO:0006508)	serine-type peptidase activity(GO:0008236)
Solyc01g099760.3.1	LeMA-1 putatve Mg-dependent ATPase 1	-0.100276	0.284583	0.203294	0.1292	0.202846	3	1.10321	0.384925	1	1.09369	AT3G05530.1	K4B110		protein catabolic process(GO:0030163);positive regulation of proteasomal protein catabolic process(GO:1901800)	nucleotide binding(GO:0000166);ATP binding(GO:0005524);hydrolase activity(GO:0016787);proteasome-activating ATPase activity(GO:0036402)	cytoplasm(GO:0005737)				Ubiquitin proteasome pathway->26S proteasome;;
Solyc01g099770.3.1	meloidogyne-induced giant cell protein DB141	-0.118865	0.0861286	0.257196	0.07482	0.188285	3	0.688275	0.562391	1	1.05323	AT3G16640.1	K4B111						calcium ion binding(GO:0005509)	cytoplasm(GO:0005737)
Solyc01g099830.3.1	60S ribosomal protein L22-2	0.146542	0.0557573	-0.207083	-0.00159459	0.183656	3	0.0150385	0.989367	1	0.998895	AT3G05560.1	K4B117		cytoplasmic translation(GO:0002181);translation(GO:0006412)	RNA binding(GO:0003723);structural constituent of ribosome(GO:0003735)	intracellular(GO:0005622);ribosome(GO:0005840);cytosolic large ribosomal subunit(GO:0022625)	biosynthetic process(GO:0009058);cellular process(GO:0009987);translation(GO:0006412)	structural constituent of ribosome(GO:0003735)	cytosol(GO:0005829);organelle(GO:0043226);ribosome(GO:0005840)
Solyc01g099900.3.1	60S ribosomal protein L18, putative	-0.298409	-0.282144	-0.917443	-0.499332	0.362186	3	2.38791	0.139575	1	0.707434	AT3G05590.1	K4B124		translation(GO:0006412)	RNA binding(GO:0003723);structural constituent of ribosome(GO:0003735)	intracellular(GO:0005622);ribosome(GO:0005840);cytosolic large ribosomal subunit(GO:0022625)		RNA binding(GO:0003723);structural constituent of ribosome(GO:0003735)	cytosol(GO:0005829);organelle(GO:0043226);ribosome(GO:0005840)
Solyc01g100030.4.1	deoxyuridine triphosphatase	-0.339908	0.148663	-0.381505	-0.190917	0.294819	3	1.12163	0.378602	1	0.876049	AT3G46940.1	K4B137		dUMP biosynthetic process(GO:0006226);dUTP metabolic process(GO:0046080);dUTP catabolic process(GO:0046081)	magnesium ion binding(GO:0000287);dUTP diphosphatase activity(GO:0004170)		biosynthetic process(GO:0009058);catabolic process(GO:0009056);cellular process(GO:0009987);nitrogen compound metabolic process(GO:0006807);nucleobase-containing compound metabolic process(GO:0006139);phosphate-containing compound metabolic process(GO:0006796)	binding(GO:0005488);pyrophosphatase activity(GO:0016462)		De novo pyrimidine deoxyribonucleotide biosynthesis->dUTP pyrophosphatase;;
Solyc01g100050.3.1	TOPLESS 3	0.0721035	-0.564978	0.0668044	-0.142023	0.366299	3	0.67156	0.571043	1	0.906247	AT5G27030.2	K4B139		regulation of transcription, DNA-templated(GO:0006355)			biosynthetic process(GO:0009058);cellular process(GO:0009987);nitrogen compound metabolic process(GO:0006807);regulation of nucleobase-containing compound metabolic process(GO:0019219);transcription, DNA-dependent(GO:0006351)
Solyc01g100320.3.1	Disulfide-isomerase-like protein	0.583108	0.191332	-0.0839774	0.230154	0.335233	3	1.18914	0.356427	1	1.17296	AT2G47470.1	K4B166		protein folding(GO:0006457);response to endoplasmic reticulum stress(GO:0034976);cell redox homeostasis(GO:0045454)	protein disulfide isomerase activity(GO:0003756);isomerase activity(GO:0016853)	endoplasmic reticulum(GO:0005783)
Solyc01g100350.3.1	GTP-binding protein	-0.222014	-0.240492	0.435765	-0.00891359	0.385214	3	0.0400785	0.971672	1	0.993841	AT4G02080.1	K4B169		intracellular protein transport(GO:0006886);protein transport(GO:0015031);vesicle-mediated transport(GO:0016192)	nucleotide binding(GO:0000166);GTP binding(GO:0005525)	intracellular(GO:0005622);endoplasmic reticulum(GO:0005783);Golgi apparatus(GO:0005794)	cellular process(GO:0009987);vesicle-mediated transport(GO:0016192)		cytoplasm(GO:0005737);endoplasmic reticulum(GO:0005783)
Solyc01g100360.3.1	Dihydrolipoyl dehydrogenase	0.0931683	0.0945821	0.156273	0.114675	0.0360324	3	5.51231	0.03137	4.76277e-08	1.08273	AT3G16950.2	K4B170		electron transport chain(GO:0022900);cell redox homeostasis(GO:0045454);oxidation-reduction process(GO:0055114)	electron transfer activity(GO:0009055);oxidoreductase activity(GO:0016491);oxidoreductase activity, acting on a sulfur group of donors, NAD(P) as acceptor(GO:0016668);flavin adenine dinucleotide binding(GO:0050660)	cell(GO:0005623)	ferredoxin metabolic process(GO:0006124);nitrogen compound metabolic process(GO:0006807);respiratory electron transport chain(GO:0022904)	oxidoreductase activity(GO:0016491)
Solyc01g100380.3.1	Calreticulin	0.00213321	-0.051367	0.494214	0.148327	0.300739	3	0.85426	0.482956	1	1.10828	AT1G09210.1	K4B172		protein folding(GO:0006457)	calcium ion binding(GO:0005509);unfolded protein binding(GO:0051082)	endoplasmic reticulum(GO:0005783)	protein folding(GO:0006457)	calcium ion binding(GO:0005509)
Solyc01g100520.3.1	Clp protease 2 proteolytic subunit	-0.388818	-0.0208877	0.118254	-0.0971503	0.261997	3	0.642256	0.5865	1	0.934878	AT1G02560.1	Q93YH0	ATP-dependent Clp protease proteolytic subunit;clpP2	proteolysis(GO:0006508)	serine-type endopeptidase activity(GO:0004252);peptidase activity(GO:0008233);serine-type peptidase activity(GO:0008236);hydrolase activity(GO:0016787)		proteolysis(GO:0006508)	serine-type peptidase activity(GO:0008236)
Solyc01g100650.3.1	haloacid dehalogenase-like hydrolase family protein	-0.565712	0.0509228	-0.299662	-0.271484	0.309282	3	1.52037	0.267792	1	0.828467	AT1G56500.1	K4B196		metabolic process(GO:0008152);cell redox homeostasis(GO:0045454)	hydrolase activity(GO:0016787)
Solyc01g100720.3.1	Importin subunit alpha	0.385319	-0.970969	-0.695543	-0.427064	0.716896	3	1.0318	0.410601	1	0.743774	AT1G09270.1	K4B1A3	Importin subunit alpha	protein import into nucleus(GO:0006606);NLS-bearing protein import into nucleus(GO:0006607);protein transport(GO:0015031)	nuclear localization sequence binding(GO:0008139);protein transporter activity(GO:0008565)	nucleus(GO:0005634);nuclear pore(GO:0005643);nucleoplasm(GO:0005654);cytoplasm(GO:0005737);cytosol(GO:0005829)	cellular process(GO:0009987);nuclear transport(GO:0051169);protein localization(GO:0008104);protein targeting(GO:0006605)	binding(GO:0005488);transporter activity(GO:0005215)	cytosol(GO:0005829);integral to membrane(GO:0016021);nuclear envelope(GO:0005635);nucleoplasm(GO:0005654);protein complex(GO:0043234)
Solyc01g100770.2.1	LOW QUALITY:plant/protein (Protein of unknown function, DUF538)	-1.87192	-0.669727	0.237781	-0.767956	1.05828	3	1.25689	0.335691	1	0.587249	AT1G56580.1	K4B1A8
Solyc01g101040.3.1	ATP-citrate synthase, putative	-0.419933	0.187858	0.464032	0.0773189	0.452231	3	0.296132	0.795048	1	1.05506	AT1G09430.1	K4B1D4		acetyl-CoA biosynthetic process(GO:0006085);fatty acid biosynthetic process(GO:0006633)	ATP citrate synthase activity(GO:0003878)	cytosol(GO:0005829);citrate lyase complex(GO:0009346)	acyl-CoA metabolic process(GO:0006637);biosynthetic process(GO:0009058);cellular process(GO:0009987);fatty acid biosynthetic process(GO:0006633)	transferase activity, transferring acyl groups(GO:0016746)	cytosol(GO:0005829);protein complex(GO:0043234)
Solyc01g101060.3.1	S-adenosyl-L-methionine synthetase	0.118779	0.190446	0.36337	0.224198	0.12574	3	3.08829	0.0907956	0.903099	1.16813	AT1G02500.1	P43280	S-adenosylmethionine synthase 1;SAM1	S-adenosylmethionine biosynthetic process(GO:0006556);one-carbon metabolic process(GO:0006730)	nucleotide binding(GO:0000166);methionine adenosyltransferase activity(GO:0004478);ATP binding(GO:0005524);transferase activity(GO:0016740);metal ion binding(GO:0046872)	cytoplasm(GO:0005737);cytosol(GO:0005829)		transferase activity(GO:0016740)	cytosol(GO:0005829)	S-adenosylmethionine biosynthesis->S-Adenosyl methionine synthetase;;
Solyc01g101240.3.1	aspartic protease precursor	-0.620095	-0.157834	-0.309617	-0.362515	0.235627	3	2.66478	0.116685	0.999927	0.777807	AT1G11910.1	Q40140	Aspartic protease	proteolysis(GO:0006508);lipid metabolic process(GO:0006629);protein catabolic process(GO:0030163)	aspartic-type endopeptidase activity(GO:0004190);peptidase activity(GO:0008233);hydrolase activity(GO:0016787)		catabolic process(GO:0009056);cellular component organization(GO:0016043);cellular process(GO:0009987);proteolysis(GO:0006508)	aspartic-type endopeptidase activity(GO:0004190)	cell wall(GO:0005618);cytoplasm(GO:0005737);plasma membrane(GO:0005886);vacuole(GO:0005773)
Solyc01g102310.3.1	GRIP and coiled-coil domain-containing protein, putative	-0.384769	-0.0795327	-0.456367	-0.306889	0.200125	3	2.65609	0.117321	0.999946	0.808383	AT3G05900.1	K4B1F9
Solyc01g102660.3.1	Glutathione S-transferase	-0.655137	-0.15903	-0.692498	-0.502222	0.297799	3	2.921	0.0999403	0.982598	0.706019	AT2G02390.3	K4B1J4		aromatic amino acid family metabolic process(GO:0009072)	catalytic activity(GO:0003824)	cytoplasm(GO:0005737)	catabolic process(GO:0009056);cellular amino acid catabolic process(GO:0009063);cellular process(GO:0009987);nitrogen compound metabolic process(GO:0006807);sulfur compound metabolic process(GO:0006790)	isomerase activity(GO:0016853);transferase activity(GO:0016740)
Solyc01g102820.3.1	2-C-methyl-D-erythritol 4-phosphate cytidylyltransferase	-0.307179	-0.174381	-0.580636	-0.354065	0.207146	3	2.96051	0.0976663	0.972067	0.782376	AT2G02500.1	K4B1K8		isoprenoid biosynthetic process(GO:0008299)	2-C-methyl-D-erythritol 4-phosphate cytidylyltransferase activity(GO:0050518);cytidylyltransferase activity(GO:0070567)			lyase activity(GO:0016829);nucleotidyltransferase activity(GO:0016779)
Solyc01g102940.3.1	methionine S-methyltransferase	0.291426	-0.0599579	-0.146963	0.0281683	0.232101	3	0.210206	0.852977	1	1.01972	AT5G49810.1	K4B1M0	Methionine S-methyltransferase	biosynthetic process(GO:0009058);methylation(GO:0032259)	catalytic activity(GO:0003824);methyltransferase activity(GO:0008168);transferase activity(GO:0016740);pyridoxal phosphate binding(GO:0030170);methionine S-methyltransferase activity(GO:0030732)
Solyc01g103100.3.1	NAD(P)-binding Rossmann-fold superfamily protein	-0.0873617	0.0215346	-0.615066	-0.226964	0.340487	3	1.15456	0.36759	1	0.854431	AT1G10310.1	K4B1N6		oxidation-reduction process(GO:0055114)	oxidoreductase activity(GO:0016491)
Solyc01g103450.3.1	Heat shock protein 70	-0.565051	-0.106431	-0.0732057	-0.248229	0.274878	3	1.56413	0.258239	1	0.841929	AT5G49910.1	K4B1S1		protein folding(GO:0006457)	nucleotide binding(GO:0000166);ATP binding(GO:0005524);unfolded protein binding(GO:0051082)		catabolic process(GO:0009056);cellular process(GO:0009987);nitrogen compound metabolic process(GO:0006807);nucleobase-containing compound metabolic process(GO:0006139);phosphate-containing compound metabolic process(GO:0006796);protein folding(GO:0006457);response to abiotic stimulus(GO:0009628);response to stress(GO:0006950)	nucleotide binding(GO:0000166);protein binding(GO:0005515);pyrophosphatase activity(GO:0016462)	cytosol(GO:0005829);plastid(GO:0009536)	Parkinson disease->Heat shock protein 70;;
Solyc01g103480.3.1	Coatomer subunit delta	-0.00155564	-0.238413	0.0250559	-0.0716376	0.145043	3	0.855468	0.48242	1	0.951557	AT5G05010.1	K4B1S4	Coatomer subunit delta	retrograde vesicle-mediated transport, Golgi to endoplasmic reticulum(GO:0006890);protein transport(GO:0015031);vesicle-mediated transport(GO:0016192)		Golgi membrane(GO:0000139);cytoplasm(GO:0005737);Golgi apparatus(GO:0005794);membrane(GO:0016020);COPI vesicle coat(GO:0030126);COPI-coated vesicle membrane(GO:0030663);cytoplasmic vesicle(GO:0031410)	cellular process(GO:0009987);vesicle-mediated transport(GO:0016192)		Golgi apparatus(GO:0005794);cytoplasmic membrane-bounded vesicle(GO:0016023);cytosol(GO:0005829);membrane(GO:0016020);vesicle coat(GO:0030120)
Solyc01g103510.3.1	60S ribosomal protein L3	-0.421168	-0.238295	-0.698104	-0.452522	0.231502	3	3.38567	0.0772637	0.463488	0.730764	AT1G61580.1	K4B1S7		ribosomal large subunit assembly(GO:0000027);translation(GO:0006412)	RNA binding(GO:0003723);structural constituent of ribosome(GO:0003735)	intracellular(GO:0005622);ribosome(GO:0005840);cytosolic large ribosomal subunit(GO:0022625);ribonucleoprotein complex(GO:0030529)	cellular component biogenesis(GO:0044085);cellular process(GO:0009987);organelle organization(GO:0006996)	structural constituent of ribosome(GO:0003735)	cytosol(GO:0005829);organelle(GO:0043226);ribosome(GO:0005840)
Solyc01g103720.3.1	Ribosome biogenesis protein BOP1 homolog	-0.138536	0.0713757	-0.0731448	-0.0467685	0.107413	3	0.754149	0.52946	1	0.968102	AT2G40360.1	K4B1U7		maturation of LSU-rRNA from tricistronic rRNA transcript (SSU-rRNA, 5.8S rRNA, LSU-rRNA)(GO:0000463);ribosome biogenesis(GO:0042254)	ribonucleoprotein complex binding(GO:0043021)	preribosome, large subunit precursor(GO:0030687);PeBoW complex(GO:0070545)	cellular component biogenesis(GO:0044085);cellular process(GO:0009987);nitrogen compound metabolic process(GO:0006807);rRNA metabolic process(GO:0016072)	binding(GO:0005488)	intracellular(GO:0005622);nucleolus(GO:0005730);protein complex(GO:0043234);ribonucleoprotein complex(GO:0030529)
Solyc01g103940.3.1	Kinase family protein	0.455299	-0.251241	-0.571386	-0.122442	0.525321	3	0.403708	0.725501	1	0.918631	AT1G60940.1	K4B1W9		protein phosphorylation(GO:0006468);intracellular signal transduction(GO:0035556)	nucleotide binding(GO:0000166);protein kinase activity(GO:0004672);protein serine/threonine kinase activity(GO:0004674);ATP binding(GO:0005524)	nucleus(GO:0005634);cytoplasm(GO:0005737)	intracellular signal transduction(GO:0035556);phosphate-containing compound metabolic process(GO:0006796);regulation of biological process(GO:0050789);response to stimulus(GO:0050896)	protein kinase activity(GO:0004672)	cytoplasm(GO:0005737);nucleus(GO:0005634)
Solyc01g104170.3.1	Ankyrin repeat domain containing protein 2	-0.642999	0.209057	-0.116602	-0.183515	0.429951	3	0.739285	0.536727	1	0.880555	AT2G17390.1	K4B1Z2		protein targeting to chloroplast(GO:0045036)	chloroplast targeting sequence binding(GO:0030941)	integral component of chloroplast outer membrane(GO:0031359)
Solyc01g104590.3.1	ribosomal protein L3	-0.51398	0.165292	-0.841229	-0.396639	0.513418	3	1.33809	0.312713	1	0.759626	AT1G43170.1	Q6SKP4	Ribosomal protein L3;RPL3	ribosomal large subunit assembly(GO:0000027);translation(GO:0006412)	RNA binding(GO:0003723);structural constituent of ribosome(GO:0003735)	intracellular(GO:0005622);ribosome(GO:0005840);cytosolic large ribosomal subunit(GO:0022625);ribonucleoprotein complex(GO:0030529)	cellular component biogenesis(GO:0044085);cellular process(GO:0009987);organelle organization(GO:0006996)	structural constituent of ribosome(GO:0003735)	cytosol(GO:0005829);organelle(GO:0043226);ribosome(GO:0005840)
Solyc01g104775.1.1	Actin	-0.601663	0.113699	-0.899985	-0.46265	0.520944	3	1.53823	0.26384	1	0.725652	AT3G12110.1
Solyc01g104950.3.1	LEXYL2	-0.241374	-0.134559	0.177645	-0.0660961	0.217738	3	0.525779	0.651523	1	0.955219	AT5G64570.1	K4B267		carbohydrate metabolic process(GO:0005975)	hydrolase activity, hydrolyzing O-glycosyl compounds(GO:0004553);hydrolase activity(GO:0016787)		catabolic process(GO:0009056);cellular component organization or biogenesis(GO:0071840);cellular process(GO:0009987);polysaccharide metabolic process(GO:0005976)	hydrolase activity, hydrolyzing O-glycosyl compounds(GO:0004553)	cell wall(GO:0005618)
Solyc01g105020.3.1	Protein phosphatase 2C family protein	-0.650218	-0.240706	-0.629155	-0.506693	0.230592	3	3.80593	0.0626216	0.0262015	0.703834	AT4G33500.1	K4B274			catalytic activity(GO:0003824)
Solyc01g105060.3.1	Beta-hydroxyacyl-ACP dehydratase	0.00238279	-0.496487	-0.395443	-0.296516	0.263738	3	1.94731	0.190866	1	0.814216	AT5G10160.1	K4B276		fatty acid biosynthetic process(GO:0006633)	hydro-lyase activity(GO:0016836)	cytoplasm(GO:0005737)
Solyc01g105340.3.1	Chaperone protein DnaJ	0.200021	0.175119	0.103897	0.159679	0.049887	3	5.54397	0.0310292	3.44396e-08	1.11704	AT2G22360.1	K4B2A4		protein folding(GO:0006457);response to heat(GO:0009408)	ATP binding(GO:0005524);heat shock protein binding(GO:0031072);metal ion binding(GO:0046872);unfolded protein binding(GO:0051082)
Solyc01g105360.3.1	Glycosyltransferase	0.585009	-0.0893775	1.00823	0.501286	0.553571	3	1.56846	0.257319	1	1.41547	AT1G22400.1	K4B2A6	Glycosyltransferase	metabolic process(GO:0008152)	transferase activity(GO:0016740);transferase activity, transferring glycosyl groups(GO:0016757);transferase activity, transferring hexosyl groups(GO:0016758);quercetin 3-O-glucosyltransferase activity(GO:0080043);quercetin 7-O-glucosyltransferase activity(GO:0080044)	intracellular membrane-bounded organelle(GO:0043231)		transferase activity, transferring glycosyl groups(GO:0016757)	intracellular(GO:0005622);organelle(GO:0043226)
Solyc01g105560.3.1	GTP cyclohydrolase II/3,4-dihydroxy-2-butanone 4-phosphate synthase	0.117961	0.238983	0.294777	0.21724	0.0903909	3	4.16271	0.0531505	0.00137927	1.16251	AT5G64300.1	K4B2C6		riboflavin biosynthetic process(GO:0009231)	GTP cyclohydrolase II activity(GO:0003935);3,4-dihydroxy-2-butanone-4-phosphate synthase activity(GO:0008686)	chloroplast(GO:0009507)		lyase activity(GO:0016829)		Flavin biosynthesis->GTP cyclohydrolase;;Flavin biosynthesis->3,4-Dihydroxy-2-butanone-4-phosphate synthase;;;
Solyc01g106090.3.1	PsbP-domain protein 1	-0.208114	-0.2289	0.348126	-0.0296294	0.327311	3	0.156792	0.889806	1	0.979672	AT4G15510.1	K4B2H7		photosynthesis(GO:0015979)	calcium ion binding(GO:0005509)	photosystem II(GO:0009523);photosystem II oxygen evolving complex(GO:0009654);extrinsic component of membrane(GO:0019898)
Solyc01g106210.3.1	Heat shock protein 70	-0.343822	-0.194836	-0.354914	-0.297857	0.0893914	3	5.77129	0.0287352	4.51565e-09	0.81346	AT5G09590.1	K4B2I9		protein folding(GO:0006457)	nucleotide binding(GO:0000166);ATP binding(GO:0005524);unfolded protein binding(GO:0051082)		catabolic process(GO:0009056);cellular process(GO:0009987);nitrogen compound metabolic process(GO:0006807);nucleobase-containing compound metabolic process(GO:0006139);phosphate-containing compound metabolic process(GO:0006796);protein folding(GO:0006457);response to abiotic stimulus(GO:0009628);response to stress(GO:0006950)	nucleotide binding(GO:0000166);protein binding(GO:0005515);pyrophosphatase activity(GO:0016462)	cytoplasm(GO:0005737)	Parkinson disease->Heat shock protein 70;;
Solyc01g106260.3.1	Heat shock protein 70	-0.182132	0.576751	-0.580005	-0.0617953	0.587692	3	0.182124	0.872274	1	0.958071	AT5G09590.1	K4B2J4		protein folding(GO:0006457)	nucleotide binding(GO:0000166);ATP binding(GO:0005524);unfolded protein binding(GO:0051082)		catabolic process(GO:0009056);cellular process(GO:0009987);nitrogen compound metabolic process(GO:0006807);nucleobase-containing compound metabolic process(GO:0006139);phosphate-containing compound metabolic process(GO:0006796);protein folding(GO:0006457);response to abiotic stimulus(GO:0009628);response to stress(GO:0006950)	nucleotide binding(GO:0000166);protein binding(GO:0005515);pyrophosphatase activity(GO:0016462)	cytoplasm(GO:0005737)	Parkinson disease->Heat shock protein 70;;
Solyc01g106430.3.1	Inorganic pyrophosphatase	-0.241018	0.0652055	0.250801	0.0249962	0.248363	3	0.17432	0.877663	1	1.01748	AT5G09650.1	K4B2L1		phosphate-containing compound metabolic process(GO:0006796)	magnesium ion binding(GO:0000287);inorganic diphosphatase activity(GO:0004427)	cytoplasm(GO:0005737)	polyphosphate catabolic process(GO:0006798)	pyrophosphatase activity(GO:0016462)
Solyc01g106450.3.1	L-galactose dehydrogenase	0.273521	-0.782039	0.431445	-0.025691	0.659758	3	0.0674461	0.952363	1	0.98235	AT4G33670.1	K4B2L3						oxidoreductase activity(GO:0016491);transporter activity(GO:0005215)
Solyc01g106480.3.1	glyoxisomal malate dehydrogenase	-0.0708954	-0.139147	0.450014	0.0799904	0.322262	3	0.429922	0.709142	1	1.05701	AT2G22780.1
Solyc01g106740.3.1	Aspartate--tRNA ligase	-0.382732	0.132991	-0.621648	-0.290463	0.385688	3	1.30441	0.322004	1	0.81764	AT4G33760.1	K4B2P1		tRNA aminoacylation for protein translation(GO:0006418)	nucleotide binding(GO:0000166);nucleic acid binding(GO:0003676);aminoacyl-tRNA ligase activity(GO:0004812);ATP binding(GO:0005524);ligase activity(GO:0016874)	cytoplasm(GO:0005737)	tRNA aminoacylation for protein translation(GO:0006418)	RNA binding(GO:0003723);aminoacyl-tRNA ligase activity(GO:0004812)
Solyc01g107550.3.1	Methylthioribose kinase	0.0205167	0.142182	0.213647	0.125448	0.0976463	3	2.2252	0.156025	1	1.09085	AT1G49820.1	K4B2X1		methionine biosynthetic process(GO:0009086);phosphorylation(GO:0016310)	S-methyl-5-thioribose kinase activity(GO:0046522)
Solyc01g107700.3.1	Kynurenine formamidase	0.55814	-0.366581	0.636653	0.276071	0.557936	3	0.857031	0.481728	1	1.21089	AT4G35220.1	K4B2Y6		tryptophan catabolic process to kynurenine(GO:0019441)	arylformamidase activity(GO:0004061)			hydrolase activity(GO:0016787)
Solyc01g107810.3.1	Glycosyltransferase	0.122711	-0.0391386	0.231834	0.105135	0.136338	3	1.33565	0.313376	1	1.0756	AT4G34131.1	K4B2Z7	Glycosyltransferase	metabolic process(GO:0008152)	transferase activity(GO:0016740);transferase activity, transferring glycosyl groups(GO:0016757);transferase activity, transferring hexosyl groups(GO:0016758);quercetin 3-O-glucosyltransferase activity(GO:0080043);quercetin 7-O-glucosyltransferase activity(GO:0080044)	intracellular membrane-bounded organelle(GO:0043231)		transferase activity, transferring glycosyl groups(GO:0016757)	intracellular(GO:0005622);organelle(GO:0043226)
Solyc01g107860.3.1	CBS domain-containing family protein	0.652266	0.267622	-0.982176	-0.0207625	0.854532	3	0.0420836	0.970256	1	0.985712	AT4G36910.1	K4B302
Solyc01g107870.3.1	Polyadenylate-binding protein	-0.243136	-0.229316	-0.415791	-0.296081	0.103902	3	4.93569	0.038683	3.60485e-06	0.814462	AT1G49760.1	K4B303	Polyadenylate-binding protein		nucleic acid binding(GO:0003676);RNA binding(GO:0003723)	cytoplasm(GO:0005737)
Solyc01g108020.3.1	Thioredoxin	-0.026619	-0.00994763	-0.217277	-0.0846145	0.115191	3	1.27229	0.33118	1	0.943037	AT2G15570.2	K4B318		glycerol ether metabolic process(GO:0006662);cellular response to oxidative stress(GO:0034599);cell redox homeostasis(GO:0045454);oxidation-reduction process(GO:0055114);cellular oxidant detoxification(GO:0098869)	thioredoxin-disulfide reductase activity(GO:0004791);protein disulfide oxidoreductase activity(GO:0015035);oxidoreductase activity, acting on a sulfur group of donors, disulfide as acceptor(GO:0016671);protein-disulfide reductase activity(GO:0047134)	cytoplasm(GO:0005737)	cellular process(GO:0009987);homeostatic process(GO:0042592);regulation of biological process(GO:0050789);response to stress(GO:0006950)	antioxidant activity(GO:0016209);oxidoreductase activity(GO:0016491)	cytoplasm(GO:0005737)
Solyc01g108150.3.1	Zinc-binding alcohol dehydrogenase 2	-0.142133	-0.401091	-0.0962321	-0.213152	0.16437	3	2.24609	0.153768	1	0.86265	AT1G49670.2	K4B331		oxidation-reduction process(GO:0055114)	oxidoreductase activity(GO:0016491)		carbohydrate metabolic process(GO:0005975)	oxidoreductase activity(GO:0016491)
Solyc01g108460.2.1	Carboxypeptidase	0.300791	-0.505982	0.197326	-0.00262151	0.438982	3	0.0103434	0.992686	1	0.998185	AT3G63470.1	K4B361	Carboxypeptidase	proteolysis(GO:0006508);proteolysis involved in cellular protein catabolic process(GO:0051603)	carboxypeptidase activity(GO:0004180);serine-type carboxypeptidase activity(GO:0004185);peptidase activity(GO:0008233);hydrolase activity(GO:0016787)		catabolic process(GO:0009056);cellular process(GO:0009987);proteolysis(GO:0006508)	serine-type peptidase activity(GO:0008236)	cytoplasm(GO:0005737);vacuole(GO:0005773)
Solyc01g108600.3.1	presequence protease 2	-0.234138	-0.0589192	0.0616076	-0.0771498	0.148713	3	0.898558	0.463718	1	0.947929	AT3G19170.1	K4B375		proteolysis(GO:0006508)	catalytic activity(GO:0003824);metal ion binding(GO:0046872)
Solyc01g108630.3.1	nii1 nitrite reductase	-0.610824	-0.0425903	-0.0865697	-0.246661	0.31614	3	1.3514	0.309133	1	0.842845	AT2G15620.1	K4B378		oxidation-reduction process(GO:0055114)	oxidoreductase activity(GO:0016491);heme binding(GO:0020037);iron-sulfur cluster binding(GO:0051536)
Solyc01g108660.3.1	N-acetyl-gamma-glutamyl-phosphate reductase	-0.375345	0.114523	0.247694	-0.00437597	0.328096	3	0.0231012	0.983667	1	0.996971	AT2G19940.1	K4B381	N-acetylglutamate-5-P reductase;NAGPR	arginine biosynthetic process(GO:0006526);cellular amino acid biosynthetic process(GO:0008652);oxidation-reduction process(GO:0055114)	N-acetyl-gamma-glutamyl-phosphate reductase activity(GO:0003942);oxidoreductase activity, acting on the aldehyde or oxo group of donors, NAD or NADP as acceptor(GO:0016620);protein dimerization activity(GO:0046983);NAD binding(GO:0051287)	cytoplasm(GO:0005737)
Solyc01g109300.3.1	4-hydroxy-3-methylbut-2-enyl diphosphate reductase	-0.2319	0.0228524	-0.182337	-0.130462	0.135067	3	1.673	0.236299	1	0.913539	AT4G34350.1	D0VNY3	ISPH protein	isopentenyl diphosphate biosynthetic process, methylerythritol 4-phosphate pathway(GO:0019288);dimethylallyl diphosphate biosynthetic process(GO:0050992);oxidation-reduction process(GO:0055114)	metal ion binding(GO:0046872);4-hydroxy-3-methylbut-2-en-1-yl diphosphate reductase activity(GO:0051745)
Solyc01g109350.3.1	transducin family protein / WD-40 repeat family protein	-0.257199	0.0734196	-0.41844	-0.20074	0.250743	3	1.38664	0.299888	1	0.870104	AT3G18860.1	K4B3E8		ubiquitin recycling(GO:0010992);proteasome-mediated ubiquitin-dependent protein catabolic process(GO:0043161)	ubiquitin binding(GO:0043130)	nucleus(GO:0005634);cytoplasm(GO:0005737)	catabolic process(GO:0009056);cellular process(GO:0009987);homeostatic process(GO:0042592);proteolysis(GO:0006508)	protein binding(GO:0005515)	cytoplasm(GO:0005737);nucleus(GO:0005634)
Solyc01g109540.3.1	Coatomer subunit gamma	-0.355915	-0.0663373	-0.143109	-0.188454	0.15002	3	2.17579	0.161548	1	0.877546	AT4G34450.1	K4B3G7	Coatomer subunit gamma	intracellular protein transport(GO:0006886);protein transport(GO:0015031);vesicle-mediated transport(GO:0016192)	structural molecule activity(GO:0005198)	Golgi membrane(GO:0000139);cytoplasm(GO:0005737);Golgi apparatus(GO:0005794);membrane(GO:0016020);membrane coat(GO:0030117);COPI vesicle coat(GO:0030126);COPI-coated vesicle membrane(GO:0030663);cytoplasmic vesicle(GO:0031410)	cellular component movement(GO:0006928);protein localization(GO:0008104);protein transport(GO:0015031);vesicle-mediated transport(GO:0016192)		Golgi apparatus(GO:0005794);cytoplasm(GO:0005737);cytoplasmic membrane-bounded vesicle(GO:0016023);endoplasmic reticulum(GO:0005783);membrane(GO:0016020);vesicle coat(GO:0030120)
Solyc01g109655.1.1	RNA-binding protein	0.847689	0.490447	0.717914	0.68535	0.180833	3	6.5644	0.0224287	3.67804e-12	1.60809	AT2G21660.1
Solyc01g109790.3.1	ADP-glucose pyrophosphorylase large subunit 1	-0.307279	-0.307362	-1.24264	-0.619092	0.540005	3	1.98572	0.18546	1	0.651081	AT4G39210.1	Q15I66	Glucose-1-phosphate adenylyltransferase;AgpL1	glycogen biosynthetic process(GO:0005978);biosynthetic process(GO:0009058);starch biosynthetic process(GO:0019252)	nucleotide binding(GO:0000166);ATP binding(GO:0005524);glucose-1-phosphate adenylyltransferase activity(GO:0008878);transferase activity(GO:0016740);nucleotidyltransferase activity(GO:0016779)	chloroplast(GO:0009507);plastid(GO:0009536)	glycogen metabolic process(GO:0005977);monosaccharide metabolic process(GO:0005996);phospholipid metabolic process(GO:0006644)	guanyl-nucleotide exchange factor activity(GO:0005085);nucleotidyltransferase activity(GO:0016779);protein binding(GO:0005515);small GTPase regulator activity(GO:0005083);translation initiation factor activity(GO:0003743)
Solyc01g109830.3.1	Bifunctional dihydrofolate reductase-thymidylate synthase	-0.665598	0.0740969	-1.13795	-0.576482	0.610916	3	1.63443	0.243787	1	0.670597	AT2G16370.1	K4B3J6	Bifunctional dihydrofolate reductase-thymidylate synthase	dTMP biosynthetic process(GO:0006231);one-carbon metabolic process(GO:0006730);nucleotide biosynthetic process(GO:0009165);methylation(GO:0032259);tetrahydrofolate biosynthetic process(GO:0046654);oxidation-reduction process(GO:0055114)	dihydrofolate reductase activity(GO:0004146);thymidylate synthase activity(GO:0004799);methyltransferase activity(GO:0008168);oxidoreductase activity(GO:0016491);transferase activity(GO:0016740)			methyltransferase activity(GO:0008168)		Tetrahydrofolate biosynthesis->Dihydrofolate synthase;;Formyltetrahydroformate biosynthesis->Thymidylate synthase;;Tetrahydrofolate biosynthesis->Dihydrofolate reductase;;De novo pyrimidine deoxyribonucleotide biosynthesis->Thymidylate synthase;;Formyltetrahydroformate biosynthesis->Dihydrofolate reductase;;;;;;
Solyc01g109930.3.1	inositol monophosphatase family protein	-0.0168576	-0.0025931	-0.0586585	-0.0260364	0.0291379	3	1.54769	0.261778	1	0.982115	AT4G39120.1	K4B3K6		dephosphorylation(GO:0016311);phosphatidylinositol phosphorylation(GO:0046854)	histidinol-phosphatase activity(GO:0004401)
Solyc01g110360.3.1	Fructose-bisphosphate aldolase	-0.333203	-0.276895	-0.214611	-0.274903	0.0593214	3	8.02655	0.0151695	1.94751e-15	0.826506	AT4G38970.1	K4B3P9	Fructose-bisphosphate aldolase	glycolytic process(GO:0006096)	catalytic activity(GO:0003824);fructose-bisphosphate aldolase activity(GO:0004332);lyase activity(GO:0016829)					Fructose galactose metabolism->Fructose bisphosphate aldolase;;
Solyc01g110410.3.1	ubiquitin fusion degradation 1	-0.548688	0.0588632	-1.15556	-0.548463	0.607213	3	1.56447	0.258168	1	0.683748	AT2G21270.3	K4B3Q4		ubiquitin-dependent protein catabolic process(GO:0006511)
Solyc01g110450.3.1	NADP dependent sorbitol 6-phosphate dehydrogenase family protein	-0.551122	-0.624965	-0.946987	-0.707691	0.210499	3	5.82309	0.0282477	1.53581e-09	0.612299	AT2G21250.1	K4B3Q8		oxidation-reduction process(GO:0055114)	oxidoreductase activity(GO:0016491)			oxidoreductase activity(GO:0016491)	cytosol(GO:0005829)
Solyc01g110520.3.1	Amidophosphoribosyltransferase, putative	-0.125357	0.0312057	0.0713422	-0.00760293	0.103934	3	0.126703	0.910765	1	0.994744	AT4G34740.1	K4B3R5	Amidophosphoribosyltransferase	purine nucleotide biosynthetic process(GO:0006164);'de novo' IMP biosynthetic process(GO:0006189);purine nucleobase biosynthetic process(GO:0009113);nucleoside metabolic process(GO:0009116)	amidophosphoribosyltransferase activity(GO:0004044);transferase activity(GO:0016740);transferase activity, transferring glycosyl groups(GO:0016757);metal ion binding(GO:0046872);iron-sulfur cluster binding(GO:0051536)		monosaccharide metabolic process(GO:0005996)	transferase activity(GO:0016740)		De novo purine biosynthesis->Amidophosphoribosyl transferase;;
Solyc01g111060.3.1	5'-methylthioadenosine/S-adenosylhomocysteine nucleosidase	-0.0823298	-0.142083	0.325195	0.0335938	0.254295	3	0.228814	0.840281	1	1.02356	AT4G38800.1	K4B3W9		nucleoside metabolic process(GO:0009116)	catalytic activity(GO:0003824)
Solyc01g111120.3.1	triosephosphate isomerase	-0.196912	-0.188213	-0.298552	-0.227892	0.0613475	3	6.43418	0.0233139	1.36937e-11	0.853881	AT2G21170.1	K4B3X5		gluconeogenesis(GO:0006094);glycolytic process(GO:0006096);metabolic process(GO:0008152);glycerol catabolic process(GO:0019563);glyceraldehyde-3-phosphate biosynthetic process(GO:0046166)	catalytic activity(GO:0003824);triose-phosphate isomerase activity(GO:0004807)	cytosol(GO:0005829)	biosynthetic process(GO:0009058);catabolic process(GO:0009056);cellular process(GO:0009987);gluconeogenesis(GO:0006094);glycolysis(GO:0006096)	isomerase activity(GO:0016853)	cytosol(GO:0005829)	Glycolysis->Triosephosphate isomerase;;
Solyc01g111170.3.1	diageotropica	-0.144446	0.0223766	0.971578	0.28317	0.601986	3	0.814744	0.500806	1	1.21687	AT2G16600.1	P21568	Peptidyl-prolyl cis-trans isomerase;CYP	protein peptidyl-prolyl isomerization(GO:0000413);protein folding(GO:0006457)	peptidyl-prolyl cis-trans isomerase activity(GO:0003755);cyclosporin A binding(GO:0016018);isomerase activity(GO:0016853)	cytoplasm(GO:0005737)
Solyc01g111630.3.1	D-3-phosphoglycerate dehydrogenase	-0.351837	-0.275533	0.0958649	-0.177168	0.239512	3	1.28121	0.328602	1	0.884437	AT1G68010.2	K4B425		metabolic process(GO:0008152);oxidation-reduction process(GO:0055114)	oxidoreductase activity(GO:0016491);oxidoreductase activity, acting on the CH-OH group of donors, NAD or NADP as acceptor(GO:0016616);hydroxypyruvate reductase activity(GO:0016618);glyoxylate reductase (NADP) activity(GO:0030267);NAD binding(GO:0051287)	cytosol(GO:0005829)	RNA metabolic process(GO:0016070);biosynthetic process(GO:0009058);cellular process(GO:0009987);nitrogen compound metabolic process(GO:0006807);regulation of nucleobase-containing compound metabolic process(GO:0019219)	oxidoreductase activity(GO:0016491);transcription cofactor activity(GO:0003712)	cytosol(GO:0005829);nucleus(GO:0005634)
Solyc01g111660.3.1	plasma membrane intrinsic protein 2.8	0.0177546	0.326361	-0.504698	-0.0535274	0.42009	3	0.220696	0.845811	1	0.963578	AT4G35100.1	K4B428	Plasmamembrane intrinsic protein 28;PIP2;8	water transport(GO:0006833);ion transmembrane transport(GO:0034220);transmembrane transport(GO:0055085)	water channel activity(GO:0015250);channel activity(GO:0015267)	integral component of plasma membrane(GO:0005887);membrane(GO:0016020);integral component of membrane(GO:0016021)
Solyc01g111700.2.1	26S proteasome non-ATPase regulatory subunit 3	0.314361	0.737962	-0.70302	0.116434	0.7406	3	0.272306	0.810924	1	1.08405	AT1G20200.1	K4B432		ubiquitin-dependent protein catabolic process(GO:0006511);regulation of protein catabolic process(GO:0042176);regulation of catalytic activity(GO:0050790)	enzyme regulator activity(GO:0030234)	proteasome complex(GO:0000502);proteasome regulatory particle, lid subcomplex(GO:0008541);membrane(GO:0016020);integral component of membrane(GO:0016021)	catabolic process(GO:0009056);cellular process(GO:0009987);proteolysis(GO:0006508)		intracellular(GO:0005622);protein complex(GO:0043234)	Ubiquitin proteasome pathway->26S proteasome;;Cell cycle->Proteasome;;;
Solyc01g111710.3.1	PCI superfamily protein	-0.0162894	-0.108608	0.0386194	-0.0287593	0.0744016	3	0.66951	0.572112	1	0.980263	AT1G20200.1	K4B433		ubiquitin-dependent protein catabolic process(GO:0006511);regulation of protein catabolic process(GO:0042176);regulation of catalytic activity(GO:0050790)	enzyme regulator activity(GO:0030234)	proteasome complex(GO:0000502);proteasome regulatory particle, lid subcomplex(GO:0008541)	catabolic process(GO:0009056);cellular process(GO:0009987);proteolysis(GO:0006508)		intracellular(GO:0005622);protein complex(GO:0043234)	Ubiquitin proteasome pathway->26S proteasome;;Cell cycle->Proteasome;;;
Solyc01g111760.3.1	ATP synthase subunit beta vacuolar, putative	-0.385507	-0.399357	-0.346533	-0.377133	0.0273894	3	23.8491	0.00175353	8.00281e-26	0.769966	AT4G38510.5	K4B438		ATP hydrolysis coupled proton transport(GO:0015991);proton transmembrane transport(GO:0015992);ATP metabolic process(GO:0046034)	ATP binding(GO:0005524)	proton-transporting V-type ATPase, V1 domain(GO:0033180)	nucleobase-containing compound transport(GO:0015931);purine nucleobase metabolic process(GO:0006144);respiratory electron transport chain(GO:0022904)	anion channel activity(GO:0005253);cation transmembrane transporter activity(GO:0008324);hydrolase activity(GO:0016787);ligand-gated ion channel activity(GO:0015276);proton-transporting ATP synthase activity, rotational mechanism(GO:0046933);receptor activity(GO:0004872);single-stranded DNA binding(GO:0003697)	intracellular(GO:0005622);proton-transporting ATP synthase complex(GO:0045259)
Solyc01g111780.3.1	transportin 1	-0.302082	-0.391156	-0.175794	-0.289677	0.108215	3	4.63646	0.0435054	3.03705e-05	0.818085	AT2G16950.1	K4B440		protein import into nucleus, translocation(GO:0000060);NLS-bearing protein import into nucleus(GO:0006607);ribosomal protein import into nucleus(GO:0006610);intracellular protein transport(GO:0006886)	nuclear localization sequence binding(GO:0008139);Ran GTPase binding(GO:0008536);protein transporter activity(GO:0008565)	nucleus(GO:0005634);cytoplasm(GO:0005737);nuclear membrane(GO:0031965);nuclear periphery(GO:0034399)	cellular process(GO:0009987);nuclear transport(GO:0051169);protein localization(GO:0008104);protein targeting(GO:0006605)	binding(GO:0005488);transporter activity(GO:0005215)	cytoplasm(GO:0005737);membrane(GO:0016020);nuclear envelope(GO:0005635)
Solyc01g111990.3.1	Alanine--tRNA ligase	-0.386087	-0.17375	-0.349851	-0.303229	0.113587	3	4.62386	0.0437274	3.78607e-05	0.810436	AT5G22800.1	K4B461	Probable alanine--tRNA ligase, chloroplastic	tRNA modification(GO:0006400);translation(GO:0006412);alanyl-tRNA aminoacylation(GO:0006419);tRNA aminoacylation(GO:0043039)	tRNA binding(GO:0000049);nucleotide binding(GO:0000166);nucleic acid binding(GO:0003676);RNA binding(GO:0003723);aminoacyl-tRNA ligase activity(GO:0004812);alanine-tRNA ligase activity(GO:0004813);ATP binding(GO:0005524);zinc ion binding(GO:0008270);amino acid binding(GO:0016597);ligase activity(GO:0016874);metal ion binding(GO:0046872)	cytoplasm(GO:0005737);mitochondrion(GO:0005739);chloroplast(GO:0009507);plastid(GO:0009536)	biosynthetic process(GO:0009058);cellular amino acid metabolic process(GO:0006520);cellular process(GO:0009987);nitrogen compound metabolic process(GO:0006807);tRNA aminoacylation for protein translation(GO:0006418);tRNA metabolic process(GO:0006399)	aminoacyl-tRNA ligase activity(GO:0004812);binding(GO:0005488)	cytosol(GO:0005829);mitochondrion(GO:0005739)
Solyc01g112060.3.1	NAD(P)-binding Rossmann-fold superfamily protein	-0.693486	0.175348	-0.968328	-0.495489	0.596994	3	1.43756	0.287129	1	0.709321	AT4G35250.1	K4B467		translational initiation(GO:0006413)
Solyc01g112080.3.1	LysM domain GPI-anchored protein	0.154125	0.0257176	-0.0388894	0.0469845	0.0982492	3	0.828298	0.494609	1	1.0331	AT2G17120.1	K4B469
Solyc01g112280.3.1	partialaminoacylase-1	-0.0284425	-0.358243	-0.12378	-0.170155	0.169721	3	1.73648	0.224612	1	0.888747	AT4G38220.2	K4B489		proteolysis(GO:0006508);cellular amino acid metabolic process(GO:0006520);metabolic process(GO:0008152)	aminoacylase activity(GO:0004046);metallopeptidase activity(GO:0008237);hydrolase activity(GO:0016787)	cytoplasm(GO:0005737)
Solyc01g112290.3.1	glutamate tRNA synthetase	-0.0308666	-0.668746	-0.0268463	-0.242153	0.369446	3	1.13527	0.373994	1	0.845483	AT5G64050.1	K4B490		translation(GO:0006412);tRNA aminoacylation for protein translation(GO:0006418);glutamyl-tRNA aminoacylation(GO:0006424);tRNA aminoacylation(GO:0043039)	tRNA binding(GO:0000049);nucleotide binding(GO:0000166);aminoacyl-tRNA ligase activity(GO:0004812);glutamate-tRNA ligase activity(GO:0004818);ATP binding(GO:0005524);zinc ion binding(GO:0008270);ligase activity(GO:0016874)	cytoplasm(GO:0005737)	biosynthetic process(GO:0009058);cellular amino acid metabolic process(GO:0006520);cellular process(GO:0009987);nitrogen compound metabolic process(GO:0006807);tRNA aminoacylation for protein translation(GO:0006418);tRNA metabolic process(GO:0006399)	aminoacyl-tRNA ligase activity(GO:0004812)		Heme biosynthesis->Glutamyl-tRNA-synthetase;;
Solyc02g014150.3.1	Photosystem II stability/assembly factor HCF136	-0.0120849	-0.172849	-0.105728	-0.0968872	0.0807458	3	2.07829	0.173254	1	0.935048	AT5G23120.1	K4B4L4
Solyc02g020940.3.1	Glyceraldehyde-3-phosphate dehydrogenase	-0.0414802	0.264222	0.213525	0.145422	0.163835	3	1.53739	0.264024	1	1.10605	AT1G12900.1	K4B4U4	Glyceraldehyde-3-phosphate dehydrogenase	glucose metabolic process(GO:0006006);oxidation-reduction process(GO:0055114)	oxidoreductase activity(GO:0016491);oxidoreductase activity, acting on the aldehyde or oxo group of donors, NAD or NADP as acceptor(GO:0016620);NADP binding(GO:0050661);NAD binding(GO:0051287)		monosaccharide metabolic process(GO:0005996)	nucleotide binding(GO:0000166);oxidoreductase activity(GO:0016491)	cytoplasm(GO:0005737);plastid(GO:0009536)	Glycolysis->Glyceraldehyde 3-phosphate dehydrogenase;;Huntington disease->Glyceraldehyde-3-phosphate dehydrogenase;;;
Solyc02g020980.3.1	4-alpha-glucanotransferase	-0.666403	-0.119395	-0.0691778	-0.284992	0.331265	3	1.49011	0.274663	1	0.820746	AT2G40840.1	K4B4U8		carbohydrate metabolic process(GO:0005975);glycogen metabolic process(GO:0005977)	4-alpha-glucanotransferase activity(GO:0004134);carbohydrate binding(GO:0030246);starch binding(GO:2001070)
Solyc02g021420.3.1	villin 4	-0.097126	-0.63872	0.11988	-0.205322	0.390702	3	0.910229	0.458783	1	0.867345	AT4G30160.2	K4B4Z2		cytoskeleton organization(GO:0007010);actin filament bundle assembly(GO:0051017)	actin binding(GO:0003779);actin filament binding(GO:0051015)		cellular component organization(GO:0016043);cellular process(GO:0009987)	actin binding(GO:0003779);structural constituent of cytoskeleton(GO:0005200)	actin cytoskeleton(GO:0015629);intracellular(GO:0005622)
Solyc02g021560.3.1	RNA-binding (RRM/RBD/RNP motifs) family protein	0.0462346	-0.0114332	-0.390125	-0.118441	0.237045	3	0.86543	0.478028	1	0.921182	AT3G15010.1	K4B504			nucleic acid binding(GO:0003676);RNA binding(GO:0003723)
Solyc02g023970.3.1	Obg-like ATPase 1	-0.0198383	-0.119044	-0.619604	-0.252829	0.321486	3	1.36215	0.306276	1	0.839249	AT1G30580.1	K4B546	Obg-like ATPase 1		nucleotide binding(GO:0000166);ATP binding(GO:0005524);GTP binding(GO:0005525);hydrolase activity(GO:0016787);ATPase activity(GO:0016887);ribosome binding(GO:0043022);ribosomal large subunit binding(GO:0043023)	cytoplasm(GO:0005737)	catabolic process(GO:0009056);cellular process(GO:0009987);nitrogen compound metabolic process(GO:0006807);nucleobase-containing compound metabolic process(GO:0006139);phosphate-containing compound metabolic process(GO:0006796)	pyrophosphatase activity(GO:0016462)	cytoplasm(GO:0005737)
Solyc02g024050.3.1	Ferredoxin--NADP reductase	-0.130674	-0.407172	-0.150471	-0.229439	0.154239	3	2.57652	0.123372	0.999994	0.852967	AT4G05390.1	K4B553	Ferredoxin--NADP reductase	oxidation-reduction process(GO:0055114)	ferredoxin-NADP+ reductase activity(GO:0004324);oxidoreductase activity(GO:0016491)
Solyc02g033060.3.1	TSA: Wollemia nobilis Ref_Wollemi_Transcript_5463_1093 transcribed RNA sequence	-0.38074	-0.155566	-0.408539	-0.314948	0.138728	3	3.93222	0.059007	0.0166696	0.80388	AT3G10405.1	K4B5P9
Solyc02g036350.3.1	1-aminocyclopropane-1-carboxylate oxidase EF501822	-0.339274	0.0749023	-0.506746	-0.257039	0.299417	3	1.48691	0.275403	1	0.836803	AT1G05010.1	A4ZYQ6	1-aminocyclopropane-1-carboxylate oxidase	ethylene biosynthetic process(GO:0009693);oxidation-reduction process(GO:0055114)	oxidoreductase activity(GO:0016491);metal ion binding(GO:0046872)		biosynthetic process(GO:0009058);cellular process(GO:0009987)	oxidoreductase activity(GO:0016491)
Solyc02g049070.3.1	4-coumarate:CoA ligase	0.351517	0.539	-0.178292	0.237408	0.372012	3	1.10535	0.384184	1	1.17887	AT5G08540.1	K4B5Z5				membrane(GO:0016020);integral component of membrane(GO:0016021)			cytoplasm(GO:0005737);membrane(GO:0016020);plastid(GO:0009536);thylakoid(GO:0009579)
Solyc02g062340.3.1	Fructose-bisphosphate aldolase	-0.420106	-0.0633867	-0.517234	-0.333575	0.238977	3	2.41768	0.136828	1	0.793567	AT4G38970.1	K4B6C3	Fructose-bisphosphate aldolase	glycolytic process(GO:0006096)	catalytic activity(GO:0003824);fructose-bisphosphate aldolase activity(GO:0004332);lyase activity(GO:0016829)					Fructose galactose metabolism->Fructose bisphosphate aldolase;;
Solyc02g062970.3.1	Xaa-Pro aminopeptidase 2	-0.41282	0.245921	0.0798695	-0.0290098	0.342602	3	0.146661	0.896848	1	0.980093	AT4G36760.1	Q93X45	Xaa-Pro aminopeptidase 2;app2	proteolysis(GO:0006508)	aminopeptidase activity(GO:0004177);hydrolase activity(GO:0016787);metal ion binding(GO:0046872);metalloaminopeptidase activity(GO:0070006)		cellular protein modification process(GO:0006464);proteolysis(GO:0006508);translation(GO:0006412)	metallopeptidase activity(GO:0008237);sequence-specific DNA binding transcription factor activity(GO:0003700)
Solyc02g063070.3.1	tft4	0.179921	-0.089203	0.511555	0.200758	0.300921	3	1.15553	0.367273	1	1.1493	AT5G38480.1	A0A0J9YZP8			protein domain specific binding(GO:0019904)					FGF signaling pathway->14-3-3;;EGF receptor signaling pathway->14-3-3;;Parkinson disease->14-3-3;;;;
Solyc02g063130.3.1	Rad23 UV excision repair protein family	-0.785562	-0.0638351	-0.547292	-0.465563	0.367739	3	2.1928	0.159617	1	0.724188	AT3G02540.1	K4B6K0		nucleotide-excision repair(GO:0006289);proteasome-mediated ubiquitin-dependent protein catabolic process(GO:0043161)	damaged DNA binding(GO:0003684)	nucleus(GO:0005634)	DNA repair(GO:0006281)	damaged DNA binding(GO:0003684)
Solyc02g063150.3.1	RuBP carboxylase small subunit	-0.178143	0.371959	0.201835	0.131884	0.281643	3	0.81106	0.502503	1	1.09572	AT5G38430.1	P08706	Ribulose bisphosphate carboxylase small chain 1, chloroplastic;RBCS-1	photorespiration(GO:0009853);carbon fixation(GO:0015977);photosynthesis(GO:0015979);reductive pentose-phosphate cycle(GO:0019253);oxidation-reduction process(GO:0055114)	monooxygenase activity(GO:0004497);oxidoreductase activity(GO:0016491);lyase activity(GO:0016829);ribulose-bisphosphate carboxylase activity(GO:0016984)	chloroplast(GO:0009507);plastid(GO:0009536)
Solyc02g064550.3.1	Thioredoxin superfamily protein	0.301602	0.0243611	0.0234657	0.116476	0.160324	3	1.25834	0.335263	1	1.08408	AT5G65840.1	K4B6P1		oxidation-reduction process(GO:0055114);cellular oxidant detoxification(GO:0098869)	antioxidant activity(GO:0016209)		metabolic process(GO:0008152)
Solyc02g064950.3.1	CBS domain-containing protein-like	0.257236	-0.371707	0.667435	0.184322	0.523394	3	0.609969	0.603955	1	1.13628	AT4G36910.1	K4B6T0
Solyc02g065250.2.1	Methyl esterase	0.0955309	-0.211548	-0.126245	-0.0807539	0.158513	3	0.882387	0.470647	1	0.945563	AT2G23620.1	K4B6V9			hydrolase activity(GO:0016787)		cellular process(GO:0009987);response to stress(GO:0006950)	hydrolase activity, acting on ester bonds(GO:0016788)
Solyc02g065280.3.1	Methyl esterase	-0.00265987	-0.478173	0.127156	-0.117892	0.318692	3	0.64073	0.587315	1	0.921533	AT2G23620.1	K4B6W2			hydrolase activity(GO:0016787)		cellular process(GO:0009987);response to stress(GO:0006950)	hydrolase activity, acting on ester bonds(GO:0016788)
Solyc02g065300.1.1	Leucyl-tRNA synthetase, putative	0.180448	0.345	0.323781	0.283076	0.0895096	3	5.47765	0.0317495	9.00004e-08	1.21679	AT1G09620.1	K4B6W4		translation(GO:0006412);tRNA aminoacylation for protein translation(GO:0006418);leucyl-tRNA aminoacylation(GO:0006429);valyl-tRNA aminoacylation(GO:0006438);aminoacyl-tRNA metabolism involved in translational fidelity(GO:0106074)	nucleotide binding(GO:0000166);aminoacyl-tRNA editing activity(GO:0002161);aminoacyl-tRNA ligase activity(GO:0004812);leucine-tRNA ligase activity(GO:0004823);valine-tRNA ligase activity(GO:0004832);ATP binding(GO:0005524);ligase activity(GO:0016874)	cytoplasm(GO:0005737)
Solyc02g065400.3.1	33kDa precursor protein of oxygen-evolving complex	-0.394009	-0.00728896	-0.354278	-0.251858	0.212733	3	2.05061	0.176788	1	0.839814	AT3G50820.1	P23322	Oxygen-evolving enhancer protein 1, chloroplastic;PSBO	photosynthesis(GO:0015979);photosystem II stabilization(GO:0042549)	calcium ion binding(GO:0005509)	chloroplast(GO:0009507);photosystem II(GO:0009523);chloroplast thylakoid membrane(GO:0009535);plastid(GO:0009536);thylakoid(GO:0009579);photosystem II oxygen evolving complex(GO:0009654);membrane(GO:0016020);integral component of membrane(GO:0016021);extrinsic component of membrane(GO:0019898)
Solyc02g067080.3.1	UDP-glucose 6-dehydrogenase family protein	0.10888	-0.058242	-0.143269	-0.0308771	0.128283	3	0.416897	0.71724	1	0.978825	AT5G15490.1	K4B740	UDP-glucose 6-dehydrogenase	glycosaminoglycan biosynthetic process(GO:0006024);oxidation-reduction process(GO:0055114)	UDP-glucose 6-dehydrogenase activity(GO:0003979);oxidoreductase activity(GO:0016491);oxidoreductase activity, acting on the CH-OH group of donors, NAD or NADP as acceptor(GO:0016616);NAD binding(GO:0051287)	nucleus(GO:0005634);cytosol(GO:0005829)
Solyc02g067180.3.1	cystathionine gamma synthase	0.0223659	0.0311345	-0.139247	-0.0285822	0.0959388	3	0.516015	0.657227	1	0.980383	AT3G01120.1	Q6R8F6	Cystathionine gamma synthase		catalytic activity(GO:0003824);pyridoxal phosphate binding(GO:0030170)		cellular amino acid metabolic process(GO:0006520)	lyase activity(GO:0016829)		Methionine biosynthesis->O-Succinyl homoserine lyase;;
Solyc02g067360.3.1	Protease Do-like 8, chloroplastic	0.161607	-0.263722	0.259867	0.0525843	0.2783	3	0.327268	0.774545	1	1.03712	AT5G39830.1	K4B768		proteolysis(GO:0006508)	serine-type endopeptidase activity(GO:0004252)		apoptotic process(GO:0006915);signal transduction(GO:0007165)
Solyc02g067370.3.1	Nucleosome assembly protein family	-0.514326	-0.624596	-1.12833	-0.75575	0.327339	3	3.9989	0.0572197	0.00789085	0.592239	AT1G18800.1	K4B769		nucleosome assembly(GO:0006334)		nucleus(GO:0005634)	DNA replication(GO:0006260);cell cycle(GO:0007049);chromatin organization(GO:0006325)	phosphatase inhibitor activity(GO:0019212);protein binding(GO:0005515)
Solyc02g067460.3.1	Mitochondrial outer membrane protein porin	0.0859178	0.20827	0.837739	0.377309	0.40341	3	1.61999	0.246669	1	1.29892	AT3G01280.1	K4B778		transmembrane transport(GO:0055085);anion transmembrane transport(GO:0098656)	voltage-gated anion channel activity(GO:0008308)	mitochondrial outer membrane(GO:0005741)	anion transport(GO:0006820)	anion channel activity(GO:0005253);voltage-gated ion channel activity(GO:0005244)
Solyc02g067690.3.1	Glycosyltransferase	-1.2018	-0.196247	-1.03311	-0.810384	0.538504	3	2.60653	0.121039	0.999985	0.57023	AT2G16890.2	K4B7A1		metabolic process(GO:0008152)	transferase activity(GO:0016740);transferase activity, transferring hexosyl groups(GO:0016758);quercetin 3-O-glucosyltransferase activity(GO:0080043);quercetin 7-O-glucosyltransferase activity(GO:0080044)	intracellular membrane-bounded organelle(GO:0043231)		transferase activity, transferring glycosyl groups(GO:0016757)	intracellular(GO:0005622);organelle(GO:0043226)
Solyc02g068050.3.1	Rubisco methyltransferase family protein	0.00514297	0.0996042	0.468481	0.191076	0.244838	3	1.35172	0.309046	1	1.14161	AT5G14260.3	K4B7D7		peptidyl-lysine monomethylation(GO:0018026)	protein-lysine N-methyltransferase activity(GO:0016279)		cellular process(GO:0009987);protein methylation(GO:0006479)	methyltransferase activity(GO:0008168)
Solyc02g068090.3.1	30S ribosomal protein S21	0.124724	0.426009	0.567243	0.372659	0.226032	3	2.85563	0.103872	0.994477	1.29474	AT3G27160.1	K4B7E1		translation(GO:0006412)	structural constituent of ribosome(GO:0003735)	ribosome(GO:0005840);ribosomal subunit(GO:0044391)			cytoplasm(GO:0005737);organelle(GO:0043226);ribosome(GO:0005840)
Solyc02g068150.3.1	Nuclear transport factor 2	0.590916	-0.323696	0.354802	0.207341	0.474803	3	0.756367	0.528383	1	1.15456	AT1G27310.1	K4B7E7					cellular process(GO:0009987);nuclear transport(GO:0051169)	transporter activity(GO:0005215)	integral to membrane(GO:0016021);intracellular(GO:0005622);nuclear envelope(GO:0005635);protein complex(GO:0043234)
Solyc02g068500.3.1	Thioredoxin	0.209277	-0.139483	0.437012	0.168935	0.290357	3	1.00774	0.419682	1	1.12423	AT2G35010.1	K4B7I2		glycerol ether metabolic process(GO:0006662);cellular response to oxidative stress(GO:0034599);cell redox homeostasis(GO:0045454);oxidation-reduction process(GO:0055114);cellular oxidant detoxification(GO:0098869)	thioredoxin-disulfide reductase activity(GO:0004791);protein disulfide oxidoreductase activity(GO:0015035);oxidoreductase activity, acting on a sulfur group of donors, disulfide as acceptor(GO:0016671);protein-disulfide reductase activity(GO:0047134)	cytoplasm(GO:0005737)
Solyc02g068530.3.1	N-acetylglucosamine-1-phosphate uridylyltransferase 1	0.0482319	0.0634748	-0.529476	-0.139256	0.338026	3	0.713552	0.549534	1	0.907987	AT2G35020.1	K4B7I5		UDP-N-acetylglucosamine biosynthetic process(GO:0006048);metabolic process(GO:0008152)	UDP-N-acetylglucosamine diphosphorylase activity(GO:0003977);uridylyltransferase activity(GO:0070569)	cytosol(GO:0005829)	biosynthetic process(GO:0009058);cellular process(GO:0009987);nitrogen compound metabolic process(GO:0006807);nucleobase-containing compound metabolic process(GO:0006139);phosphate-containing compound metabolic process(GO:0006796)	nucleotidyltransferase activity(GO:0016779)
Solyc02g068700.3.1	Zinc-binding family protein	-0.728145	-0.187915	-0.985035	-0.633698	0.406866	3	2.69769	0.114322	0.999796	0.644522	AT1G31160.1	K4B7K2			catalytic activity(GO:0003824)			nucleotide phosphatase activity(GO:0019204)
Solyc02g069010.3.1	Inositol monophosphatase family protein	-0.630333	0.03895	-0.531132	-0.374172	0.361196	3	1.79427	0.214624	1	0.771548	AT1G31190.1	K4B7N3	Inositol-1-monophosphatase	inositol metabolic process(GO:0006020);inositol biosynthetic process(GO:0006021);signal transduction(GO:0007165);phosphatidylinositol phosphorylation(GO:0046854);inositol phosphate dephosphorylation(GO:0046855)	inositol monophosphate 1-phosphatase activity(GO:0008934);hydrolase activity(GO:0016787);metal ion binding(GO:0046872);inositol monophosphate 3-phosphatase activity(GO:0052832);inositol monophosphate 4-phosphatase activity(GO:0052833);inositol monophosphate phosphatase activity(GO:0052834)		carbohydrate metabolic process(GO:0005975);catabolic process(GO:0009056);phosphate-containing compound metabolic process(GO:0006796);regulation of biological process(GO:0050789);response to stimulus(GO:0050896);signal transduction(GO:0007165)	phosphatase activity(GO:0016791)
Solyc02g069080.3.1	Exocyst complex component 8	-0.36684	0.238473	-0.522282	-0.216883	0.401936	3	0.93461	0.448653	1	0.860422	AT1G10180.1	K4B7P0		exocyst assembly(GO:0001927);exocytosis(GO:0006887);exocyst localization(GO:0051601)		exocyst(GO:0000145)	cellular component organization(GO:0016043);cellular process(GO:0009987);exocytosis(GO:0006887);protein complex assembly(GO:0006461);protein localization(GO:0008104)		cytoplasm(GO:0005737);protein complex(GO:0043234)
Solyc02g069450.3.1	Photosystem I reaction center subunit III	-0.525297	0.75394	0.431506	0.220049	0.665317	3	0.572864	0.624557	1	1.16477	AT1G31330.1	K4B7S7		photosynthesis(GO:0015979)		photosystem I(GO:0009522);photosystem I reaction center(GO:0009538);membrane(GO:0016020);integral component of membrane(GO:0016021)
Solyc02g069460.3.1	Photosystem I reaction center subunit III	-0.510034	0.99112	0.454098	0.311728	0.760636	3	0.709838	0.551406	1	1.24119	AT1G31330.1	K4B7S8		photosynthesis(GO:0015979)		photosystem I(GO:0009522);photosystem I reaction center(GO:0009538);membrane(GO:0016020);integral component of membrane(GO:0016021)
Solyc02g069620.3.1	Ribose 5-phosphate isomerase-related family protein	-0.420877	-0.22658	0.198788	-0.149556	0.316932	3	0.817334	0.499616	1	0.901528	AT5G44520.1	K4B7U4		pentose-phosphate shunt, non-oxidative branch(GO:0009052)	ribose-5-phosphate isomerase activity(GO:0004751)
Solyc02g069780.3.1	SIT4 phosphatase-associated family protein	-0.236723	-0.431201	0.123923	-0.181333	0.281677	3	1.11503	0.380853	1	0.881888	AT1G30470.1	K4B7W0						phosphatase regulator activity(GO:0019208);protein binding(GO:0005515)
Solyc02g069800.1.1	LOW QUALITY:Abhydrolase superfamily protein	0.248573	-0.00875943	0.448121	0.229311	0.229049	3	1.73404	0.225048	1	1.17228	AT5G16080.1	K4B7W2		metabolic process(GO:0008152);catabolic process(GO:0009056)	hydrolase activity(GO:0016787)		catabolic process(GO:0009056)	hydrolase activity(GO:0016787)
Solyc02g070310.3.1	60S ribosomal protein L32	-1.13039	0.102204	-2.4808	-1.16966	1.29195	3	1.56811	0.257393	1	0.444525	AT4G18100.1	K4B813		translation(GO:0006412)	structural constituent of ribosome(GO:0003735)	intracellular(GO:0005622);ribosome(GO:0005840);cytosolic large ribosomal subunit(GO:0022625)			cytosol(GO:0005829);organelle(GO:0043226);ribosome(GO:0005840)
Solyc02g070490.3.1	Alpha/beta hydrolase, putative	0.0406604	0.102541	0.912073	0.351758	0.486233	3	1.25303	0.336835	1	1.27611	AT5G38520.2	K4B830			hydrolase activity(GO:0016787)
Solyc02g070500.1.1	LOW QUALITY:DUF538 family protein (Protein of unknown function, DUF538)	-0.392108	0.0467808	-0.787672	-0.377667	0.417414	3	1.56712	0.257603	1	0.769682	AT5G46230.1	K4B831
Solyc02g070510.3.1	Proteasome subunit alpha type	-0.381732	-0.235272	-1.4995	-0.7055	0.691509	3	1.7671	0.219247	1	0.61323	AT3G14290.1	K4B832	Proteasome subunit alpha type	proteolysis(GO:0006508);ubiquitin-dependent protein catabolic process(GO:0006511);proteasome-mediated ubiquitin-dependent protein catabolic process(GO:0043161);proteolysis involved in cellular protein catabolic process(GO:0051603)	endopeptidase activity(GO:0004175);threonine-type endopeptidase activity(GO:0004298);peptidase activity(GO:0008233);hydrolase activity(GO:0016787)	proteasome complex(GO:0000502);nucleus(GO:0005634);cytoplasm(GO:0005737);proteasome core complex(GO:0005839);proteasome core complex, alpha-subunit complex(GO:0019773)	catabolic process(GO:0009056);cellular process(GO:0009987);proteolysis(GO:0006508)	peptidase activity(GO:0008233)	cytoplasm(GO:0005737);nucleus(GO:0005634);protein complex(GO:0043234)	Parkinson disease->20S proteasome;;
Solyc02g070560.3.1	ribosomal protein S11 family protein	-0.286744	-0.0406775	-0.991632	-0.439685	0.493581	3	1.54292	0.262815	1	0.737296	AT4G18270.1	K4B837			phospho-N-acetylmuramoyl-pentapeptide-transferase activity(GO:0008963)	membrane(GO:0016020);integral component of membrane(GO:0016021)	biosynthetic process(GO:0009058);cellular component biogenesis(GO:0044085);cellular component organization(GO:0016043);cellular process(GO:0009987)	transferase activity(GO:0016740)	integral to membrane(GO:0016021);plasma membrane(GO:0005886)
Solyc02g070770.3.1	NAD(P)-binding Rossmann-fold superfamily protein	0.0634518	0.343633	0.208872	0.205319	0.140124	3	2.53791	0.126466	0.999997	1.15294	AT2G34460.1	K4B858				intracellular(GO:0005622)			intracellular(GO:0005622)
Solyc02g070790.3.1	3-oxoacyl-[acyl-carrier-protein] synthase	0.305577	-0.101415	0.823549	0.342571	0.46359	3	1.2799	0.328979	1	1.26801	AT5G46290.3	K4B860		fatty acid biosynthetic process(GO:0006633);metabolic process(GO:0008152)	catalytic activity(GO:0003824);transferase activity(GO:0016740);transferase activity, transferring acyl groups other than amino-acyl groups(GO:0016747)
Solyc02g071200.3.1	Carboxyl-terminal-processing protease	-0.246872	-0.287402	-0.491537	-0.341937	0.131133	3	4.51643	0.0456903	7.19759e-05	0.788981	AT5G46390.2
Solyc02g071320.3.1	AGAMOUS-like 31	-0.856986	0.0365363	-0.505615	-0.442022	0.450143	3	1.7008	0.231085	1	0.736102	#N/A
Solyc02g071890.3.1	Histidinol dehydrogenase, chloroplastic	-0.318205	-0.165367	0.0225962	-0.153658	0.170702	3	1.55912	0.259312	1	0.898968	AT5G63890.2	K4B8G4	Histidinol dehydrogenase, chloroplastic	histidine biosynthetic process(GO:0000105);metabolic process(GO:0008152);cellular amino acid biosynthetic process(GO:0008652);oxidation-reduction process(GO:0055114)	histidinol dehydrogenase activity(GO:0004399);zinc ion binding(GO:0008270);oxidoreductase activity(GO:0016491);metal ion binding(GO:0046872);NAD binding(GO:0051287)	chloroplast(GO:0009507);plastid(GO:0009536);chloroplast stroma(GO:0009570)	biosynthetic process(GO:0009058);cellular amino acid biosynthetic process(GO:0008652);cellular process(GO:0009987);nitrogen compound metabolic process(GO:0006807)	oxidoreductase activity(GO:0016491)	cytoplasm(GO:0005737)	Histidine biosynthesis->Histidinol dehydrogenase;;Histidine biosynthesis->Histidinal dehydrogenase;;;
Solyc02g072160.3.1	NAD(P)-binding Rossmann-fold superfamily protein	0.0340029	-0.0706539	0.429746	0.131032	0.263933	3	0.859888	0.480466	1	1.09508	AT4G18810.2	K4B8J0
Solyc02g076720.3.1	Phosphoribosylformylglycinamidine synthase family protein	-0.219334	-0.155257	-0.075798	-0.15013	0.0719051	3	3.61632	0.0686814	0.175511	0.90117	AT1G74260.1	K4B8P9		'de novo' IMP biosynthetic process(GO:0006189)	phosphoribosylformylglycinamidine synthase activity(GO:0004642)	cytoplasm(GO:0005737)			cytoplasm(GO:0005737)	De novo purine biosynthesis->Phosphoribosylformylglycinamide synthase;;
Solyc02g077040.4.1	phytophthora-inhibited protease 1	0.275105	-0.035021	0.294958	0.178347	0.185049	3	1.66933	0.236999	1	1.13159	AT3G49340.1	K4B8T1		proteolysis(GO:0006508);proteolysis involved in cellular protein catabolic process(GO:0051603)	cysteine-type endopeptidase activity(GO:0004197);peptidase activity(GO:0008233);cysteine-type peptidase activity(GO:0008234);hydrolase activity(GO:0016787)	extracellular space(GO:0005615);lysosome(GO:0005764);membrane(GO:0016020);integral component of membrane(GO:0016021)	catabolic process(GO:0009056);cellular process(GO:0009987);proteolysis(GO:0006508)	cysteine-type peptidase activity(GO:0008234)	cytoplasm(GO:0005737);extracellular space(GO:0005615);lysosome(GO:0005764);vacuole(GO:0005773)
Solyc02g077860.1.1	LOW QUALITY:Ribulose bisphosphate carboxylase large chain	-0.612406	0.411299	-0.365733	-0.188947	0.534259	3	0.612559	0.602538	1	0.877246	ATCG00490.1
Solyc02g078010.3.1	Transducin/WD40 repeat-like superfamily protein	-0.444235	0.261748	0.304665	0.040726	0.420537	3	0.167737	0.882218	1	1.02863	AT2G33800.1
Solyc02g078120.2.1	Eukaryotic translation initiation factor 3 subunit D	-0.0133261	0.117018	-0.800599	-0.232303	0.496456	3	0.810465	0.502778	1	0.851275	AT4G20980.1	K4B937	Eukaryotic translation initiation factor 3 subunit D	formation of translation preinitiation complex(GO:0001731);cap-dependent translational initiation(GO:0002191);translation(GO:0006412);translational initiation(GO:0006413);regulation of translational initiation(GO:0006446)	RNA binding(GO:0003723);translation initiation factor activity(GO:0003743);mRNA cap binding(GO:0098808)	cytoplasm(GO:0005737);eukaryotic translation initiation factor 3 complex(GO:0005852);eukaryotic 43S preinitiation complex(GO:0016282);eukaryotic 48S preinitiation complex(GO:0033290)	biosynthetic process(GO:0009058);cellular process(GO:0009987)	translation initiation factor activity(GO:0003743)	cytoplasm(GO:0005737);protein complex(GO:0043234)
Solyc02g078920.3.1	Nuclease S1	-0.0551959	0.388838	-0.504616	-0.0569915	0.44673	3	0.220966	0.845626	1	0.961267	AT4G21585.1	K4B9B6		DNA catabolic process(GO:0006308);nucleic acid phosphodiester bond hydrolysis(GO:0090305)	nucleic acid binding(GO:0003676);endonuclease activity(GO:0004519);hydrolase activity, acting on ester bonds(GO:0016788)		cellular process(GO:0009987);nitrogen compound metabolic process(GO:0006807);nucleobase-containing compound metabolic process(GO:0006139)	nuclease activity(GO:0004518)
Solyc02g078940.3.1	Oxidoreductase, zinc-binding dehydrogenase family protein	-0.027107	-0.0113849	-0.235676	-0.0913892	0.125203	3	1.26427	0.33352	1	0.938618	AT4G21580.1	K4B9B8		oxidation-reduction process(GO:0055114)	oxidoreductase activity(GO:0016491)		carbohydrate metabolic process(GO:0005975)	oxidoreductase activity(GO:0016491)		Huntington disease->Tumor protein p53 inducible protein 3;;
Solyc02g078990.3.1	thiosulfate sulfurtransferase	-0.421111	-1.00687	-0.528919	-0.652298	0.311759	3	3.624	0.0684199	0.164058	0.636266	AT1G79230.1	C0LIR5	Thiosulfate:cyanide sulfurtransferase-like protein (Fragment);MST2		transferase activity(GO:0016740)		anion transport(GO:0006820);response to toxic substance(GO:0009636);sulfur compound metabolic process(GO:0006790)	transferase activity(GO:0016740)
Solyc02g079250.3.1	3'(2'),5'-bisphosphate nucleotidase-like protein	0.187842	-0.204066	0.507367	0.163714	0.35633	3	0.795784	0.509604	1	1.12017	AT4G05090.1	K4B9E9		phosphatidylinositol phosphorylation(GO:0046854)			cellular process(GO:0009987);phosphate-containing compound metabolic process(GO:0006796)	phosphatase activity(GO:0016791)	cytoplasm(GO:0005737)
Solyc02g079950.3.1	photosystem II oxygen-evolving complex protein 3	-0.599774	-0.511504	-1.10577	-0.739015	0.320668	3	3.9917	0.0574089	0.00898829	0.599148	AT4G05180.1	Q672Q6	Photosystem II oxygen-evolving complex protein 3;PsbQ	photosynthesis(GO:0015979)	calcium ion binding(GO:0005509)	photosystem II(GO:0009523);photosystem II oxygen evolving complex(GO:0009654);extrinsic component of membrane(GO:0019898)
Solyc02g080420.3.1	RNA-binding family protein	-0.596965	-0.112303	-1.53139	-0.746886	0.721325	3	1.79343	0.214766	1	0.595888	AT1G11650.2	K4B9R3			nucleic acid binding(GO:0003676);RNA binding(GO:0003723)
Solyc02g080540.1.1	ATP synthase gamma-subunit	-1.09413	0.171404	-0.553086	-0.491938	0.63498	3	1.34187	0.31169	1	0.711069	AT4G04640.1	K4B9S5		ATP synthesis coupled proton transport(GO:0015986);ATP hydrolysis coupled cation transmembrane transport(GO:0099132)	proton-transporting ATP synthase activity, rotational mechanism(GO:0046933)	proton-transporting ATP synthase complex, catalytic core F(1)(GO:0045261)	purine nucleobase metabolic process(GO:0006144)	cation transmembrane transporter activity(GO:0008324);hydrogen ion transmembrane transporter activity(GO:0015078);hydrolase activity(GO:0016787)		ATP synthesis->F1 gamma;;
Solyc02g080570.3.1	Soluble starch synthase 3, chloroplastic/amyloplastic	-0.19112	-0.113706	-0.559218	-0.288014	0.238037	3	2.0957	0.17108	1	0.819029	AT1G11720.2	C6KI36	Starch synthase III	starch biosynthetic process(GO:0019252)	glycogen (starch) synthase activity(GO:0004373);starch synthase activity(GO:0009011);starch binding(GO:2001070)	chloroplast(GO:0009507)
Solyc02g080630.3.1	Lactoylglutathione lyase	-0.285495	-0.130144	0.213933	-0.0672352	0.255588	3	0.455635	0.69334	1	0.954465	AT1G11840.6	K4B9T4	Lactoylglutathione lyase		lactoylglutathione lyase activity(GO:0004462);lyase activity(GO:0016829);metal ion binding(GO:0046872)
Solyc02g080640.3.1	adenylyl-sulfate reductase	0.169056	-0.387952	0.698595	0.1599	0.543331	3	0.509734	0.660917	1	1.11721	AT4G21990.1	Q672Q8	Adenylyl-sulfate reductase	metabolic process(GO:0008152);sulfate reduction(GO:0019419);cell redox homeostasis(GO:0045454);oxidation-reduction process(GO:0055114)	catalytic activity(GO:0003824);phosphoadenylyl-sulfate reductase (thioredoxin) activity(GO:0004604);oxidoreductase activity, acting on a sulfur group of donors, disulfide as acceptor(GO:0016671)	cytoplasm(GO:0005737)
Solyc02g080810.3.1	Aminomethyltransferase	-0.497808	-0.329543	-0.468214	-0.431855	0.0898319	3	8.3266	0.0141186	6.0949e-16	0.741308	AT1G11860.1	K4B9V1	Aminomethyltransferase	glycine catabolic process(GO:0006546);methylation(GO:0032259)	aminomethyltransferase activity(GO:0004047);transaminase activity(GO:0008483);transferase activity(GO:0016740)	mitochondrion(GO:0005739)
Solyc02g080950.2.1	Pentatricopeptide repeat-containing protein	-0.112403	-0.128043	-0.434439	-0.224962	0.181581	3	2.14585	0.165025	1	0.855618	AT4G04370.1	K4B9W5		RNA modification(GO:0009451);nucleic acid phosphodiester bond hydrolysis(GO:0090305)	RNA binding(GO:0003723);endonuclease activity(GO:0004519)	intracellular membrane-bounded organelle(GO:0043231)	RNA metabolic process(GO:0016070);cellular process(GO:0009987);nitrogen compound metabolic process(GO:0006807)	RNA binding(GO:0003723)	intracellular(GO:0005622);organelle(GO:0043226)
Solyc02g080990.2.1	Leucyl-tRNA synthetase	0.0963388	-0.0786511	0.266534	0.0947405	0.172598	3	0.950738	0.442083	1	1.06787	AT4G04350.1
Solyc02g081140.3.1	UBX domain-containing protein, putative	-0.0430452	-0.0198464	-0.354041	-0.138978	0.186611	3	1.28993	0.326102	1	0.908163	AT4G22150.1	K4B9Y4		autophagosome assembly(GO:0000045);Golgi organization(GO:0007030);nuclear envelope reassembly(GO:0031468);proteasome-mediated ubiquitin-dependent protein catabolic process(GO:0043161);regulation of phosphoprotein phosphatase activity(GO:0043666);membrane fusion(GO:0061025)	protein phosphatase regulator activity(GO:0019888);ubiquitin binding(GO:0043130)	nucleus(GO:0005634);cytosol(GO:0005829)	catabolic process(GO:0009056);cell communication(GO:0007154);cellular component biogenesis(GO:0044085);organelle organization(GO:0006996);proteolysis(GO:0006508);response to external stimulus(GO:0009605);response to stress(GO:0006950)	protein binding(GO:0005515)	cytosol(GO:0005829);nucleus(GO:0005634)
Solyc02g081160.3.1	Pyrophosphate--fructose 6-phosphate 1-phosphotransferase subunit beta	-0.194725	0.0618222	-0.036707	-0.0565367	0.129418	3	0.756651	0.528245	1	0.96157	AT4G04040.1	K4B9Y6	Pyrophosphate--fructose 6-phosphate 1-phosphotransferase subunit beta;PFP-BETA	fructose 6-phosphate metabolic process(GO:0006002);glycolytic process(GO:0006096);metabolic process(GO:0008152);phosphorylation(GO:0016310);carbohydrate phosphorylation(GO:0046835);glycolytic process through fructose-6-phosphate(GO:0061615)	catalytic activity(GO:0003824);6-phosphofructokinase activity(GO:0003872);ATP binding(GO:0005524);kinase activity(GO:0016301);transferase activity(GO:0016740);metal ion binding(GO:0046872);diphosphate-fructose-6-phosphate 1-phosphotransferase activity(GO:0047334)	cytoplasm(GO:0005737)	carbohydrate metabolic process(GO:0005975);cellular process(GO:0009987);phosphate-containing compound metabolic process(GO:0006796);response to stimulus(GO:0050896)	carbohydrate kinase activity(GO:0019200)	cytosol(GO:0005829)
Solyc02g081170.3.1	plastid lipid associated protein CHRC	-0.064245	-0.219794	-0.41953	-0.234523	0.1781	3	2.28078	0.150119	1	0.849966	AT4G04020.1	Q0ZPA3	Plastid lipid associated protein CHRC;ChrC
Solyc02g081190.3.1	1-aminocyclopropane-1-carboxylate oxidase 4	-0.369206	-0.107822	-0.0773215	-0.184783	0.160441	3	1.99483	0.184208	1	0.879781	AT1G05010.1	K4B9Y9		oxidation-reduction process(GO:0055114)	oxidoreductase activity(GO:0016491);metal ion binding(GO:0046872)		biosynthetic process(GO:0009058);cellular process(GO:0009987)	oxidoreductase activity(GO:0016491)
Solyc02g081390.3.1	Amine oxidase family protein	-0.473103	0.0283189	0.280819	-0.054655	0.383749	3	0.246685	0.828162	1	0.962825	AT1G65840.1	K4BA09		oxidation-reduction process(GO:0055114)	oxidoreductase activity(GO:0016491)		catabolic process(GO:0009056);cellular process(GO:0009987);nitrogen compound metabolic process(GO:0006807)	oxidoreductase activity(GO:0016491)	cytoplasm(GO:0005737);peroxisome(GO:0005777)
Solyc02g081700.1.1	Proteasome subunit alpha type	0.380134	-0.364822	0.561379	0.19223	0.490859	3	0.678306	0.567537	1	1.14253	AT3G22110.1	K4BA40	Proteasome subunit alpha type	proteolysis(GO:0006508);ubiquitin-dependent protein catabolic process(GO:0006511);proteolysis involved in cellular protein catabolic process(GO:0051603)	endopeptidase activity(GO:0004175);threonine-type endopeptidase activity(GO:0004298);peptidase activity(GO:0008233);hydrolase activity(GO:0016787)	proteasome complex(GO:0000502);nucleus(GO:0005634);cytoplasm(GO:0005737);proteasome core complex(GO:0005839);proteasome core complex, alpha-subunit complex(GO:0019773)	catabolic process(GO:0009056);cellular process(GO:0009987);proteolysis(GO:0006508)	peptidase activity(GO:0008233)	cytoplasm(GO:0005737);nucleus(GO:0005634);protein complex(GO:0043234)	Parkinson disease->20S proteasome;;
Solyc02g082000.3.1	Ribosomal protein S19 family protein	-1.26184	-0.201605	-1.52484	-0.996095	0.700502	3	2.46293	0.132794	0.999999	0.501355	AT5G09500.1	K4BA70		ribosomal small subunit assembly(GO:0000028);translation(GO:0006412)	RNA binding(GO:0003723);structural constituent of ribosome(GO:0003735)	ribosome(GO:0005840);small ribosomal subunit(GO:0015935);cytosolic small ribosomal subunit(GO:0022627);ribonucleoprotein complex(GO:0030529)	cellular component biogenesis(GO:0044085);cellular process(GO:0009987);organelle organization(GO:0006996)	structural constituent of ribosome(GO:0003735)	cytosol(GO:0005829);organelle(GO:0043226);ribosome(GO:0005840)
Solyc02g082220.3.1	Transport protein Sec24	0.273909	0.147553	-0.0583486	0.121038	0.167708	3	1.25005	0.337719	1	1.08752	AT3G07100.1	K4BA92		intracellular protein transport(GO:0006886);endoplasmic reticulum to Golgi vesicle-mediated transport(GO:0006888);protein transport(GO:0015031)	zinc ion binding(GO:0008270)	COPII vesicle coat(GO:0030127)	intracellular protein transport(GO:0006886);vesicle-mediated transport(GO:0016192)		cytoplasm(GO:0005737);vesicle coat(GO:0030120)
Solyc02g082250.3.1	Thioredoxin reductase	-0.758198	-0.381696	1.33214	0.0640831	1.11419	3	0.0996196	0.929732	1	1.04542	AT2G17420.1	K4BA95	Thioredoxin reductase	removal of superoxide radicals(GO:0019430);oxidation-reduction process(GO:0055114)	thioredoxin-disulfide reductase activity(GO:0004791);oxidoreductase activity(GO:0016491)	cytoplasm(GO:0005737)	ferredoxin metabolic process(GO:0006124);nitrogen compound metabolic process(GO:0006807);respiratory electron transport chain(GO:0022904)	oxidoreductase activity(GO:0016491)
Solyc02g082760.3.1	ethylene-responsive catalase	-0.225949	0.799953	-0.107198	0.155602	0.561174	3	0.480262	0.67844	1	1.11389	AT4G35090.1	K4BAE6	Catalase;CAT2	response to oxidative stress(GO:0006979);hydrogen peroxide catabolic process(GO:0042744);oxidation-reduction process(GO:0055114);cellular oxidant detoxification(GO:0098869)	catalase activity(GO:0004096);peroxidase activity(GO:0004601);oxidoreductase activity(GO:0016491);heme binding(GO:0020037);metal ion binding(GO:0046872)		catabolic process(GO:0009056);cellular process(GO:0009987);response to stress(GO:0006950)	binding(GO:0005488);oxidoreductase activity(GO:0016491);peroxidase activity(GO:0004601)	cytoplasm(GO:0005737)
Solyc02g082830.2.1	Phosphoserine aminotransferase	0.105682	0.129375	0.149154	0.12807	0.0217653	3	10.1916	0.00949063	4.81277e-19	1.09283	AT2G17630.1	K4BAF3	Phosphoserine aminotransferase	L-serine biosynthetic process(GO:0006564);cellular amino acid biosynthetic process(GO:0008652)	catalytic activity(GO:0003824);O-phospho-L-serine:2-oxoglutarate aminotransferase activity(GO:0004648);transaminase activity(GO:0008483);transferase activity(GO:0016740)	chloroplast stroma(GO:0009570)				Serine glycine biosynthesis->Phosphoserine aminotransferase;;Pyridoxal-5-phosphate biosynthesis->Phosphohydroxythreonine aminotransferase;;Vitamin B6 metabolism->Phosphoserine transaminase;;;;
Solyc02g082920.3.1	acidic extracellular 26 kD chitinase	-0.0262109	0.0021419	-0.135748	-0.0532723	0.0728192	3	1.26711	0.332689	1	0.963748	AT3G12500.1	Q05539	Acidic 26 kDa endochitinase;CHI3	polysaccharide catabolic process(GO:0000272);carbohydrate metabolic process(GO:0005975);chitin catabolic process(GO:0006032);defense response(GO:0006952);metabolic process(GO:0008152);response to biotic stimulus(GO:0009607);cell wall macromolecule catabolic process(GO:0016998)	chitinase activity(GO:0004568);hydrolase activity(GO:0016787);hydrolase activity, acting on glycosyl bonds(GO:0016798)	extracellular region(GO:0005576);extracellular space(GO:0005615)		hydrolase activity, hydrolyzing O-glycosyl compounds(GO:0004553)
Solyc02g083500.3.1	Peroxidase	-0.341281	-0.123746	-0.415898	-0.293641	0.15179	3	3.35069	0.0786991	0.549837	0.81584	AT5G42180.1	K4BAL8		response to stress(GO:0006950)
Solyc02g083590.3.1	Dehydroquinate synthase	0.230673	-0.119145	0.342075	0.151201	0.240661	3	1.0882	0.390168	1	1.11049	AT5G66120.2	Q8RU74	3-dehydroquinate synthase, chloroplastic;DHQS	cellular amino acid biosynthetic process(GO:0008652);aromatic amino acid family biosynthetic process(GO:0009073);chorismate biosynthetic process(GO:0009423);shikimate biosynthetic process(GO:0033587)	3-dehydroquinate synthase activity(GO:0003856);lyase activity(GO:0016829);metal ion binding(GO:0046872)	cytoplasm(GO:0005737);chloroplast(GO:0009507);plastid(GO:0009536)		lyase activity(GO:0016829)		Chorismate biosynthesis->3-Dehydroquinate synthase;;
Solyc02g083710.3.1	26S proteasome non-ATPase regulatory subunit 4	-0.0399999	-0.457693	0.0669708	-0.143574	0.277243	3	0.896966	0.464395	1	0.905274	AT4G38630.1	K4BAN9		proteasome-mediated ubiquitin-dependent protein catabolic process(GO:0043161);proteasome assembly(GO:0043248)	polyubiquitin modification-dependent protein binding(GO:0031593)	nucleus(GO:0005634);cytosol(GO:0005829);proteasome regulatory particle, base subcomplex(GO:0008540)	catabolic process(GO:0009056);cellular component organization(GO:0016043);cellular process(GO:0009987);protein complex assembly(GO:0006461);proteolysis(GO:0006508)	protein binding(GO:0005515)	cytosol(GO:0005829);nucleus(GO:0005634);protein complex(GO:0043234)	Ubiquitin proteasome pathway->26S proteasome;;Cell cycle->Proteasome;;;
Solyc02g083810.3.1	Ferredoxin--NADP reductase	-0.43806	0.204389	0.0639387	-0.0565776	0.337755	3	0.290137	0.799028	1	0.961542	AT1G20020.1	K4BAP9	Ferredoxin--NADP reductase	oxidation-reduction process(GO:0055114)	ferredoxin-NADP+ reductase activity(GO:0004324);oxidoreductase activity(GO:0016491)
Solyc02g084440.3.1	Fructose-bisphosphate aldolase	0.145151	-0.0521604	0.453127	0.182039	0.254656	3	1.23815	0.341281	1	1.13449	AT4G38970.1	K4BAW0	Fructose-bisphosphate aldolase	gluconeogenesis(GO:0006094);glycolytic process(GO:0006096);response to water deprivation(GO:0009414)	catalytic activity(GO:0003824);fructose-bisphosphate aldolase activity(GO:0004332);lyase activity(GO:0016829)					Fructose galactose metabolism->Fructose bisphosphate aldolase;;
Solyc02g084920.3.1	fruit-specific protein TOM2A11	-0.533909	-0.34518	-0.18181	-0.353633	0.176202	3	3.47619	0.0737206	0.314084	0.782611	AT3G60820.1	K4BB06	Proteasome subunit beta type;26S beta subunit	proteolysis(GO:0006508);proteolysis involved in cellular protein catabolic process(GO:0051603)	endopeptidase activity(GO:0004175);threonine-type endopeptidase activity(GO:0004298);peptidase activity(GO:0008233);hydrolase activity(GO:0016787)	proteasome complex(GO:0000502);nucleus(GO:0005634);cytoplasm(GO:0005737);proteasome core complex(GO:0005839)	catabolic process(GO:0009056);cellular process(GO:0009987);proteolysis(GO:0006508)	peptidase activity(GO:0008233)	cytoplasm(GO:0005737);nucleus(GO:0005634);protein complex(GO:0043234)	Parkinson disease->20S proteasome;;
Solyc02g085100.3.1	Galactose mutarotase-like superfamily protein	-0.11263	-0.179162	-0.0684504	-0.120081	0.0557307	3	3.73199	0.0648888	0.0695414	0.920136	AT5G66530.1	K4BB24		carbohydrate metabolic process(GO:0005975)	catalytic activity(GO:0003824);isomerase activity(GO:0016853);carbohydrate binding(GO:0030246);glucose-6-phosphate 1-epimerase activity(GO:0047938)
Solyc02g085350.3.1	Succinate dehydrogenase [ubiquinone] flavoprotein subunit, mitochondrial	-0.358022	-0.0151574	-0.357651	-0.24361	0.197846	3	2.1327	0.166584	1	0.844629	AT5G66760.1	K4BB47	Succinate dehydrogenase [ubiquinone] flavoprotein subunit, mitochondrial	tricarboxylic acid cycle(GO:0006099);mitochondrial electron transport, succinate to ubiquinone(GO:0006121);anaerobic respiration(GO:0009061);electron transport chain(GO:0022900);oxidation-reduction process(GO:0055114)	succinate dehydrogenase activity(GO:0000104);succinate dehydrogenase (ubiquinone) activity(GO:0008177);electron transfer activity(GO:0009055);oxidoreductase activity(GO:0016491);oxidoreductase activity, acting on the CH-CH group of donors(GO:0016627);flavin adenine dinucleotide binding(GO:0050660)	mitochondrial inner membrane(GO:0005743);mitochondrial respiratory chain complex II, succinate dehydrogenase complex (ubiquinone)(GO:0005749);membrane(GO:0016020)	biosynthetic process(GO:0009058);cation transport(GO:0006812);cellular process(GO:0009987);nitrogen compound metabolic process(GO:0006807);nucleobase-containing compound metabolic process(GO:0006139);oxidative phosphorylation(GO:0006119);phosphate-containing compound metabolic process(GO:0006796);respiratory electron transport chain(GO:0022904);tricarboxylic acid cycle(GO:0006099)	oxidoreductase activity(GO:0016491)	cytoplasm(GO:0005737);mitochondrial inner membrane(GO:0005743);plasma membrane(GO:0005886);protein complex(GO:0043234)
Solyc02g085520.3.1	Adenylosuccinate synthetase, chloroplastic	-0.625658	-0.189797	-0.488205	-0.434553	0.222828	3	3.3778	0.0775836	0.498053	0.739923	AT3G57610.1	Q9FYW9	Adenylosuccinate synthetase, chloroplastic;PURA	purine nucleotide biosynthetic process(GO:0006164);AMP biosynthetic process(GO:0006167);'de novo' AMP biosynthetic process(GO:0044208);IMP metabolic process(GO:0046040)	nucleotide binding(GO:0000166);magnesium ion binding(GO:0000287);adenylosuccinate synthase activity(GO:0004019);GTP binding(GO:0005525);ligase activity(GO:0016874);metal ion binding(GO:0046872)	cytoplasm(GO:0005737);chloroplast(GO:0009507);plastid(GO:0009536)	biosynthetic process(GO:0009058);cellular process(GO:0009987);nitrogen compound metabolic process(GO:0006807);nucleobase-containing compound metabolic process(GO:0006139);phosphate-containing compound metabolic process(GO:0006796)	ligase activity(GO:0016874)	cytoplasm(GO:0005737)	De novo purine biosynthesis->Adenylosuccinate synthase;;Wnt signaling pathway->NFAT Target Genes;;;
Solyc02g085950.3.1	cell wall protein X77373	-0.00183384	0.836471	0.546105	0.460248	0.425697	3	1.87263	0.201997	1	1.37578	AT5G38430.1	P05349	Ribulose bisphosphate carboxylase small chain 3B, chloroplastic;RBCS-3B	photorespiration(GO:0009853);carbon fixation(GO:0015977);photosynthesis(GO:0015979);reductive pentose-phosphate cycle(GO:0019253);oxidation-reduction process(GO:0055114)	monooxygenase activity(GO:0004497);oxidoreductase activity(GO:0016491);lyase activity(GO:0016829);ribulose-bisphosphate carboxylase activity(GO:0016984)	chloroplast(GO:0009507);plastid(GO:0009536)
Solyc02g086145.1.1	Major facilitator superfamily protein	-0.983739	0.394623	-1.23294	-0.607352	0.876636	3	1.2	0.353003	1	0.6564	AT5G16150.1
Solyc02g086460.3.1	A-kinase anchor-like protein	-0.487714	0.284878	-0.0437713	-0.0822023	0.387727	3	0.367214	0.748675	1	0.944615	#N/A
Solyc02g086610.3.1	Isocitrate dehydrogenase [NADP]	0.388846	-0.270593	0.556744	0.224999	0.437328	3	0.891114	0.466894	1	1.16878	AT5G14590.1	K4BBG9	Isocitrate dehydrogenase [NADP]	tricarboxylic acid cycle(GO:0006099);isocitrate metabolic process(GO:0006102);oxidation-reduction process(GO:0055114)	magnesium ion binding(GO:0000287);isocitrate dehydrogenase (NADP+) activity(GO:0004450);oxidoreductase activity(GO:0016491);oxidoreductase activity, acting on the CH-OH group of donors, NAD or NADP as acceptor(GO:0016616);metal ion binding(GO:0046872);NAD binding(GO:0051287)
Solyc02g086680.3.1	peptide deformylase AF250958	0.273037	-0.303831	-0.35634	-0.129045	0.349201	3	0.640067	0.58767	1	0.914437	AT5G14660.1	Q9FV54	Peptide deformylase 1B, chloroplastic;PDF1B	translation(GO:0006412);peptidyl-methionine modification(GO:0018206);N-terminal protein amino acid modification(GO:0031365);co-translational protein modification(GO:0043686)	hydrolase activity(GO:0016787);peptide deformylase activity(GO:0042586);metal ion binding(GO:0046872)	mitochondrion(GO:0005739);chloroplast(GO:0009507);plastid(GO:0009536)	cellular process(GO:0009987);cellular protein modification process(GO:0006464)	hydrolase activity(GO:0016787)	cytoplasm(GO:0005737);mitochondrion(GO:0005739)
Solyc02g086730.2.1	50S ribosomal protein L12, chloroplastic	-0.40183	0.0174278	0.11784	-0.0888541	0.275655	3	0.558305	0.632798	1	0.940269	AT3G27850.1	K4BBI0		translation(GO:0006412)	structural constituent of ribosome(GO:0003735)	intracellular(GO:0005622);ribosome(GO:0005840)	amino acid transport(GO:0006865);anion transport(GO:0006820);biosynthetic process(GO:0009058);cellular process(GO:0009987);mitochondrial transport(GO:0006839);translation(GO:0006412)	RNA binding(GO:0003723);amino acid transmembrane transporter activity(GO:0015171);cation transmembrane transporter activity(GO:0008324);structural constituent of ribosome(GO:0003735)	cytoplasm(GO:0005737);integral to membrane(GO:0016021);mitochondrial inner membrane(GO:0005743);ribosome(GO:0005840)
Solyc02g086820.3.1	chloroplast carbonic anhydrase	-0.460797	0.554083	-0.359968	-0.0888939	0.559112	3	0.275381	0.808866	1	0.940243	AT3G01500.2	Q5NE20	Carbonic anhydrase;ca2	carbon utilization(GO:0015976)	carbonate dehydratase activity(GO:0004089);zinc ion binding(GO:0008270);lyase activity(GO:0016829)			hydro-lyase activity(GO:0016836)
Solyc02g086830.3.1	Protease Do-like 1	-0.339382	-0.321115	-0.53526	-0.398586	0.118715	3	5.81535	0.0283197	2.20816e-09	0.758602	AT3G27925.1	K4BBJ0		proteolysis(GO:0006508)	serine-type endopeptidase activity(GO:0004252)
Solyc02g086880.3.1	formate dehydrogenase	-0.317257	0.999984	-0.27568	0.135682	0.748796	3	0.313849	0.783346	1	1.09861	AT5G14780.1	Q5NE18	Formate dehydrogenase, mitochondrial;fdh	metabolic process(GO:0008152);formate catabolic process(GO:0042183);oxidation-reduction process(GO:0055114)	formate dehydrogenase (NAD+) activity(GO:0008863);oxidoreductase activity(GO:0016491);oxidoreductase activity, acting on the CH-OH group of donors, NAD or NADP as acceptor(GO:0016616);NAD binding(GO:0051287)	mitochondrion(GO:0005739)	biosynthetic process(GO:0009058);cellular amino acid biosynthetic process(GO:0008652);cellular process(GO:0009987);nitrogen compound metabolic process(GO:0006807)	oxidoreductase activity(GO:0016491)		Serine glycine biosynthesis->Phosphoglycerate dehydrogenase;;
Solyc02g086910.3.1	Peptidyl-prolyl cis-trans isomerase, putative	-0.0439725	-0.0989625	0.558185	0.138417	0.364568	3	0.657612	0.578354	1	1.1007	AT3G01480.1	K4BBJ8		protein peptidyl-prolyl isomerization(GO:0000413)	peptidyl-prolyl cis-trans isomerase activity(GO:0003755);isomerase activity(GO:0016853)
Solyc02g086915.1.1	Peptidyl-prolyl cis-trans isomerase CYP38	-0.134951	-0.363808	0.41608	-0.0275598	0.400881	3	0.119075	0.916098	1	0.981078	AT3G01480.1
Solyc02g087150.3.1	EG2771	-0.792685	-0.314676	-0.614539	-0.573967	0.241573	3	4.11527	0.0542844	0.00220693	0.671767	AT5G14910.1	K4BBM2		metal ion transport(GO:0030001)	metal ion binding(GO:0046872)				cytoplasm(GO:0005737);plastid(GO:0009536)
Solyc02g087230.3.1	Ferredoxin-thioredoxin reductase catalytic chain	-0.230006	0.341218	0.0601791	0.0571303	0.285624	3	0.346443	0.762063	1	1.04039	AT2G04700.1	K4BBN0	Ferredoxin-thioredoxin reductase, catalytic chain	oxidation-reduction process(GO:0055114)	oxidoreductase activity(GO:0016491);oxidoreductase activity, acting on iron-sulfur proteins as donors(GO:0016730);metal ion binding(GO:0046872);iron-sulfur cluster binding(GO:0051536);4 iron, 4 sulfur cluster binding(GO:0051539);ferredoxin-thioredoxin reductase activity(GO:0103012)
Solyc02g087250.3.1	Chloroplastic group IIA intron splicing facilitator CRS1, chloroplastic	-0.149327	-0.488702	-0.666625	-0.434885	0.262815	3	2.86606	0.10323	0.991464	0.739753	AT3G01370.1	K4BBN2			RNA binding(GO:0003723);cofactor binding(GO:0048037)
Solyc02g087400.1.1	Ankyrin repeat-containing protein	-0.281189	-0.320617	0.712896	0.03703	0.585649	3	0.109516	0.922792	1	1.026	AT2G47450.1	K4BBP7		response to light stimulus(GO:0009416);protein import into chloroplast thylakoid membrane(GO:0045038)		chloroplast(GO:0009507);signal recognition particle, chloroplast targeting(GO:0080085)
Solyc02g088000.3.1	Starch synthase, chloroplastic/amyloplastic	0.158122	-0.247388	0.416319	0.109018	0.334567	3	0.564383	0.629347	1	1.07849	AT3G01180.1	K4BBV6	Starch synthase, chloroplastic/amyloplastic	starch biosynthetic process(GO:0019252)	glycogen (starch) synthase activity(GO:0004373);starch synthase activity(GO:0009011);transferase activity, transferring glycosyl groups(GO:0016757)	amyloplast(GO:0009501);chloroplast(GO:0009507)		transferase activity, transferring glycosyl groups(GO:0016757)	cytoplasm(GO:0005737);plastid(GO:0009536)
Solyc02g088260.3.1	Latex abundant protein 1	-1.36558	0.167402	-2.00068	-1.06629	1.1146	3	1.65698	0.239372	1	0.477547	AT5G39570.1	K4BBY2
Solyc02g088350.3.1	Domain of Uncharacterized protein function isoform 1	-0.972078	-0.0787309	-1.26399	-0.771599	0.617538	3	2.16416	0.162887	1	0.585768	AT3G29185.2	K4BBZ1		regulation of division septum assembly(GO:0032955);cell division(GO:0051301)
Solyc02g088610.3.1	LeHSP110/ClpB heat shock protein	-0.947958	-0.103049	-0.212921	-0.421309	0.459388	3	1.58848	0.253111	1	0.746747	AT5G15450.1	K4BC16		response to heat(GO:0009408);protein processing(GO:0016485);protein metabolic process(GO:0019538)	nucleotide binding(GO:0000166);ATP binding(GO:0005524)	cytoplasm(GO:0005737)
Solyc02g088690.3.1	UDP-glucose 6-dehydrogenase family protein	-1.48779	0.228083	-0.208815	-0.489507	0.891709	3	0.950816	0.442051	1	0.712269	AT3G29360.1	K4BC24		glycosaminoglycan biosynthetic process(GO:0006024);oxidation-reduction process(GO:0055114)	oxidoreductase activity, acting on the CH-OH group of donors, NAD or NADP as acceptor(GO:0016616);NAD binding(GO:0051287)	nucleus(GO:0005634);cytosol(GO:0005829)
Solyc02g088700.3.1	Mitochondrial processing peptidase-like	-0.297078	0.338575	-1.82928	-0.595928	1.1144	3	0.92622	0.452112	1	0.661619	AT3G02090.2	K4BC25		mitochondrial electron transport, ubiquinol to cytochrome c(GO:0006122);proteolysis(GO:0006508);aerobic respiration(GO:0009060);protein processing(GO:0016485)	catalytic activity(GO:0003824);metalloendopeptidase activity(GO:0004222);zinc ion binding(GO:0008270);metal ion binding(GO:0046872)	mitochondrial respiratory chain complex III(GO:0005750)	biosynthetic process(GO:0009058);cation transport(GO:0006812);cellular process(GO:0009987);nitrogen compound metabolic process(GO:0006807);nucleobase-containing compound metabolic process(GO:0006139);oxidative phosphorylation(GO:0006119);phosphate-containing compound metabolic process(GO:0006796);respiratory electron transport chain(GO:0022904)		cytoplasm(GO:0005737);mitochondrial inner membrane(GO:0005743);protein complex(GO:0043234)
Solyc02g088790.3.1	RNA-binding protein	-0.000392851	-0.164342	0.125114	-0.0132067	0.145153	3	0.157591	0.889252	1	0.990888	AT1G74230.1	K4BC34			nucleic acid binding(GO:0003676);RNA binding(GO:0003723)
Solyc02g089070.3.1	Eukaryotic translation initiation factor 3 subunit M	-0.227307	0.885854	-0.834535	-0.0586627	0.872505	3	0.116454	0.917932	1	0.960154	AT3G02200.2	K4BC61	Eukaryotic translation initiation factor 3 subunit M	formation of translation preinitiation complex(GO:0001731);cytoplasmic translational initiation(GO:0002183);translation(GO:0006412);translational initiation(GO:0006413);regulation of translational initiation(GO:0006446)	translation initiation factor activity(GO:0003743)	cytoplasm(GO:0005737);eukaryotic translation initiation factor 3 complex(GO:0005852);eukaryotic 43S preinitiation complex(GO:0016282);eukaryotic 48S preinitiation complex(GO:0033290)	biosynthetic process(GO:0009058);cellular process(GO:0009987);translation(GO:0006412)		cytoplasm(GO:0005737);protein complex(GO:0043234)
Solyc02g090100.1.1	LOW QUALITY:Synechocystis YCF37	-0.972084	0.646521	-1.28215	-0.535903	1.03568	3	0.896235	0.464706	1	0.689727	AT2G23670.1	K4BCG1							cytoplasm(GO:0005737);plastid(GO:0009536);thylakoid(GO:0009579)
Solyc02g090890.3.1	zeaxanthin epoxidase	0.229425	0.178716	-0.0723543	0.111929	0.161596	3	1.1997	0.353096	1	1.08067	AT5G67030.1	A5JV19	Zeaxanthin epoxidase, chloroplastic;ZE	abscisic acid biosynthetic process(GO:0009688);secondary metabolite biosynthetic process(GO:0044550);oxidation-reduction process(GO:0055114)	monooxygenase activity(GO:0004497);zeaxanthin epoxidase [overall] activity(GO:0009540);oxidoreductase activity(GO:0016491);FAD binding(GO:0071949)	chloroplast(GO:0009507);plastid(GO:0009536);membrane(GO:0016020)
Solyc02g091100.3.1	Thiamine pyrophosphate dependent pyruvate decarboxylase family protein	0.471171	-0.285371	0.8962	0.360667	0.598486	3	1.04379	0.406161	1	1.28402	AT5G17380.1	K4BCQ9			magnesium ion binding(GO:0000287);catalytic activity(GO:0003824);thiamine pyrophosphate binding(GO:0030976)		catabolic process(GO:0009056);cellular process(GO:0009987);fatty acid metabolic process(GO:0006631)	binding(GO:0005488);lyase activity(GO:0016829)
Solyc02g091280.3.1	ATP-dependent Clp protease proteolytic subunit	0.00319319	0.19505	0.332428	0.17689	0.165367	3	1.85275	0.205106	1	1.13044	AT1G66670.1	K4BCS6	ATP-dependent Clp protease proteolytic subunit	proteolysis(GO:0006508)	serine-type endopeptidase activity(GO:0004252);peptidase activity(GO:0008233);serine-type peptidase activity(GO:0008236);hydrolase activity(GO:0016787)
Solyc02g091290.3.1	Protein pigment defective 194	1.20795	-0.129347	0.315505	0.464701	0.681016	3	1.18189	0.358734	1	1.38003	AT1G66520.1	K4BCS7		translational initiation(GO:0006413);biosynthetic process(GO:0009058);conversion of methionyl-tRNA to N-formyl-methionyl-tRNA(GO:0071951)	catalytic activity(GO:0003824);methionyl-tRNA formyltransferase activity(GO:0004479);hydroxymethyl-, formyl- and related transferase activity(GO:0016742)		biosynthetic process(GO:0009058);cellular process(GO:0009987);cellular protein modification process(GO:0006464);nitrogen compound metabolic process(GO:0006807);tRNA metabolic process(GO:0006399);translation(GO:0006412)	transferase activity(GO:0016740)
Solyc02g091490.3.1	pfkB-like carbohydrate kinase family protein	-0.107258	-0.162726	0.336752	0.0222558	0.27377	3	0.140805	0.900926	1	1.01555	AT1G66430.1	K4BCU7		phosphorylation(GO:0016310)	kinase activity(GO:0016301);transferase activity(GO:0016740);phosphotransferase activity, alcohol group as acceptor(GO:0016773)		monosaccharide metabolic process(GO:0005996);nucleobase-containing compound metabolic process(GO:0006139)	carbohydrate kinase activity(GO:0019200);nucleotide kinase activity(GO:0019201)
Solyc02g091560.3.1	Serine hydroxymethyltransferase	-0.184892	-0.0454393	-0.0282664	-0.0861993	0.0859008	3	1.73807	0.22433	1	0.942001	AT4G37930.1	K4BCV4	Serine hydroxymethyltransferase	one-carbon metabolic process(GO:0006730);glycine biosynthetic process from serine(GO:0019264);tetrahydrofolate interconversion(GO:0035999)	catalytic activity(GO:0003824);glycine hydroxymethyltransferase activity(GO:0004372);transferase activity(GO:0016740);pyridoxal phosphate binding(GO:0030170)		cellular amino acid metabolic process(GO:0006520);nucleobase-containing compound metabolic process(GO:0006139)	methyltransferase activity(GO:0008168)		Serine glycine biosynthesis->Glycine hydroxymethyltransferase;;
Solyc02g091580.3.1	Oligopeptidase A	-0.219762	0.0741672	-0.0684035	-0.0713329	0.146987	3	0.840567	0.489067	1	0.951758	AT5G65620.1	K4BCV6		signal peptide processing(GO:0006465);proteolysis(GO:0006508)	metalloendopeptidase activity(GO:0004222);peptidase activity(GO:0008233);metallopeptidase activity(GO:0008237);hydrolase activity(GO:0016787);metal ion binding(GO:0046872)	cytosol(GO:0005829)	cellular process(GO:0009987);nitrogen compound metabolic process(GO:0006807);proteolysis(GO:0006508)	metallopeptidase activity(GO:0008237)	cytoplasm(GO:0005737);mitochondrion(GO:0005739)
Solyc02g091680.3.1	Beta-D-xylosidase	0.091472	-0.190088	0.499699	0.133694	0.346826	3	0.667668	0.573075	1	1.0971	AT5G10560.1	K4BCW6		carbohydrate metabolic process(GO:0005975)	hydrolase activity, hydrolyzing O-glycosyl compounds(GO:0004553);hydrolase activity(GO:0016787)		catabolic process(GO:0009056);cellular component organization or biogenesis(GO:0071840);cellular process(GO:0009987);polysaccharide metabolic process(GO:0005976)	hydrolase activity, hydrolyzing O-glycosyl compounds(GO:0004553)	cell wall(GO:0005618)
Solyc02g091900.3.1	Cysteine desulfurase-like protein	-0.449587	-0.303933	-0.92034	-0.557953	0.322176	3	2.99962	0.0954869	0.969371	0.679265	AT5G65720.1
Solyc02g091920.3.1	xyloglucan endotransglucosylase-hydrolase 7	0.629648	-0.740303	0.308005	0.0657835	0.716376	3	0.159051	0.888239	1	1.04665	AT4G37800.1	K4BCZ0	Xyloglucan endotransglucosylase/hydrolase	carbohydrate metabolic process(GO:0005975);cellular glucan metabolic process(GO:0006073);metabolic process(GO:0008152);xyloglucan metabolic process(GO:0010411);cell wall biogenesis(GO:0042546);cell wall organization(GO:0071555)	hydrolase activity, hydrolyzing O-glycosyl compounds(GO:0004553);transferase activity(GO:0016740);xyloglucan:xyloglucosyl transferase activity(GO:0016762);hydrolase activity(GO:0016787);hydrolase activity, acting on glycosyl bonds(GO:0016798)	extracellular region(GO:0005576);cell wall(GO:0005618);apoplast(GO:0048046)
Solyc02g091970.3.1	SlBCAT3	-0.11381	0.349006	0.387276	0.207491	0.278912	3	1.28852	0.326505	1	1.15468	AT3G49680.1	K4BCZ5	Branched-chain-amino-acid aminotransferase	metabolic process(GO:0008152);cellular amino acid biosynthetic process(GO:0008652);branched-chain amino acid metabolic process(GO:0009081);branched-chain amino acid biosynthetic process(GO:0009082)	catalytic activity(GO:0003824);branched-chain-amino-acid transaminase activity(GO:0004084);transaminase activity(GO:0008483);transferase activity(GO:0016740);L-leucine transaminase activity(GO:0052654);L-valine transaminase activity(GO:0052655);L-isoleucine transaminase activity(GO:0052656)		cellular amino acid metabolic process(GO:0006520);cellular process(GO:0009987);nitrogen compound metabolic process(GO:0006807)	transaminase activity(GO:0008483)		Alanine biosynthesis->Branched chain amino acid aminotransferase;;Valine biosynthesis->Branched chain amino acid aminotransferase;;Isoleucine biosynthesis->Branched chain amino acid aminotransferase;;Leucine biosynthesis->Branched chain amino acid aminotransferase;;;;;
Solyc02g093140.3.1	CBS domain-containing protein-like	1.34373	-0.619542	1.02646	0.583551	1.05392	3	0.959032	0.438744	1	1.49853	AT4G36910.1	K4BDB0
Solyc02g093170.3.1	cyclin delta-3	-0.359413	0.0661473	-0.944652	-0.412639	0.507497	3	1.40831	0.294375	1	0.751248	AT4G34090.3	K4BDB3
Solyc02g093290.3.1	Nicotinate phosphoribosyltransferase family protein	-0.255994	0.142952	-0.0620467	-0.0583627	0.199499	3	0.506706	0.662702	1	0.960353	AT2G23420.1	K4BDC5		NAD biosynthetic process(GO:0009435);nicotinate nucleotide salvage(GO:0019358)	nicotinate-nucleotide diphosphorylase (carboxylating) activity(GO:0004514);nicotinate phosphoribosyltransferase activity(GO:0004516)		biosynthetic process(GO:0009058);cellular process(GO:0009987);coenzyme metabolic process(GO:0006732);nitrogen compound metabolic process(GO:0006807);nucleobase-containing compound metabolic process(GO:0006139);phosphate-containing compound metabolic process(GO:0006796)	transferase activity, transferring glycosyl groups(GO:0016757)	cytosol(GO:0005829)
Solyc02g093440.3.1	Glucuronokinase 1	0.196841	0.0240686	-0.492522	-0.0905375	0.358687	3	0.437194	0.704649	1	0.939173	AT3G01640.1	K4BDE0		phosphorylation(GO:0016310);cell wall biogenesis(GO:0042546)	ATP binding(GO:0005524);glucuronokinase activity(GO:0047940)	cytosol(GO:0005829)	acyl-CoA metabolic process(GO:0006637);biosynthetic process(GO:0009058);cellular process(GO:0009987);phospholipid metabolic process(GO:0006644);steroid metabolic process(GO:0008202)	kinase activity(GO:0016301)	cytosol(GO:0005829)
Solyc02g093630.3.1	transmembrane protein	-0.221727	0.208133	-0.683156	-0.23225	0.445738	3	0.90248	0.462053	1	0.851306	AT5G40640.1	K4BDF9				membrane(GO:0016020);integral component of membrane(GO:0016021)
Solyc02g093680.3.1	succinate dehydrogenase	-0.389601	-0.217057	-0.252076	-0.286245	0.0912058	3	5.43595	0.0322151	1.23052e-07	0.820034	AT5G40650.1	D2KQI9	Succinate dehydrogenase [ubiquinone] iron-sulfur subunit, mitochondrial	tricarboxylic acid cycle(GO:0006099);aerobic respiration(GO:0009060);respiratory electron transport chain(GO:0022904);oxidation-reduction process(GO:0055114)	succinate dehydrogenase (ubiquinone) activity(GO:0008177);electron transfer activity(GO:0009055);oxidoreductase activity(GO:0016491);metal ion binding(GO:0046872);iron-sulfur cluster binding(GO:0051536);2 iron, 2 sulfur cluster binding(GO:0051537);3 iron, 4 sulfur cluster binding(GO:0051538);4 iron, 4 sulfur cluster binding(GO:0051539)	mitochondrion(GO:0005739);mitochondrial inner membrane(GO:0005743)	cellular process(GO:0009987);respiratory electron transport chain(GO:0022904)
Solyc02g093830.3.1	Glucose-6-phosphate 1-dehydrogenase	0.46325	0.0994409	0.30298	0.288557	0.182333	3	2.74111	0.111306	0.999202	1.22142	AT5G40760.1	K4BDH9	Glucose-6-phosphate 1-dehydrogenase	carbohydrate metabolic process(GO:0005975);glucose metabolic process(GO:0006006);pentose-phosphate shunt(GO:0006098);oxidation-reduction process(GO:0055114)	glucose-6-phosphate dehydrogenase activity(GO:0004345);oxidoreductase activity(GO:0016491);NADP binding(GO:0050661)		monosaccharide metabolic process(GO:0005996)	oxidoreductase activity(GO:0016491)
Solyc02g094120.3.1	sulfite oxidase	0.311968	-0.0674262	0.379959	0.208167	0.241079	3	1.49559	0.273403	1	1.15522	AT3G01910.1	K4BDK7		nitrate assimilation(GO:0042128);oxidation-reduction process(GO:0055114)	oxidoreductase activity(GO:0016491);molybdenum ion binding(GO:0030151)				cytoplasm(GO:0005737);mitochondrion(GO:0005739)
Solyc02g094200.3.1	Nuclear transport factor 2	-0.4273	-0.409584	-0.502847	-0.446577	0.0495299	3	15.6167	0.0040753	7.06215e-24	0.733782	AT1G27970.2	K4BDL5					cellular process(GO:0009987);nuclear transport(GO:0051169)	transporter activity(GO:0005215)	integral to membrane(GO:0016021);intracellular(GO:0005622);nuclear envelope(GO:0005635);protein complex(GO:0043234)
Solyc02g094420.3.1	Shikimate kinase family protein	0.0109715	-0.173516	-0.490492	-0.217679	0.253632	3	1.48653	0.275491	1	0.859948	AT3G26900.1	K4BDN7					biosynthetic process(GO:0009058);cellular amino acid biosynthetic process(GO:0008652);cellular process(GO:0009987);nitrogen compound metabolic process(GO:0006807);phosphate-containing compound metabolic process(GO:0006796)	binding(GO:0005488);kinase activity(GO:0016301)	cytoplasm(GO:0005737);plastid(GO:0009536)	Chorismate biosynthesis->Shikimate kinase;;
Solyc02g094640.3.1	Acetyl-coenzyme A synthetase	-0.64128	0.618822	-0.741196	-0.254551	0.758011	3	0.581648	0.619628	1	0.838248	AT5G36880.2	K4BDQ9	Acetyl-coenzyme A synthetase	metabolic process(GO:0008152);acetyl-CoA biosynthetic process from acetate(GO:0019427)	nucleotide binding(GO:0000166);catalytic activity(GO:0003824);acetate-CoA ligase activity(GO:0003987);ATP binding(GO:0005524);AMP binding(GO:0016208);ligase activity(GO:0016874)					Acetate utilization->Acetyl-CoA synthetase;;
Solyc03g005195.1.1	Ferredoxin	-0.210209	-0.166248	0.0320361	-0.114807	0.129055	3	1.54082	0.263273	1	0.923506	AT4G14890.1
Solyc03g005230.3.1	Methyl-6-phytyl-1,4-benzoquinone methyltransferase 2	0.702093	0.406569	1.07851	0.729059	0.336783	3	3.74949	0.0643415	0.0529302	1.65756	AT3G63410.1	K4BDU7		methylation(GO:0032259)	methyltransferase activity(GO:0008168);S-adenosylmethionine-dependent methyltransferase activity(GO:0008757);transferase activity(GO:0016740)	cytoplasm(GO:0005737);membrane(GO:0016020);integral component of membrane(GO:0016021)
Solyc03g005260.3.1	ATP-sulfurylase	-0.297795	-0.38946	0.35739	-0.109955	0.40732	3	0.467565	0.686093	1	0.926617	AT3G22890.1	K4BDV0		sulfate assimilation(GO:0000103);phosphorylation(GO:0016310)	adenylylsulfate kinase activity(GO:0004020);sulfate adenylyltransferase (ATP) activity(GO:0004781)		cellular process(GO:0009987);sulfur compound metabolic process(GO:0006790)			Sulfate assimilation->Sulfate adenylyltransferase;;
Solyc03g005340.3.1	Acylamino-acid-releasing enzyme	-0.0672743	0.107905	-0.511367	-0.156912	0.319219	3	0.85139	0.48423	1	0.896943	AT4G14570.1	K4BDV8		proteolysis(GO:0006508)	serine-type endopeptidase activity(GO:0004252);serine-type peptidase activity(GO:0008236)		protein acetylation(GO:0006473);proteolysis(GO:0006508)	serine-type peptidase activity(GO:0008236)
Solyc03g005730.3.1	Aconitate hydratase	-0.184606	0.362026	0.52951	0.235643	0.373456	3	1.09289	0.388522	1	1.17743	AT4G13430.1	K4BDZ7		metabolic process(GO:0008152);cellular amino acid biosynthetic process(GO:0008652)	3-isopropylmalate dehydratase activity(GO:0003861);hydro-lyase activity(GO:0016836);4 iron, 4 sulfur cluster binding(GO:0051539)					Leucine biosynthesis->Isopropylmalate isomerase;;
Solyc03g005750.3.1	RNA polymerase II degradation factor-like protein (DUF1296)	-0.220299	0.227345	-0.471469	-0.154808	0.353981	3	0.757484	0.527842	1	0.898252	AT1G29370.1	K4BDZ9
Solyc03g005760.1.1	chlorophyll a/b-binding protein	-1.13006	0.755254	-1.24571	-0.540174	1.12336	3	0.832865	0.492539	1	0.687688	AT1G29930.1	K4BE00	Chlorophyll a-b binding protein, chloroplastic	response to light stimulus(GO:0009416);photosynthesis, light harvesting(GO:0009765);photosynthesis, light harvesting in photosystem I(GO:0009768);photosynthesis(GO:0015979);protein-chromophore linkage(GO:0018298)	chlorophyll binding(GO:0016168);pigment binding(GO:0031409)	chloroplast(GO:0009507);photosystem I(GO:0009522);photosystem II(GO:0009523);chloroplast thylakoid membrane(GO:0009535);plastid(GO:0009536);thylakoid(GO:0009579);chloroplast envelope(GO:0009941);plastoglobule(GO:0010287);membrane(GO:0016020);integral component of membrane(GO:0016021)	cellular process(GO:0009987);generation of precursor metabolites and energy(GO:0006091);response to abiotic stimulus(GO:0009628)
Solyc03g006140.3.1	Neutral ceramidase	-0.178831	0.125491	-0.362406	-0.138582	0.246426	3	0.974049	0.432769	1	0.908412	AT1G07380.1	K4BE37				endoplasmic reticulum(GO:0005783);Golgi apparatus(GO:0005794)	biosynthetic process(GO:0009058);catabolic process(GO:0009056);cellular process(GO:0009987);fatty acid biosynthetic process(GO:0006633);nitrogen compound metabolic process(GO:0006807)	hydrolase activity(GO:0016787)
Solyc03g006680.3.1	Adenine nucleotide alpha hydrolases-like superfamily protein	-0.643822	-1.1692	-0.113124	-0.642049	0.528041	3	2.10602	0.169811	1	0.640802	AT1G11360.1	K4BE91		response to stress(GO:0006950)
Solyc03g006870.3.1	phosphoglucomutase	-0.199724	-0.014951	-0.133336	-0.116004	0.093598	3	2.14667	0.164927	1	0.92274	AT5G51820.1	K4BEB0		carbohydrate metabolic process(GO:0005975);glycogen biosynthetic process(GO:0005978);glucose metabolic process(GO:0006006);detection of gravity(GO:0009590);starch biosynthetic process(GO:0019252);galactose catabolic process(GO:0019388);organic substance metabolic process(GO:0071704)	magnesium ion binding(GO:0000287);phosphoglucomutase activity(GO:0004614);intramolecular transferase activity, phosphotransferases(GO:0016868)	cytosol(GO:0005829);chloroplast stroma(GO:0009570);stromule(GO:0010319)	biosynthetic process(GO:0009058);catabolic process(GO:0009056);cellular process(GO:0009987);generation of precursor metabolites and energy(GO:0006091);glycogen metabolic process(GO:0005977);monosaccharide metabolic process(GO:0005996)	intramolecular transferase activity(GO:0016866)	cytosol(GO:0005829)
Solyc03g006980.3.1	Alpha-L-fucosidase 1	0.572468	-0.284034	0.384489	0.224308	0.450158	3	0.863056	0.479071	1	1.16822	AT2G28100.1	K4BEC1		carbohydrate metabolic process(GO:0005975)	alpha-L-fucosidase activity(GO:0004560)	vacuole(GO:0005773)
Solyc03g007030.3.1	CDGSH iron-sulfur domain-containing protein	-0.975855	0.152153	0.653591	-0.0567036	0.83456	3	0.117683	0.917072	1	0.961458	AT5G51720.1	K4BEC6			2 iron, 2 sulfur cluster binding(GO:0051537)	intracellular membrane-bounded organelle(GO:0043231)
Solyc03g007110.3.1	ATP-dependent clp protease, putative	-0.542558	-0.0853034	-0.717272	-0.448378	0.326341	3	2.37976	0.140341	1	0.732866	AT4G25370.1	K4BED4		protein metabolic process(GO:0019538)
Solyc03g007670.3.1	defense signal transduction Sgt1-2	0.225376	-0.237082	0.492858	0.160384	0.369285	3	0.752247	0.530384	1	1.11758	AT4G11260.1	K4BEI9	SGT1-1				metabolic process(GO:0008152);regulation of biological process(GO:0050789)
Solyc03g007920.3.1	Glutaminyl-peptide cyclotransferase	0.0231087	-0.340194	-0.279537	-0.198874	0.194621	3	1.76991	0.218763	1	0.87123	AT4G25720.1	K4BEL4		peptidyl-pyroglutamic acid biosynthetic process, using glutaminyl-peptide cyclotransferase(GO:0017186)	glutaminyl-peptide cyclotransferase activity(GO:0016603)
Solyc03g019660.3.1	Thylakoid lumenal 17.9 kDa protein	0.326433	-0.548938	0.694643	0.157379	0.638794	3	0.426725	0.711124	1	1.11526	AT4G24930.1	K4BET8							cytoplasm(GO:0005737);plastid(GO:0009536);thylakoid(GO:0009579)
Solyc03g019730.3.1	Ubiquitin activating enzyme	0.211152	-0.197631	-0.885259	-0.290579	0.554084	3	0.908343	0.459577	1	0.817574	AT5G50580.2	K4BEU5		protein sumoylation(GO:0016925)	ubiquitin-like modifier activating enzyme activity(GO:0008641);SUMO activating enzyme activity(GO:0019948)	cytoplasm(GO:0005737)	catabolic process(GO:0009056);cellular process(GO:0009987);cellular protein modification process(GO:0006464);proteolysis(GO:0006508)	catalytic activity(GO:0003824)	cytoplasm(GO:0005737)	Ubiquitin proteasome pathway->Ubiquitin activating enzyme E1;;
Solyc03g019780.3.1	40S ribosomal protein SA	0.0501563	0.0365896	0.484187	0.190311	0.254594	3	1.29472	0.324741	1	1.14101	AT1G72370.1	K4BEV0	40S ribosomal protein SA	ribosomal small subunit assembly(GO:0000028);endonucleolytic cleavage in ITS1 to separate SSU-rRNA from 5.8S rRNA and LSU-rRNA from tricistronic rRNA transcript (SSU-rRNA, 5.8S rRNA, LSU-rRNA)(GO:0000447);endonucleolytic cleavage to generate mature 3'-end of SSU-rRNA from (SSU-rRNA, 5.8S rRNA, LSU-rRNA)(GO:0000461);rRNA export from nucleus(GO:0006407);translation(GO:0006412)	structural constituent of ribosome(GO:0003735)	intracellular(GO:0005622);cytoplasm(GO:0005737);ribosome(GO:0005840);small ribosomal subunit(GO:0015935);cytosolic small ribosomal subunit(GO:0022627);ribonucleoprotein complex(GO:0030529);90S preribosome(GO:0030686)	RNA localization(GO:0006403);biosynthetic process(GO:0009058);cellular component biogenesis(GO:0044085);cellular process(GO:0009987);nitrogen compound metabolic process(GO:0006807);nuclear transport(GO:0051169);nucleobase-containing compound transport(GO:0015931);organelle organization(GO:0006996);rRNA metabolic process(GO:0016072);translation(GO:0006412)	structural constituent of ribosome(GO:0003735)	cytosol(GO:0005829);organelle(GO:0043226);ribosome(GO:0005840)
Solyc03g019790.3.1	alpha-galactosidase	-0.291868	-0.205857	0.30219	-0.0651783	0.321044	3	0.351641	0.7587	1	0.955827	AT5G08370.1	K4BEV1	Alpha-galactosidase	carbohydrate metabolic process(GO:0005975);metabolic process(GO:0008152)	catalytic activity(GO:0003824);hydrolase activity, hydrolyzing O-glycosyl compounds(GO:0004553);alpha-galactosidase activity(GO:0004557);hydrolase activity(GO:0016787);hydrolase activity, acting on glycosyl bonds(GO:0016798);raffinose alpha-galactosidase activity(GO:0052692)	plant-type cell wall(GO:0009505)			cell wall(GO:0005618)
Solyc03g019880.3.1	UPF0426 protein, chloroplastic	-0.322047	1.17322	-1.76444	-0.304419	1.46891	3	0.358953	0.753983	1	0.809768	AT1G28150.1	K4BEW0
Solyc03g019940.3.1	Asparaginyl-tRNA synthetase family protein	0.0514133	-0.374272	0.360743	0.0126281	0.36904	3	0.0592688	0.958127	1	1.00879	AT4G17300.1	K4BEW6		tRNA aminoacylation for protein translation(GO:0006418);asparaginyl-tRNA aminoacylation(GO:0006421)	nucleotide binding(GO:0000166);nucleic acid binding(GO:0003676);aminoacyl-tRNA ligase activity(GO:0004812);asparagine-tRNA ligase activity(GO:0004816);ATP binding(GO:0005524)	cytoplasm(GO:0005737)	tRNA aminoacylation for protein translation(GO:0006418)	RNA binding(GO:0003723);aminoacyl-tRNA ligase activity(GO:0004812)
Solyc03g025310.3.1	Sec-independent translocase protein TatA	-0.66829	0.0974651	-0.924986	-0.498604	0.531927	3	1.62354	0.245955	1	0.707791	AT5G52440.1	K4BF04		protein secretion(GO:0009306);protein transport(GO:0015031)	protein transporter activity(GO:0008565)	plasma membrane(GO:0005886);membrane(GO:0016020);integral component of membrane(GO:0016021)
Solyc03g025320.3.1	HXXXD-type acyl-transferase family protein	0.121458	-0.1331	0.323757	0.104038	0.228926	3	0.787153	0.513659	1	1.07478	AT5G23940.1	K4BF05	Alcohol acyl transferase;AAT2		transferase activity(GO:0016740);transferase activity, transferring acyl groups other than amino-acyl groups(GO:0016747)
Solyc03g025340.1.1	Calcium-dependent lipid-binding family protein	0.0372554	-0.867546	0.287136	-0.181052	0.607508	3	0.516192	0.657123	1	0.88206	AT5G23950.1	K4BF07
Solyc03g025410.3.1	NAD(P)-binding Rossmann-fold superfamily protein	-0.540238	0.616403	-0.399617	-0.107817	0.631122	3	0.295894	0.795206	1	0.927991	AT4G23430.2	K4BF14		oxidation-reduction process(GO:0055114)	oxidoreductase activity(GO:0016491)			oxidoreductase activity(GO:0016491)
Solyc03g025520.3.1	60S ribosomal protein L36	-1.06679	-0.0924694	-1.62603	-0.928428	0.776085	3	2.07205	0.174043	1	0.525431	AT2G37600.1	K4BF25	60S ribosomal protein L36	cytoplasmic translation(GO:0002181);translation(GO:0006412)	RNA binding(GO:0003723);structural constituent of ribosome(GO:0003735)	intracellular(GO:0005622);ribosome(GO:0005840);cytosolic large ribosomal subunit(GO:0022625);ribonucleoprotein complex(GO:0030529)	biosynthetic process(GO:0009058);cellular process(GO:0009987);translation(GO:0006412)	structural constituent of ribosome(GO:0003735)	cytosol(GO:0005829);organelle(GO:0043226);ribosome(GO:0005840)
Solyc03g025610.2.1	Tripeptidyl-peptidase 2	-0.132933	-0.294337	-0.613789	-0.34702	0.244719	3	2.45611	0.133391	0.999999	0.786207	AT4G20850.1	K4BF34		proteolysis(GO:0006508)	serine-type endopeptidase activity(GO:0004252)		proteolysis(GO:0006508)
Solyc03g025630.3.1	Tripeptidyl-peptidase 2	-0.795151	-0.209862	-1.1014	-0.702137	0.452987	3	2.6847	0.115246	0.999868	0.614661	AT4G20850.1
Solyc03g025850.3.1	remorin 1	-1.17605	0.476292	-0.559644	-0.419801	0.835	3	0.870798	0.475679	1	0.747528	AT3G48940.1	Q9XEX8	Remorin 1;rem-1
Solyc03g026210.3.1	Dihydrodipicolinate reductase-like protein	0.0647933	-0.0805927	0.602913	0.195705	0.360067	3	0.941408	0.445871	1	1.14528	AT5G52100.1	K4BF94		lysine biosynthetic process via diaminopimelate(GO:0009089);photosynthesis, light reaction(GO:0019684);oxidation-reduction process(GO:0055114)		chloroplast stroma(GO:0009570)	biosynthetic process(GO:0009058);cellular amino acid biosynthetic process(GO:0008652);cellular process(GO:0009987);nitrogen compound metabolic process(GO:0006807)	oxidoreductase activity(GO:0016491)		Lysine biosynthesis->Dihydrodipicolinate reductase;;
Solyc03g031700.3.1	ATP-binding-cassette transporter family protein	0.675207	-0.199038	-0.0662823	0.136629	0.471122	3	0.502308	0.6653	1	1.09933	AT4G04770.1	K4BFE2		iron-sulfur cluster assembly(GO:0016226)				protein binding(GO:0005515)
Solyc03g031740.2.1	Glucose-6-phosphate/phosphate-translocator family protein	-0.191365	0.694473	1.12793	0.543681	0.672452	3	1.40037	0.296379	1	1.45769	AT1G61800.1	K4BFE6		transmembrane transport(GO:0055085)	transmembrane transporter activity(GO:0022857)	membrane(GO:0016020);integral component of membrane(GO:0016021)
Solyc03g032000.3.1	Thioredoxin reductase	0.429685	-0.216041	0.900943	0.371529	0.560758	3	1.14757	0.369898	1	1.29372	AT2G17420.1	K4BFH1	Thioredoxin reductase	removal of superoxide radicals(GO:0019430);oxidation-reduction process(GO:0055114)	thioredoxin-disulfide reductase activity(GO:0004791);oxidoreductase activity(GO:0016491)	cytoplasm(GO:0005737)	ferredoxin metabolic process(GO:0006124);nitrogen compound metabolic process(GO:0006807);respiratory electron transport chain(GO:0022904)	oxidoreductase activity(GO:0016491)
Solyc03g033630.3.1	Serine carboxypeptidase S28 family protein	-0.0738004	-0.828214	-0.0740399	-0.325352	0.435492	3	1.294	0.324946	1	0.798104	AT4G36195.1	K4BFN5			metal ion binding(GO:0046872)
Solyc03g034170.3.1	acclimation of photosynthesis to environment	-0.529893	0.728244	0.744414	0.314255	0.731098	3	0.744504	0.534165	1	1.24337	AT5G38660.1	K4BFT9				membrane(GO:0016020);integral component of membrane(GO:0016021)
Solyc03g034180.3.1	14-3-3-like protein	0.406352	-0.264985	0.251805	0.131058	0.35158	3	0.645653	0.58469	1	1.0951	AT5G38480.1	K4BFU0			protein domain specific binding(GO:0019904)					FGF signaling pathway->14-3-3;;EGF receptor signaling pathway->14-3-3;;Parkinson disease->14-3-3;;;;
Solyc03g034220.3.1	Tomato RuBP carboxylase small subunit	-0.0255031	1.24995	0.720868	0.648437	0.640803	3	1.75269	0.221751	1	1.56747	AT5G38430.1	P07179	Ribulose bisphosphate carboxylase small chain 2A, chloroplastic;RBCS-2A	photorespiration(GO:0009853);carbon fixation(GO:0015977);photosynthesis(GO:0015979);reductive pentose-phosphate cycle(GO:0019253);oxidation-reduction process(GO:0055114)	monooxygenase activity(GO:0004497);oxidoreductase activity(GO:0016491);lyase activity(GO:0016829);ribulose-bisphosphate carboxylase activity(GO:0016984)	chloroplast(GO:0009507);plastid(GO:0009536)
Solyc03g044470.3.1	red chlorophyll catabolite reductase	-0.00897594	-0.183709	-0.493269	-0.228651	0.245254	3	1.61479	0.247716	1	0.853432	AT4G37000.1	K4BG66		chlorophyll catabolic process(GO:0015996);oxidation-reduction process(GO:0055114)	red chlorophyll catabolite reductase activity(GO:0051743)	chloroplast(GO:0009507)	catabolic process(GO:0009056);cellular process(GO:0009987);porphyrin-containing compound metabolic process(GO:0006778)	oxidoreductase activity(GO:0016491)	cytoplasm(GO:0005737);plastid(GO:0009536)
Solyc03g059180.3.1	Rhodanese/Cell cycle control phosphatase superfamily protein	-0.170466	0.951845	-0.0179035	0.254492	0.608724	3	0.724126	0.544237	1	1.19292	AT3G59780.1	K4BGW5
Solyc03g062790.3.1	Plastid-lipid associated protein PAP / fibrillin family protein	-0.46589	-0.239644	-0.422595	-0.376043	0.120092	3	5.42355	0.0323554	1.67456e-07	0.770548	AT2G42130.4	K4BH28
Solyc03g063240.3.1	Pyridoxamine 5'-phosphate oxidase-related FMN-binding protein	-0.00334592	0.203916	-0.291056	-0.030162	0.248573	3	0.210168	0.853003	1	0.97931	AT3G03890.1	K4BH71			cofactor binding(GO:0048037)		nucleobase-containing compound metabolic process(GO:0006139)
Solyc03g063560.3.1	Glutamate synthase, putative	-0.257398	-0.189164	-0.120346	-0.18897	0.0685262	3	4.77635	0.0411472	5.94605e-06	0.877232	AT5G04140.2	K4BHA1		glutamate biosynthetic process(GO:0006537);nitrogen compound metabolic process(GO:0006807);metabolic process(GO:0008152);ammonia assimilation cycle(GO:0019676);developmental growth(GO:0048589);oxidation-reduction process(GO:0055114);response to ammonium ion(GO:0060359)	catalytic activity(GO:0003824);glutamate synthase activity(GO:0015930);oxidoreductase activity(GO:0016491);oxidoreductase activity, acting on the CH-NH2 group of donors(GO:0016638)	cytoplasm(GO:0005737);plastid(GO:0009536)	biosynthetic process(GO:0009058);cellular amino acid biosynthetic process(GO:0008652);cellular process(GO:0009987);nitrogen compound metabolic process(GO:0006807)	oxidoreductase activity(GO:0016491)	cytoplasm(GO:0005737)
Solyc03g065340.3.1	Alpha-1,4 glucan phosphorylase	-0.528906	0.124792	-0.129765	-0.17796	0.329504	3	0.935453	0.448307	1	0.883952	AT3G29320.1	K4BHG4	Alpha-1,4 glucan phosphorylase	carbohydrate metabolic process(GO:0005975);glycogen catabolic process(GO:0005980)	phosphorylase activity(GO:0004645);glycogen phosphorylase activity(GO:0008184);transferase activity(GO:0016740);transferase activity, transferring glycosyl groups(GO:0016757);pyridoxal phosphate binding(GO:0030170);linear malto-oligosaccharide phosphorylase activity(GO:0102250);SHG alpha-glucan phosphorylase activity(GO:0102499)	cytoplasm(GO:0005737)	catabolic process(GO:0009056);cellular process(GO:0009987);generation of precursor metabolites and energy(GO:0006091);glycogen metabolic process(GO:0005977)	binding(GO:0005488);phosphorylase activity(GO:0004645)	cytoplasm(GO:0005737)
Solyc03g078610.3.1	N-lysine methyltransferase	-0.0538495	0.0920318	-0.124635	-0.0288177	0.110481	3	0.451784	0.695691	1	0.980223	AT4G39860.1	K4BHT9
Solyc03g080160.3.1	Nascent polypeptide associated complex alpha subunit, putative	-0.539084	-0.36015	-0.23606	-0.378431	0.152337	3	4.3027	0.0499989	0.000592178	0.769274	AT3G49470.1	K4BHZ2				nascent polypeptide-associated complex(GO:0005854)	nucleobase-containing compound metabolic process(GO:0006139)	sequence-specific DNA binding transcription factor activity(GO:0003700)
Solyc03g082590.3.1	Ypt/Rab-GAP domain of gyp1p superfamily protein	0.271271	-0.815959	0.627684	0.0276653	0.75202	3	0.0637187	0.95499	1	1.01936	AT3G49350.1	K4BI35		intracellular protein transport(GO:0006886);regulation of vesicle fusion(GO:0031338);activation of GTPase activity(GO:0090630)	GTPase activator activity(GO:0005096);Rab GTPase binding(GO:0017137)	intracellular(GO:0005622);endomembrane system(GO:0012505);membrane(GO:0016020);integral component of membrane(GO:0016021)	catabolic process(GO:0009056);cellular process(GO:0009987);intracellular protein transport(GO:0006886);nitrogen compound metabolic process(GO:0006807);organelle organization(GO:0006996);protein localization(GO:0008104);regulation of nucleobase-containing compound metabolic process(GO:0019219);regulation of phosphate metabolic process(GO:0019220);vesicle-mediated transport(GO:0016192)	GTPase activity(GO:0003924);enzyme activator activity(GO:0008047);protein binding(GO:0005515);pyrophosphatase activity(GO:0016462)	cell part(GO:0044464)
Solyc03g082600.3.1	Cytochrome b5	-0.919896	0.856834	1.40912	0.448686	1.21697	3	0.638591	0.588459	1	1.3648	AT5G53560.1	K4BI36			heme binding(GO:0020037);metal ion binding(GO:0046872)		respiratory electron transport chain(GO:0022904);steroid metabolic process(GO:0008202)	oxidoreductase activity(GO:0016491)
Solyc03g082890.3.1	Thylakoid lumenal 17.4 kDa protein	-0.447532	-0.255337	-0.624338	-0.442402	0.184554	3	4.15198	0.0534039	0.00161689	0.735908	AT5G53490.3	K4BI65
Solyc03g082920.3.1	Heat shock protein 70	-0.139855	-0.291799	0.0730912	-0.119521	0.183293	3	1.12943	0.375959	1	0.920493	AT5G42020.1	K4BI68			nucleotide binding(GO:0000166);ATP binding(GO:0005524)		catabolic process(GO:0009056);nitrogen compound metabolic process(GO:0006807);nucleobase-containing compound metabolic process(GO:0006139);phosphate-containing compound metabolic process(GO:0006796);protein folding(GO:0006457);proteolysis(GO:0006508);regulation of biological process(GO:0050789);response to abiotic stimulus(GO:0009628);response to stress(GO:0006950);signal transduction(GO:0007165)	nucleotide binding(GO:0000166);protein binding(GO:0005515);pyrophosphatase activity(GO:0016462)	cytoplasm(GO:0005737);endoplasmic reticulum(GO:0005783);nucleus(GO:0005634);protein complex(GO:0043234)	Apoptosis signaling pathway->Heat shock protein 70;;Parkinson disease->Heat shock protein 70;;;
Solyc03g082940.3.1	Importin subunit beta-1	0.194287	0.239121	-0.109576	0.107944	0.189707	3	0.985542	0.428255	1	1.07769	AT5G53480.1	K4BI70		protein import into nucleus, translocation(GO:0000060);NLS-bearing protein import into nucleus(GO:0006607);ribosomal protein import into nucleus(GO:0006610);intracellular protein transport(GO:0006886);nucleocytoplasmic transport(GO:0006913)	nuclear localization sequence binding(GO:0008139);Ran GTPase binding(GO:0008536);protein transporter activity(GO:0008565)	nucleus(GO:0005634);cytoplasm(GO:0005737);membrane(GO:0016020);integral component of membrane(GO:0016021);nuclear membrane(GO:0031965);nuclear periphery(GO:0034399)	cellular process(GO:0009987);nuclear transport(GO:0051169);protein localization(GO:0008104);protein targeting(GO:0006605)	binding(GO:0005488);transporter activity(GO:0005215)	cytoplasm(GO:0005737);membrane(GO:0016020);nuclear envelope(GO:0005635)
Solyc03g083095.1.1	Starch synthase, chloroplastic/amyloplastic	-0.0530854	-0.00216413	-0.347781	-0.134343	0.186587	3	1.24708	0.338603	1	0.911084	AT5G24300.1
Solyc03g083400.3.1	CCT motif family protein	-0.0889151	0.331279	-0.184132	0.0194108	0.27425	3	0.122591	0.913639	1	1.01355	AT5G53420.1	K4BIB6				nucleus(GO:0005634)
Solyc03g083520.3.1	Calmodulin family protein	-0.223272	0.110643	-0.368171	-0.160266	0.245546	3	1.1305	0.375599	1	0.89486	AT1G12310.1	K4BIC8			calcium ion binding(GO:0005509)		cell cycle(GO:0007049)	calcium ion binding(GO:0005509);calmodulin binding(GO:0005516)
Solyc03g083910.3.1	sucrose accumulator	0.0749469	0.0653363	0.319958	0.153414	0.144312	3	1.84129	0.206925	1	1.1122	AT1G62660.1	K4BIG6		carbohydrate metabolic process(GO:0005975);metabolic process(GO:0008152)	hydrolase activity, hydrolyzing O-glycosyl compounds(GO:0004553);beta-fructofuranosidase activity(GO:0004564);sucrose alpha-glucosidase activity(GO:0004575);hydrolase activity(GO:0016787);hydrolase activity, acting on glycosyl bonds(GO:0016798)	membrane(GO:0016020);integral component of membrane(GO:0016021)
Solyc03g093690.3.1	methionine sulfoxide reductase A4	0.0994524	-0.028632	0.0378654	0.0362286	0.0640579	3	0.979579	0.43059	1	1.02543	AT4G25130.1	G3K2M4	Methionine sulfoxide reductase A4;MSRA4	oxidation-reduction process(GO:0055114)	peptide-methionine (S)-S-oxide reductase activity(GO:0008113);oxidoreductase activity(GO:0016491)		cellular protein modification process(GO:0006464);response to stress(GO:0006950)	oxidoreductase activity(GO:0016491)
Solyc03g095985.1.1	Differentiation-associated protein 1, putative isoform 2	-3.26446	0.210136	-1.40077	-1.48503	1.73883	3	1.47924	0.277185	1	0.357241	AT3G56010.1
Solyc03g096360.3.1	60S ribosomal protein L35a	-0.124179	-0.23113	-0.151142	-0.168817	0.0556229	3	5.25682	0.0343343	4.13163e-07	0.889572	AT1G74270.1	K4BJ57		cytoplasmic translation(GO:0002181);translation(GO:0006412);ribosomal large subunit biogenesis(GO:0042273)	structural constituent of ribosome(GO:0003735)	intracellular(GO:0005622);ribosome(GO:0005840);cytosolic large ribosomal subunit(GO:0022625)	biosynthetic process(GO:0009058);cellular component biogenesis(GO:0044085);cellular process(GO:0009987);translation(GO:0006412)	structural constituent of ribosome(GO:0003735)	cytosol(GO:0005829);organelle(GO:0043226);ribosome(GO:0005840)
Solyc03g096840.3.1	LOW QUALITY:Hydrogen peroxide-induced 1	-0.290508	-0.114877	-0.702955	-0.369447	0.301882	3	2.11971	0.168145	1	0.774079	AT3G03150.1	K4BJA2
Solyc03g096850.3.1	rubredoxin family protein	-0.349661	0.283626	-0.414781	-0.160272	0.385803	3	0.719536	0.546531	1	0.894856	AT5G17170.1
Solyc03g096920.3.1	Exportin-1	-0.0242891	-0.00799381	-0.779762	-0.270682	0.440952	3	1.06323	0.39907	1	0.828928	AT5G17020.1	D1MAF2	Exportin-1;Xpo1	ribosomal large subunit export from nucleus(GO:0000055);ribosomal small subunit export from nucleus(GO:0000056);protein export from nucleus(GO:0006611);intracellular protein transport(GO:0006886);regulation of protein export from nucleus(GO:0046825)	nuclear export signal receptor activity(GO:0005049);Ran GTPase binding(GO:0008536)	nucleus(GO:0005634);cytoplasm(GO:0005737)	RNA localization(GO:0006403);cellular component biogenesis(GO:0044085);cellular process(GO:0009987);intracellular protein transport(GO:0006886);nuclear transport(GO:0051169);nucleobase-containing compound transport(GO:0015931);protein localization(GO:0008104);regulation of biological process(GO:0050789)	transporter activity(GO:0005215)	cytoplasm(GO:0005737);nucleus(GO:0005634)
Solyc03g097110.3.1	RNA-binding family protein isoform 1	-0.00433839	-0.19057	-0.665472	-0.286793	0.340908	3	1.45711	0.282409	1	0.819722	AT4G17720.1	K4BJC8			nucleic acid binding(GO:0003676);RNA binding(GO:0003723)
Solyc03g097290.3.1	DB199	-0.218847	0.0427897	-0.15637	-0.110809	0.136639	3	1.40463	0.295302	1	0.926069	AT1G50200.1	K4BJE6	Alanine--tRNA ligase	tRNA modification(GO:0006400);translation(GO:0006412);alanyl-tRNA aminoacylation(GO:0006419);tRNA aminoacylation(GO:0043039);mitochondrial alanyl-tRNA aminoacylation(GO:0070143)	tRNA binding(GO:0000049);nucleotide binding(GO:0000166);nucleic acid binding(GO:0003676);RNA binding(GO:0003723);aminoacyl-tRNA ligase activity(GO:0004812);alanine-tRNA ligase activity(GO:0004813);ATP binding(GO:0005524);zinc ion binding(GO:0008270);amino acid binding(GO:0016597);ligase activity(GO:0016874);metal ion binding(GO:0046872)	cytoplasm(GO:0005737);mitochondrion(GO:0005739);cytosol(GO:0005829);chloroplast(GO:0009507)	biosynthetic process(GO:0009058);cellular amino acid metabolic process(GO:0006520);cellular process(GO:0009987);nitrogen compound metabolic process(GO:0006807);tRNA aminoacylation for protein translation(GO:0006418);tRNA metabolic process(GO:0006399)	aminoacyl-tRNA ligase activity(GO:0004812);binding(GO:0005488)	cytosol(GO:0005829);mitochondrion(GO:0005739)
Solyc03g097360.3.1	BolA-like family protein	0.0551546	-0.058658	0.395576	0.130691	0.23635	3	0.957745	0.439261	1	1.09482	AT5G17560.1
Solyc03g097370.3.1	DNA-binding SMUBP-2	-0.413609	-0.634549	-1.1848	-0.744319	0.397141	3	3.2462	0.0832219	0.66403	0.596949	AT5G35970.1	K4BJF4
Solyc03g097470.3.1	Ketoacyl-ACP synthase III	0.0761439	-0.068595	-0.0285671	-0.00700605	0.0747395	3	0.162362	0.885942	1	0.995156	AT1G62640.1	K4BJG4		fatty acid biosynthetic process(GO:0006633);metabolic process(GO:0008152)	catalytic activity(GO:0003824);3-oxoacyl-[acyl-carrier-protein] synthase activity(GO:0004315)
Solyc03g097675.1.1	Pyruvate dehydrogenase E1 component subunit beta	0.19943	0.0773587	0.342418	0.206402	0.132667	3	2.69471	0.114533	0.999823	1.15381	AT5G50850.1
Solyc03g097680.3.1	Pyruvate dehydrogenase E1 component subunit beta	0.512429	0.025982	0.670581	0.402997	0.335944	3	2.07776	0.173321	1	1.32225	AT5G50850.1	K4BJI5		acetyl-CoA biosynthetic process from pyruvate(GO:0006086);glycolytic process(GO:0006096);metabolic process(GO:0008152);oxidation-reduction process(GO:0055114)	catalytic activity(GO:0003824);pyruvate dehydrogenase (acetyl-transferring) activity(GO:0004739);oxidoreductase activity(GO:0016491)	mitochondrion(GO:0005739);mitochondrial matrix(GO:0005759)
Solyc03g097800.3.1	V-type proton ATPase subunit C	-1.03426	0.0647284	-0.345532	-0.438356	0.555345	3	1.36718	0.304951	1	0.737975	AT1G12840.1
Solyc03g097910.3.1	putative dehydrogenase	-0.200562	0.0531733	0.0687266	-0.0262206	0.151184	3	0.300398	0.792222	1	0.981989	AT3G17810.1	Q8H6B5	Putative dehydrogenase;PYD1A	oxidation-reduction process(GO:0055114)	catalytic activity(GO:0003824);oxidoreductase activity, acting on the CH-CH group of donors(GO:0016627)	cytoplasm(GO:0005737)	catabolic process(GO:0009056);cellular process(GO:0009987);nitrogen compound metabolic process(GO:0006807);pyrimidine nucleobase metabolic process(GO:0006206)	oxidoreductase activity(GO:0016491)		Pyrimidine Metabolism->Dihydrouracil Dehydrogenase;;
Solyc03g098050.3.1	Calmodulin 6	-0.120851	0.340376	0.165834	0.128453	0.232875	3	0.955395	0.440205	1	1.09312	AT3G43810.1	P27161	Calmodulin;CALM1		calcium ion binding(GO:0005509);metal ion binding(GO:0046872)		cell cycle(GO:0007049);cellular component movement(GO:0006928)	calcium ion binding(GO:0005509);calmodulin binding(GO:0005516)		B cell activation->Calmodulin;;Heterotrimeric G-protein signaling pathway-rod outer segment phototransduction->Calmodulin;;T cell activation->Calmodulin;;Heterotrimeric G-protein signaling pathway-Gi alpha and Gs alpha mediated pathway->Phosphorylase b kinase;;;;;
Solyc03g098230.3.1	1-aminocyclopropane-1-carboxylate deaminase/D-cysteine desulfhydrase	0.644431	-0.300299	0.164148	0.169426	0.472387	3	0.621218	0.597823	1	1.12461	AT1G48420.1	B2MWN0	D-cysteine desulfhydrase		catalytic activity(GO:0003824)			lyase activity(GO:0016829)
Solyc03g098730.1.1	Kunitz trypsin inhibitor	-0.36393	-0.0387936	-0.661999	-0.354907	0.3117	3	1.97214	0.187348	1	0.78192	AT1G17860.1	K4BJT6		negative regulation of endopeptidase activity(GO:0010951)	endopeptidase inhibitor activity(GO:0004866)
Solyc03g098790.3.1	Cathepsin D Inhibitor	0.383786	0.697582	-0.3187	0.254223	0.520382	3	0.846161	0.486561	1	1.19269	AT1G73325.1	Q9LEG1	Cathepsin D Inhibitor;cathDInh	negative regulation of endopeptidase activity(GO:0010951)	endopeptidase inhibitor activity(GO:0004866)
Solyc03g111010.3.1	Glyceraldehyde-3-phosphate dehydrogenase	-0.184625	-0.233127	0.669013	0.0837538	0.507429	3	0.285884	0.801857	1	1.05977	AT3G04120.1	K4BJW4	Glyceraldehyde-3-phosphate dehydrogenase	glucose metabolic process(GO:0006006);oxidation-reduction process(GO:0055114)	oxidoreductase activity(GO:0016491);oxidoreductase activity, acting on the aldehyde or oxo group of donors, NAD or NADP as acceptor(GO:0016620);NADP binding(GO:0050661);NAD binding(GO:0051287)		glycolysis(GO:0006096)	oxidoreductase activity(GO:0016491)		Glycolysis->Glyceraldehyde 3-phosphate dehydrogenase;;Huntington disease->Glyceraldehyde-3-phosphate dehydrogenase;;;
Solyc03g111120.3.1	Malate synthase	0.704193	-0.435291	0.111362	0.126755	0.569898	3	0.385236	0.737174	1	1.09183	AT5G03860.1	K4BJX5		glyoxylate cycle(GO:0006097)	catalytic activity(GO:0003824);malate synthase activity(GO:0004474)	cytoplasm(GO:0005737)	carbohydrate metabolic process(GO:0005975);cellular process(GO:0009987)	transferase activity, transferring acyl groups(GO:0016746)	cytoplasm(GO:0005737)
Solyc03g111180.3.1	Aspartyl aminopeptidase family protein	-0.083043	-0.194914	0.316355	0.0127994	0.268771	3	0.0824832	0.941775	1	1.00891	AT5G60160.1	K4BJY1		proteolysis(GO:0006508);peptide metabolic process(GO:0006518)	aminopeptidase activity(GO:0004177);peptidase activity(GO:0008233);metallopeptidase activity(GO:0008237);zinc ion binding(GO:0008270);hydrolase activity(GO:0016787);metal ion binding(GO:0046872);metalloaminopeptidase activity(GO:0070006)	cytoplasm(GO:0005737)		metallopeptidase activity(GO:0008237)	cytoplasm(GO:0005737)
Solyc03g111200.3.1	Adenylate kinase family protein	0.004392	-0.211153	0.198397	-0.0027879	0.204869	3	0.0235701	0.983336	1	0.998069	AT5G63400.1	K4BJY3		nucleobase-containing compound metabolic process(GO:0006139);phosphorylation(GO:0016310);nucleotide phosphorylation(GO:0046939)	adenylate kinase activity(GO:0004017);ATP binding(GO:0005524);kinase activity(GO:0016301);transferase activity(GO:0016740);phosphotransferase activity, phosphate group as acceptor(GO:0016776);nucleobase-containing compound kinase activity(GO:0019205)					De novo purine biosynthesis->Adenylate kinase;;
Solyc03g111340.3.1	Ubiquitin activating enzyme	0.111214	0.0199002	-0.00858835	0.040842	0.0625866	3	1.13028	0.375672	1	1.02871	AT1G05350.1	K4BJZ7		protein ufmylation(GO:0071569)	ubiquitin-like modifier activating enzyme activity(GO:0008641);UFM1 activating enzyme activity(GO:0071566)	cytoplasm(GO:0005737)	catabolic process(GO:0009056);cellular process(GO:0009987);cellular protein modification process(GO:0006464);proteolysis(GO:0006508)	catalytic activity(GO:0003824)	cytoplasm(GO:0005737)
Solyc03g111610.3.1	Haloacid dehalogenase-like hydrolase (HAD) superfamily protein	-0.102617	0.30748	0.167076	0.12398	0.208418	3	1.03033	0.411151	1	1.08974	AT3G48420.1	K4BK24		metabolic process(GO:0008152)	hydrolase activity(GO:0016787)
Solyc03g111640.3.1	Programmed cell death 4	0.027463	0.962566	-0.0865407	0.301163	0.575621	3	0.906202	0.46048	1	1.23214	AT5G63190.1	K4BK27
Solyc03g111670.3.1	Protein kinase	-0.233218	-0.162066	-0.476239	-0.290507	0.164736	3	3.05443	0.0925474	0.938792	0.817614	AT2G26730.1	K4BK30		protein phosphorylation(GO:0006468)	nucleotide binding(GO:0000166);protein kinase activity(GO:0004672);ATP binding(GO:0005524)	membrane(GO:0016020);integral component of membrane(GO:0016021)
Solyc03g111700.3.1	Metallo-hydrolase/oxidoreductase superfamily protein	-0.360803	-0.202249	-0.0258407	-0.196297	0.16756	3	2.0291	0.1796	1	0.872788	AT1G29700.1	K4BK33
Solyc03g111720.3.1	Peptide methionine sulfoxide reductase	-0.107402	-0.161708	-0.553133	-0.274081	0.243187	3	1.95209	0.190182	1	0.826977	AT5G61640.1	P54153	Peptide methionine sulfoxide reductase (Fragment);E4	oxidation-reduction process(GO:0055114)	peptide-methionine (S)-S-oxide reductase activity(GO:0008113);oxidoreductase activity(GO:0016491)		cellular protein modification process(GO:0006464);response to stress(GO:0006950)	oxidoreductase activity(GO:0016491)
Solyc03g111840.3.1	RNA-binding protein	-0.357485	-0.0790809	0.307118	-0.0431495	0.333755	3	0.223928	0.843608	1	0.970534	AT4G24770.1	K4BK45			nucleic acid binding(GO:0003676);RNA binding(GO:0003723)
Solyc03g111850.3.1	Indole-3-glycerol phosphate synthase	-0.0627174	-0.158037	-0.142667	-0.12114	0.0511762	3	4.09998	0.0546573	0.00298038	0.919461	AT5G48220.1	K4BK46		tryptophan metabolic process(GO:0006568);metabolic process(GO:0008152)	catalytic activity(GO:0003824);indole-3-glycerol-phosphate synthase activity(GO:0004425)		biosynthetic process(GO:0009058);cellular amino acid biosynthetic process(GO:0008652);cellular process(GO:0009987);nitrogen compound metabolic process(GO:0006807)	carboxy-lyase activity(GO:0016831);isomerase activity(GO:0016853)		Tryptophan biosynthesis->Indole-3-glycerol phosphate synthase;;
Solyc03g112075.1.1	D-3-phosphoglycerate dehydrogenase	0.208778	-0.323968	0.0722642	-0.0143087	0.276723	3	0.08956	0.936798	1	0.990131	AT4G34200.1
Solyc03g112150.1.1	Elongation factor Tu	-0.0171268	-0.235278	-0.225541	-0.159315	0.123235	3	2.23915	0.154513	1	0.89545	AT4G20360.1	K4BK69	Elongation factor Tu	translational elongation(GO:0006414)	nucleotide binding(GO:0000166);translation elongation factor activity(GO:0003746);GTPase activity(GO:0003924);GTP binding(GO:0005525)	intracellular(GO:0005622)	biosynthetic process(GO:0009058);cellular process(GO:0009987)	translation elongation factor activity(GO:0003746)
Solyc03g112360.1.1	60S ribosomal protein L27A	-0.627821	0.0274682	-0.0549497	-0.218434	0.356927	3	1.05999	0.400242	1	0.859498	AT1G70600.1	K4BK90		cytoplasmic translation(GO:0002181);translation(GO:0006412)	RNA binding(GO:0003723);structural constituent of ribosome(GO:0003735)	intracellular(GO:0005622);ribosome(GO:0005840);large ribosomal subunit(GO:0015934);cytosolic large ribosomal subunit(GO:0022625);ribonucleoprotein complex(GO:0030529)		structural constituent of ribosome(GO:0003735)	cytosol(GO:0005829);organelle(GO:0043226);ribosome(GO:0005840)
Solyc03g112910.3.1	pantothenate kinase 2	0.407649	-0.302862	0.071605	0.0587974	0.355429	3	0.286528	0.801429	1	1.0416	AT4G32180.1	K4BKE4		coenzyme A biosynthetic process(GO:0015937);phosphorylation(GO:0016310)	nucleotide binding(GO:0000166);pantothenate kinase activity(GO:0004594);ATP binding(GO:0005524);kinase activity(GO:0016301);transferase activity(GO:0016740)					Coenzyme A biosynthesis->Pantothenate kinase;;
Solyc03g113240.3.1	transmembrane protein, putative (DUF1118)	-0.283564	0.739974	0.170875	0.209095	0.512838	3	0.706193	0.553249	1	1.15596	AT1G74730.1	K4BKH7				membrane(GO:0016020);integral component of membrane(GO:0016021)
Solyc03g113460.1.1	NAD(P)-binding Rossmann-fold superfamily protein	0.554436	0.054112	-0.0788724	0.176559	0.333938	3	0.915763	0.456463	1	1.13018	AT2G47130.1	K4BKJ8						oxidoreductase activity(GO:0016491)
Solyc03g113780.3.1	Pyridoxamine 5-phosphate oxidase, putative	-0.50623	0.248646	-1.0507	-0.436095	0.652506	3	1.15759	0.366595	1	0.739133	AT5G49970.1	K4BKN0	NAD(P)H-hydrate epimerase	NADH metabolic process(GO:0006734);NADP metabolic process(GO:0006739);pyridoxine biosynthetic process(GO:0008615);pyridoxal phosphate biosynthetic process(GO:0042823);oxidation-reduction process(GO:0055114)	nucleotide binding(GO:0000166);pyridoxamine-phosphate oxidase activity(GO:0004733);FMN binding(GO:0010181);oxidoreductase activity, acting on the CH-NH2 group of donors(GO:0016638);isomerase activity(GO:0016853);metal ion binding(GO:0046872);cofactor binding(GO:0048037);NADHX epimerase activity(GO:0052856);NADPHX epimerase activity(GO:0052857)	mitochondrion(GO:0005739)	cellular process(GO:0009987);coenzyme metabolic process(GO:0006732);nitrogen compound metabolic process(GO:0006807);nucleobase-containing compound metabolic process(GO:0006139);phosphate-containing compound metabolic process(GO:0006796)	racemase and epimerase activity(GO:0016854)	cytoplasm(GO:0005737);mitochondrion(GO:0005739)
Solyc03g113790.3.1	Mannose-1-phosphate guanyltransferase, putative	-0.166919	-0.265714	-0.202306	-0.211646	0.0500555	3	7.32351	0.0181392	5.09206e-14	0.863551	AT1G74910.1	K4BKN1		biosynthetic process(GO:0009058)	nucleotidyltransferase activity(GO:0016779)		glycogen metabolic process(GO:0005977);monosaccharide metabolic process(GO:0005996);phospholipid metabolic process(GO:0006644)	guanyl-nucleotide exchange factor activity(GO:0005085);nucleotidyltransferase activity(GO:0016779);protein binding(GO:0005515);small GTPase regulator activity(GO:0005083);translation initiation factor activity(GO:0003743)		Mannose metabolism->Mannose 1-P guanylyl transferase;;
Solyc03g113800.3.1	Betaine aldehyde dehydrogenase	-0.394165	0.192805	0.0879068	-0.0378177	0.313031	3	0.209251	0.85363	1	0.974127	AT1G74920.1	K4BKN2		metabolic process(GO:0008152);oxidation-reduction process(GO:0055114)	oxidoreductase activity(GO:0016491)			oxidoreductase activity(GO:0016491)		5-Hydroxytryptamine degredation->Aldehyde Dehydrogenase;;
Solyc03g114150.3.1	aldehyde dehydrogenase family 2 member B7a	-0.434322	-0.421739	-0.544279	-0.46678	0.06741	3	11.9936	0.00688024	4.3212e-21	0.723578	AT3G48000.1	K4BKR7		metabolic process(GO:0008152);oxidation-reduction process(GO:0055114)	aldehyde dehydrogenase (NAD) activity(GO:0004029);oxidoreductase activity(GO:0016491)			oxidoreductase activity(GO:0016491)		5-Hydroxytryptamine degredation->Aldehyde Dehydrogenase;;
Solyc03g114340.3.1	1-deoxy-D-xylulose-5-phosphate reductoisomerase	-0.325757	0.218219	-0.441872	-0.183137	0.352399	3	0.90012	0.463054	1	0.880786	AT5G62790.2	K4BKT6		isoprenoid biosynthetic process(GO:0008299);isopentenyl diphosphate biosynthetic process, methylerythritol 4-phosphate pathway involved in terpenoid biosynthetic process(GO:0051484);oxidation-reduction process(GO:0055114)	manganese ion binding(GO:0030145);1-deoxy-D-xylulose-5-phosphate reductoisomerase activity(GO:0030604);metal ion binding(GO:0046872);NADPH binding(GO:0070402)		biosynthetic process(GO:0009058);cellular process(GO:0009987);phospholipid metabolic process(GO:0006644)	nucleotide binding(GO:0000166);oxidoreductase activity(GO:0016491)
Solyc03g114450.3.1	Calcium-sensing receptor	-0.504268	0.938992	-0.388113	0.0155368	0.801841	3	0.0335609	0.976276	1	1.01083	AT5G23060.1	K4BKU7				membrane(GO:0016020);integral component of membrane(GO:0016021)
Solyc03g114500.3.1	Enolase, putative	-0.430243	-0.824633	0.4057	-0.283059	0.628233	3	0.780398	0.516855	1	0.821847	AT1G74030.1	K4BKV2		glycolytic process(GO:0006096)	magnesium ion binding(GO:0000287);phosphopyruvate hydratase activity(GO:0004634);metal ion binding(GO:0046872)	phosphopyruvate hydratase complex(GO:0000015)
Solyc03g114930.3.1	photosystem II reaction center PsbP family protein	-0.691997	-0.529226	-1.14229	-0.787839	0.317572	3	4.29691	0.0501239	0.000705007	0.579211	AT3G55330.1	K4BKZ5		photosynthesis(GO:0015979)	calcium ion binding(GO:0005509)	photosystem II(GO:0009523);photosystem II oxygen evolving complex(GO:0009654);extrinsic component of membrane(GO:0019898)
Solyc03g115110.3.1	ATP synthase subunit gamma	0.157072	0.208909	0.278175	0.214719	0.0607602	3	6.12085	0.0256684	4.80747e-11	1.16048	AT2G33040.1	K4BL13		ATP synthesis coupled proton transport(GO:0015986);ATP hydrolysis coupled cation transmembrane transport(GO:0099132)	proton-transporting ATP synthase activity, rotational mechanism(GO:0046933)	proton-transporting ATP synthase complex, catalytic core F(1)(GO:0045261)				ATP synthesis->F1 gamma;;
Solyc03g115360.3.1	40S ribosomal protein S19-like	0.0676913	-0.389341	0.21052	-0.0370432	0.313345	3	0.204761	0.856706	1	0.97465	AT5G61170.1	K4BL38		ribosomal small subunit assembly(GO:0000028);translation(GO:0006412)	structural constituent of ribosome(GO:0003735)	intracellular(GO:0005622);ribosome(GO:0005840);cytosolic small ribosomal subunit(GO:0022627)	cellular component biogenesis(GO:0044085);cellular process(GO:0009987);organelle organization(GO:0006996)	structural constituent of ribosome(GO:0003735)	cytosol(GO:0005829);organelle(GO:0043226);ribosome(GO:0005840)
Solyc03g115630.3.1	Carbamoyl-phosphate synthase small chain	-0.0451906	0.22675	-0.338649	-0.052363	0.282768	3	0.320742	0.778818	1	0.964355	AT3G27740.1	K4BL65		urea cycle(GO:0000050);'de novo' pyrimidine nucleobase biosynthetic process(GO:0006207);arginine biosynthetic process(GO:0006526);glutamine metabolic process(GO:0006541)	carbamoyl-phosphate synthase (glutamine-hydrolyzing) activity(GO:0004088)	carbamoyl-phosphate synthase complex(GO:0005951)	biosynthetic process(GO:0009058);cellular amino acid biosynthetic process(GO:0008652);cellular process(GO:0009987);nitrogen compound metabolic process(GO:0006807)	hydrolase activity(GO:0016787);ligase activity(GO:0016874);transferase activity(GO:0016740)	cytoplasm(GO:0005737);protein complex(GO:0043234)	De novo pyrimidine ribonucleotides biosythesis->Carbamoyl phosphate synthetase;;
Solyc03g115820.3.1	Ribulose-phosphate 3-epimerase	0.251769	-0.207488	0.230948	0.0917429	0.259351	3	0.612696	0.602463	1	1.06566	AT5G61410.1	K4BL84		carbohydrate metabolic process(GO:0005975);metabolic process(GO:0008152);pentose-phosphate shunt, non-oxidative branch(GO:0009052);pentose catabolic process(GO:0019323);cellular carbohydrate metabolic process(GO:0044262)	catalytic activity(GO:0003824);ribulose-phosphate 3-epimerase activity(GO:0004750);racemase and epimerase activity, acting on carbohydrates and derivatives(GO:0016857);metal ion binding(GO:0046872)	cytosol(GO:0005829)	catabolic process(GO:0009056);cellular process(GO:0009987);coenzyme metabolic process(GO:0006732);nitrogen compound metabolic process(GO:0006807);nucleobase-containing compound metabolic process(GO:0006139);pentose-phosphate shunt(GO:0006098);phosphate-containing compound metabolic process(GO:0006796)	binding(GO:0005488);racemase and epimerase activity(GO:0016854)	cytosol(GO:0005829)	Ascorbate degradation->L-xylulose-5-phosphate-3-epimerase;;
Solyc03g115900.3.1	chlorophyll a-b binding protein CAB11	-0.582452	0.69286	0.515765	0.208724	0.690877	3	0.523278	0.65298	1	1.15567	AT3G47470.1	K4BL92	Chlorophyll a-b binding protein, chloroplastic	response to light stimulus(GO:0009416);photosynthesis, light harvesting(GO:0009765);photosynthesis, light harvesting in photosystem I(GO:0009768);photosynthesis(GO:0015979);protein-chromophore linkage(GO:0018298)	chlorophyll binding(GO:0016168);pigment binding(GO:0031409)	chloroplast(GO:0009507);photosystem I(GO:0009522);photosystem II(GO:0009523);chloroplast thylakoid membrane(GO:0009535);plastid(GO:0009536);thylakoid(GO:0009579);chloroplast envelope(GO:0009941);plastoglobule(GO:0010287);membrane(GO:0016020);integral component of membrane(GO:0016021)	cellular process(GO:0009987);generation of precursor metabolites and energy(GO:0006091);response to abiotic stimulus(GO:0009628)
Solyc03g115980.1.1	Geranylgeranyl reductase	-0.280156	0.31265	-0.276505	-0.0813368	0.341207	3	0.412885	0.719746	1	0.945181	AT1G74470.1	K4BLA0		tRNA processing(GO:0008033);photosynthesis(GO:0015979);chlorophyll biosynthetic process(GO:0015995);cofactor biosynthetic process(GO:0051188);oxidation-reduction process(GO:0055114)	oxidoreductase activity, acting on the CH-CH group of donors, NAD or NADP as acceptor(GO:0016628);geranylgeranyl reductase activity(GO:0045550);flavin adenine dinucleotide binding(GO:0050660)		biosynthetic process(GO:0009058);cellular process(GO:0009987);porphyrin-containing compound metabolic process(GO:0006778)	oxidoreductase activity(GO:0016491)	cytoplasm(GO:0005737);membrane(GO:0016020);plastid(GO:0009536);thylakoid(GO:0009579)
Solyc03g115990.2.1	Malate dehydrogenase	-0.490499	-0.124652	-0.45358	-0.356244	0.201412	3	3.06354	0.0920715	0.922527	0.781196	AT3G47520.1	K4BLA1		carbohydrate metabolic process(GO:0005975);tricarboxylic acid cycle(GO:0006099);malate metabolic process(GO:0006108);oxidation-reduction process(GO:0055114)	catalytic activity(GO:0003824);oxidoreductase activity(GO:0016491);malate dehydrogenase activity(GO:0016615);oxidoreductase activity, acting on the CH-OH group of donors, NAD or NADP as acceptor(GO:0016616);L-malate dehydrogenase activity(GO:0030060)		carbohydrate metabolic process(GO:0005975);generation of precursor metabolites and energy(GO:0006091);tricarboxylic acid cycle(GO:0006099)	oxidoreductase activity(GO:0016491)
Solyc03g116580.3.1	Pectin lyase-like superfamily protein	0.815777	-0.14304	0.762948	0.478562	0.53897	3	1.53792	0.263909	1	1.39335	AT1G80170.1	K4BLG0		carbohydrate metabolic process(GO:0005975);metabolic process(GO:0008152);cell wall organization(GO:0071555)	polygalacturonase activity(GO:0004650);hydrolase activity(GO:0016787);hydrolase activity, acting on glycosyl bonds(GO:0016798)	extracellular region(GO:0005576)		hydrolase activity, hydrolyzing O-glycosyl compounds(GO:0004553)
Solyc03g116700.3.1	Blue copper protein	0.800434	-0.2565	0.899954	0.481296	0.640885	3	1.30075	0.323036	1	1.396	AT5G20230.1	K4BLH2		electron transport chain(GO:0022900)	electron transfer activity(GO:0009055)	anchored component of plasma membrane(GO:0046658)			plasma membrane(GO:0005886)
Solyc03g117740.3.1	nuclear protein	-0.168349	-0.119943	-0.256378	-0.181557	0.0691698	3	4.54628	0.0451321	5.83497e-05	0.881751	AT1G16080.1	K4BLS5
Solyc03g117790.2.1	Kinase	0.378175	-0.148353	1.2103	0.480041	0.685032	3	1.21375	0.348725	1	1.39478	AT1G79640.1	K4BLT0		protein phosphorylation(GO:0006468);regulation of mitotic cell cycle(GO:0007346);signal transduction by protein phosphorylation(GO:0023014);stress-activated protein kinase signaling cascade(GO:0031098);activation of protein kinase activity(GO:0032147)	protein kinase activity(GO:0004672);protein serine/threonine kinase activity(GO:0004674);ATP binding(GO:0005524)	cytoplasm(GO:0005737)	MAPK cascade(GO:0000165);apoptotic process(GO:0006915);cytokinesis(GO:0000910);regulation of catalytic activity(GO:0050790);regulation of cell cycle(GO:0051726);regulation of phosphate metabolic process(GO:0019220);response to stimulus(GO:0050896)	protein binding(GO:0005515);protein kinase activity(GO:0004672);signal transducer activity(GO:0004871)	cytoplasm(GO:0005737)
Solyc03g117850.3.1	Ribulose bisphosphate carboxylase/oxygenase activase	-0.646219	-0.847241	-0.655476	-0.716312	0.113482	3	10.9329	0.00826267	2.27605e-19	0.608651	AT1G73110.1	K4BLT6			ATP binding(GO:0005524)
Solyc03g117870.3.1	4-coumarate--CoA ligase	-0.14896	0.456812	-0.294681	0.00439033	0.398526	3	0.019081	0.986509	1	1.00305	AT3G21240.1	K4BLT8		metabolic process(GO:0008152)	catalytic activity(GO:0003824)		fatty acid metabolic process(GO:0006631);lipid transport(GO:0006869)	ligase activity(GO:0016874);transporter activity(GO:0005215)
Solyc03g117890.3.1	ACT domain-containing protein	-0.458166	0.0411173	-0.267729	-0.228259	0.251971	3	1.56906	0.257192	1	0.853664	AT1G16880.1	K4BLU0
Solyc03g118020.3.1	Nuclease domain-containing protein 1	0.376223	-0.523094	-0.374959	-0.173943	0.482181	3	0.624825	0.595869	1	0.886416	AT5G07350.2	K4BLV3		RNA catabolic process(GO:0006401);gene silencing by RNA(GO:0031047);nucleic acid phosphodiester bond hydrolysis(GO:0090305)	nuclease activity(GO:0004518)	nucleus(GO:0005634);cytoplasm(GO:0005737);RISC complex(GO:0016442)	RNA catabolic process(GO:0006401);catabolic process(GO:0009056);cellular process(GO:0009987);nitrogen compound metabolic process(GO:0006807)	nuclease activity(GO:0004518)	cytoplasm(GO:0005737);nucleus(GO:0005634)
Solyc03g118040.3.1	calnexin	0.479295	0.875371	0.662723	0.672463	0.198218	3	5.87606	0.0277615	5.05501e-10	1.59379	AT5G61790.1	Q4W5U7	Calnexin-like protein;LeCNX61.0	protein folding(GO:0006457)	calcium ion binding(GO:0005509);unfolded protein binding(GO:0051082)	endoplasmic reticulum(GO:0005783);membrane(GO:0016020);integral component of membrane(GO:0016021)	exocytosis(GO:0006887);intracellular protein transport(GO:0006886);protein folding(GO:0006457)	calcium ion binding(GO:0005509)
Solyc03g118120.3.1	Transferase, transferring glycosyl groups, putative	-0.233166	-0.180656	-0.0724928	-0.162105	0.0819274	3	3.42711	0.075612	0.362183	0.89372	AT3G23760.1	K4BLW3
Solyc03g118170.3.1	Glycyl-tRNA synthetase family protein	0.248993	-0.00929953	0.0296711	0.089788	0.139245	3	1.11686	0.380227	1	1.06421	AT1G29880.1	K4BLW8		tRNA aminoacylation for protein translation(GO:0006418);glycyl-tRNA aminoacylation(GO:0006426);mitochondrial glycyl-tRNA aminoacylation(GO:0070150)	nucleotide binding(GO:0000166);aminoacyl-tRNA ligase activity(GO:0004812);glycine-tRNA ligase activity(GO:0004820);ATP binding(GO:0005524)	cytoplasm(GO:0005737);mitochondrion(GO:0005739)	biosynthetic process(GO:0009058);cellular amino acid metabolic process(GO:0006520);cellular process(GO:0009987);nitrogen compound metabolic process(GO:0006807);tRNA aminoacylation for protein translation(GO:0006418);tRNA metabolic process(GO:0006399)	aminoacyl-tRNA ligase activity(GO:0004812)	cytoplasm(GO:0005737)
Solyc03g118240.3.1	Magnesium-protoporphyrin O-methyltransferase	-0.274761	0.0426812	-0.400961	-0.211014	0.228588	3	1.59889	0.25096	1	0.86393	AT4G25080.3	K4BLX5		chlorophyll biosynthetic process(GO:0015995);methylation(GO:0032259)	magnesium protoporphyrin IX methyltransferase activity(GO:0046406)
Solyc03g118340.3.1	Chloroplast ATP-dependent Clp protease chaperone protein	-0.680582	-0.334473	-0.84797	-0.621008	0.261881	3	4.10728	0.0544788	0.00256752	0.650216	AT5G50920.1	K4BLY5		protein metabolic process(GO:0019538)	nucleotide binding(GO:0000166);ATP binding(GO:0005524)
Solyc03g118640.3.1	ketose-bisphosphate aldolase class-II family protein	0.0598452	-0.701	-0.238646	-0.293267	0.383352	3	1.32503	0.316277	1	0.816052	AT1G18270.3	K4BM13		carbohydrate metabolic process(GO:0005975);oxidation-reduction process(GO:0055114)	catalytic activity(GO:0003824);phosphogluconate dehydrogenase (decarboxylating) activity(GO:0004616);zinc ion binding(GO:0008270);oxidoreductase activity(GO:0016491);aldehyde-lyase activity(GO:0016832);NAD binding(GO:0051287)		cellular amino acid biosynthetic process(GO:0008652);cellular amino acid catabolic process(GO:0009063)	oxidoreductase activity(GO:0016491)
Solyc03g118910.1.1	T-complex protein 1 subunit delta	-0.300587	-0.948902	-1.01145	-0.753646	0.393605	3	3.3164	0.0801433	0.58367	0.593103	AT3G18190.1	K4BM40	T-complex protein 1 subunit delta	protein folding(GO:0006457);'de novo' protein folding(GO:0006458);chaperone-mediated protein folding(GO:0061077)	nucleotide binding(GO:0000166);ATP binding(GO:0005524);protein binding involved in protein folding(GO:0044183);unfolded protein binding(GO:0051082)	cytoplasm(GO:0005737);chaperonin-containing T-complex(GO:0005832)	cellular process(GO:0009987);mitochondrion organization(GO:0007005);protein folding(GO:0006457)	protein binding(GO:0005515)	cytosol(GO:0005829);mitochondrion(GO:0005739);protein complex(GO:0043234)
Solyc03g119040.3.1	LeArcA2 protein containing 7 WD40 repeats	-0.379083	0.121561	-0.161795	-0.139772	0.251047	3	0.96433	0.436626	1	0.907662	AT1G18080.1	K4BM53					biosynthetic process(GO:0009058);protein phosphorylation(GO:0006468);regulation of phosphate metabolic process(GO:0019220);regulation of translation(GO:0006417);response to stimulus(GO:0050896)	protein binding(GO:0005515);signal transducer activity(GO:0004871)	cytosol(GO:0005829);nucleus(GO:0005634);ribosome(GO:0005840)
Solyc03g119090.3.1	WD repeat-containing protein 1	0.0615623	0.93794	0.14033	0.379944	0.48484	3	1.35732	0.307555	1	1.30129	AT3G18060.1	K4BM58		actin filament depolymerization(GO:0030042);positive regulation of actin filament depolymerization(GO:0030836)	actin filament binding(GO:0051015)	cortical actin cytoskeleton(GO:0030864);actomyosin, actin portion(GO:0042643)	cellular process(GO:0009987);cytoskeleton organization(GO:0007010);regulation of biological process(GO:0050789)	actin binding(GO:0003779)	actin cytoskeleton(GO:0015629);cytoplasm(GO:0005737);protein complex(GO:0043234)
Solyc03g119270.2.1	AP-3 complex subunit delta	-0.361669	-0.536886	-1.1844	-0.694317	0.433369	3	2.77498	0.109031	0.998491	0.618002	AT3G46100.1	K4BM76	AP-3 complex subunit delta	intracellular protein transport(GO:0006886);protein transport(GO:0015031);vesicle-mediated transport(GO:0016192)		Golgi apparatus(GO:0005794);membrane(GO:0016020);membrane coat(GO:0030117);AP-3 adaptor complex(GO:0030123)	cellular process(GO:0009987);protein localization(GO:0008104);protein targeting(GO:0006605);vesicle-mediated transport(GO:0016192)		cytoplasm(GO:0005737);endosome(GO:0005768);membrane(GO:0016020);protein complex(GO:0043234)
Solyc03g119860.3.1	Peptidyl-prolyl cis-trans isomerase	0.0575006	-0.453672	0.91393	0.172586	0.691026	3	0.432586	0.707494	1	1.12708	AT1G74070.1	K4BMD5		protein peptidyl-prolyl isomerization(GO:0000413)	peptidyl-prolyl cis-trans isomerase activity(GO:0003755);isomerase activity(GO:0016853)
Solyc03g120010.3.1	Eukaryotic translation initiation factor 3 subunit I	-0.386656	0.289082	-0.415031	-0.170868	0.398581	3	0.742515	0.53514	1	0.888308	AT3G15610.1	K4BMF0
Solyc03g120090.1.1	Pyridoxin biosynthesis protein PDX1, putative	-0.0397281	-0.00902983	-0.613145	-0.220634	0.340271	3	1.12308	0.37811	1	0.858188	AT3G16050.1	K4BMF8		metabolic process(GO:0008152);vitamin B6 biosynthetic process(GO:0042819);pyridoxal phosphate biosynthetic process(GO:0042823)	catalytic activity(GO:0003824)		biosynthetic process(GO:0009058);cellular amino acid metabolic process(GO:0006520);cellular process(GO:0009987);coenzyme metabolic process(GO:0006732);nitrogen compound metabolic process(GO:0006807);phosphate-containing compound metabolic process(GO:0006796);vitamin biosynthetic process(GO:0009110)	hydrolase activity(GO:0016787);lyase activity(GO:0016829)
Solyc03g120270.3.1	Coatomer beta subunit, putative	-0.0712009	0.0884184	-0.619217	-0.200667	0.371158	3	0.936434	0.447905	1	0.870148	AT1G52360.2	K4BMH6	Coatomer subunit beta'	intracellular protein transport(GO:0006886);endoplasmic reticulum to Golgi vesicle-mediated transport(GO:0006888);retrograde vesicle-mediated transport, Golgi to endoplasmic reticulum(GO:0006890);intra-Golgi vesicle-mediated transport(GO:0006891);protein transport(GO:0015031);vesicle-mediated transport(GO:0016192)	structural molecule activity(GO:0005198)	Golgi membrane(GO:0000139);cytoplasm(GO:0005737);Golgi apparatus(GO:0005794);membrane(GO:0016020);membrane coat(GO:0030117);COPI vesicle coat(GO:0030126);COPI-coated vesicle membrane(GO:0030663);cytoplasmic vesicle(GO:0031410)	cellular process(GO:0009987);intracellular protein transport(GO:0006886);protein localization(GO:0008104);vesicle-mediated transport(GO:0016192)		Golgi apparatus(GO:0005794);cytoplasm(GO:0005737);cytoplasmic membrane-bounded vesicle(GO:0016023);membrane(GO:0016020);vesicle coat(GO:0030120)
Solyc03g120280.1.1	Ran-binding protein 1 domain-containing	0.280034	0.191162	-0.322756	0.0494799	0.325414	3	0.263362	0.816922	1	1.03489	AT1G52380.1	K4BMH7		intracellular transport(GO:0046907)	Ran GTPase binding(GO:0008536)	nuclear pore(GO:0005643)	RNA localization(GO:0006403);biosynthetic process(GO:0009058);catabolic process(GO:0009056);cellular glucose homeostasis(GO:0001678);cellular protein modification process(GO:0006464);cytoskeleton organization(GO:0007010);gluconeogenesis(GO:0006094);mitosis(GO:0007067);nitrogen compound metabolic process(GO:0006807);nuclear transport(GO:0051169);nucleobase-containing compound transport(GO:0015931)…	GTPase activity(GO:0003924);carbohydrate kinase activity(GO:0019200);enzyme activator activity(GO:0008047);pyrophosphatase activity(GO:0016462)	cytosol(GO:0005829);microtubule organizing center(GO:0005815);mitochondrion(GO:0005739);nucleus(GO:0005634);protein complex(GO:0043234)
Solyc03g120440.2.1	cyclin A2_1	-0.136067	-0.157329	-0.232577	-0.175324	0.0507095	3	5.98843	0.0267705	1.59372e-10	0.885569	AT1G80380.2	K4BMJ3				nucleus(GO:0005634)	cell proliferation(GO:0008283);mitosis(GO:0007067);organelle organization(GO:0006996);regulation of cell cycle(GO:0051726);regulation of phosphate metabolic process(GO:0019220)	kinase regulator activity(GO:0019207);protein binding(GO:0005515);protein kinase activity(GO:0004672)	cytoplasm(GO:0005737);nucleus(GO:0005634);protein complex(GO:0043234)
Solyc03g120450.3.1	Aspartate aminotransferase	0.201011	-0.111359	-0.165202	-0.0251834	0.197731	3	0.220597	0.845878	1	0.982696	AT1G80360.1	K4BMJ4		biosynthetic process(GO:0009058)	catalytic activity(GO:0003824);pyridoxal phosphate binding(GO:0030170)		cellular amino acid metabolic process(GO:0006520);porphyrin-containing compound metabolic process(GO:0006778)	transaminase activity(GO:0008483)		Asparagine and aspartate biosynthesis->Aspartate aminotransferase;;
Solyc03g120630.3.1	ribosomal protein S17	-0.23578	0.474003	0.512248	0.250157	0.421268	3	1.02852	0.411826	1	1.18934	AT1G79850.1	K4BML2		translation(GO:0006412)	structural constituent of ribosome(GO:0003735)	intracellular(GO:0005622);ribosome(GO:0005840);cytosolic small ribosomal subunit(GO:0022627);ribonucleoprotein complex(GO:0030529)		structural constituent of ribosome(GO:0003735)	cytosol(GO:0005829);organelle(GO:0043226);ribosome(GO:0005840)
Solyc03g120640.3.1	Photosystem I reaction center subunit VI	-1.77276	-0.0445839	0.502091	-0.438416	1.18746	3	0.639482	0.587983	1	0.737944	AT3G16140.1	K4BML3		photosynthesis(GO:0015979)		photosystem I(GO:0009522);photosystem I reaction center(GO:0009538)
Solyc03g120670.3.1	Glyoxylate reductase	-0.0176637	0.164971	-0.440106	-0.0975993	0.310358	3	0.544684	0.640586	1	0.934587	AT1G79870.1	K4BML6		metabolic process(GO:0008152);oxidation-reduction process(GO:0055114)	oxidoreductase activity(GO:0016491);oxidoreductase activity, acting on the CH-OH group of donors, NAD or NADP as acceptor(GO:0016616);hydroxypyruvate reductase activity(GO:0016618);glyoxylate reductase (NADP) activity(GO:0030267);NAD binding(GO:0051287)	cytosol(GO:0005829)		oxidoreductase activity(GO:0016491)	cytosol(GO:0005829)	Serine glycine biosynthesis->Phosphoglycerate dehydrogenase;;
Solyc03g120720.3.1	Protein disulfide isomerase like protein	0.806187	0.141952	0.27336	0.407166	0.351753	3	2.00491	0.182837	1	1.32608	AT3G16110.1	K4BMM1		protein folding(GO:0006457);response to endoplasmic reticulum stress(GO:0034976);cell redox homeostasis(GO:0045454)	protein disulfide isomerase activity(GO:0003756)	endoplasmic reticulum(GO:0005783)	apoptotic process(GO:0006915);intracellular signal transduction(GO:0035556);regulation of biological process(GO:0050789);response to stress(GO:0006950)	protein disulfide isomerase activity(GO:0003756)	cytoplasm(GO:0005737);endoplasmic reticulum(GO:0005783)
Solyc03g120850.3.1	Chaperonin-60 beta subunit	-0.10934	-0.721862	-0.251978	-0.36106	0.3205	3	1.95125	0.190302	1	0.778592	AT1G55490.1	K4BMN4		protein folding(GO:0006457);'de novo' protein folding(GO:0006458);mitochondrion organization(GO:0007005);protein refolding(GO:0042026);chaperone-mediated protein folding(GO:0061077)	ATP binding(GO:0005524);protein binding involved in protein folding(GO:0044183);unfolded protein binding(GO:0051082)	cytoplasm(GO:0005737);mitochondrion(GO:0005739);cytosol(GO:0005829);chloroplast(GO:0009507)	cellular process(GO:0009987);mitochondrion organization(GO:0007005);protein folding(GO:0006457)	protein binding(GO:0005515)	cytosol(GO:0005829);mitochondrion(GO:0005739);protein complex(GO:0043234)
Solyc03g121270.3.1	IAA-amino acid hydrolase ILR1, putative	-0.154044	0.23686	0.474357	0.185724	0.317306	3	1.0138	0.417375	1	1.13739	AT1G51760.1	K4BMS6		metabolic process(GO:0008152)	hydrolase activity(GO:0016787)		catabolic process(GO:0009056);cellular process(GO:0009987);nitrogen compound metabolic process(GO:0006807)	binding(GO:0005488);metallopeptidase activity(GO:0008237)
Solyc03g121330.3.1	60S ribosomal protein L28, putative	-1.13573	0.622788	-1.24472	-0.585886	1.04816	3	0.968158	0.435102	1	0.66624	AT2G19730.1	K4BMT2		translation(GO:0006412)	structural constituent of ribosome(GO:0003735)	intracellular(GO:0005622);ribosome(GO:0005840);cytosolic large ribosomal subunit(GO:0022625)			cytosol(GO:0005829);organelle(GO:0043226);ribosome(GO:0005840)
Solyc03g121640.3.1	Chaperonin Cpn60	0.196864	-0.124246	0.296776	0.123132	0.219982	3	0.969488	0.434574	1	1.0891	AT3G13860.1	K4BMW3		protein folding(GO:0006457);'de novo' protein folding(GO:0006458);protein refolding(GO:0042026);protein import into mitochondrial intermembrane space(GO:0045041);chaperone-mediated protein folding(GO:0061077)	ATP binding(GO:0005524);protein binding involved in protein folding(GO:0044183);unfolded protein binding(GO:0051082)	cytoplasm(GO:0005737);mitochondrion(GO:0005739);cytosol(GO:0005829)	cellular process(GO:0009987);mitochondrial transport(GO:0006839);mitochondrion organization(GO:0007005);protein complex assembly(GO:0006461);protein folding(GO:0006457);protein localization(GO:0008104);protein targeting(GO:0006605)	protein binding(GO:0005515)	cytosol(GO:0005829);mitochondrion(GO:0005739);protein complex(GO:0043234)
Solyc03g121720.3.1	RNA-binding (RRM/RBD/RNP motifs) family protein	-0.613474	-0.123329	-0.552772	-0.429858	0.267192	3	2.78652	0.108271	0.997821	0.742335	AT1G17650.1	K4BMX1		oxidation-reduction process(GO:0055114)	phosphogluconate dehydrogenase (decarboxylating) activity(GO:0004616);oxidoreductase activity(GO:0016491);NAD binding(GO:0051287)			oxidoreductase activity(GO:0016491)	cytoplasm(GO:0005737);plastid(GO:0009536)
Solyc03g122310.3.1	Aldehyde dehydrogenase	0.243432	0.0567213	-0.0781693	0.0739946	0.161495	3	0.793601	0.510627	1	1.05263	AT1G54100.1	K4BN29		metabolic process(GO:0008152);oxidation-reduction process(GO:0055114)	oxidoreductase activity(GO:0016491)			oxidoreductase activity(GO:0016491)		5-Hydroxytryptamine degredation->Aldehyde Dehydrogenase;;
Solyc03g123410.1.1	Germin-like protein	-1.03074	-0.990864	-0.453148	-0.824916	0.322577	3	4.42931	0.0473783	0.000196117	0.564515	AT5G20630.1	K4BN40			manganese ion binding(GO:0030145);nutrient reservoir activity(GO:0045735);metal ion binding(GO:0046872)	extracellular region(GO:0005576);cell wall(GO:0005618)	response to stress(GO:0006950)		cell wall(GO:0005618)
Solyc03g123610.3.1	alanine aminotransferase 2	-0.348967	-0.0827316	-0.386571	-0.272757	0.165637	3	2.85219	0.104085	0.995595	0.827736	AT1G72330.3	K4BN60		biosynthetic process(GO:0009058)	catalytic activity(GO:0003824);pyridoxal phosphate binding(GO:0030170)		cellular amino acid metabolic process(GO:0006520);porphyrin-containing compound metabolic process(GO:0006778)	transaminase activity(GO:0008483)
Solyc03g123710.3.1	purple acid phosphatase 17	0.757638	-0.422901	0.797676	0.377471	0.693432	3	0.942846	0.445285	1	1.29906	#N/A
Solyc03g123760.3.1	phytoene desaturase	-0.418601	0.069271	0.0438395	-0.10183	0.274626	3	0.642237	0.58651	1	0.93185	AT4G14210.1	P28554	Phytoene dehydrogenase, chloroplastic/chromoplastic;PDS	carotenoid biosynthetic process(GO:0016117);oxidation-reduction process(GO:0055114)	oxidoreductase activity(GO:0016491);oxidoreductase activity, acting on paired donors, with incorporation or reduction of molecular oxygen(GO:0016705)	chloroplast(GO:0009507);chromoplast(GO:0009509);plastid(GO:0009536)	chromatin organization(GO:0006325)
Solyc03g123830.3.1	D-3-phosphoglycerate dehydrogenase	0.126011	-0.675494	-0.446743	-0.332075	0.412873	3	1.39309	0.298233	1	0.794393	AT1G17745.2	K4BN81	D-3-phosphoglycerate dehydrogenase	L-serine biosynthetic process(GO:0006564);metabolic process(GO:0008152);cellular amino acid biosynthetic process(GO:0008652);oxidation-reduction process(GO:0055114)	phosphoglycerate dehydrogenase activity(GO:0004617);oxidoreductase activity(GO:0016491);oxidoreductase activity, acting on the CH-OH group of donors, NAD or NADP as acceptor(GO:0016616);NAD binding(GO:0051287)		biosynthetic process(GO:0009058);cellular amino acid biosynthetic process(GO:0008652);cellular process(GO:0009987);nitrogen compound metabolic process(GO:0006807)	oxidoreductase activity(GO:0016491)		Serine glycine biosynthesis->Phosphoglycerate dehydrogenase;;
Solyc03g124030.3.1	Tetratricopeptide repeat (TPR)-like superfamily protein	-0.393921	-0.52073	-0.309353	-0.408001	0.106389	3	6.64238	0.0219223	1.48896e-12	0.753667	AT1G78915.3	K4BNA1					signal transduction(GO:0007165)
Solyc04g005080.3.1	Pyruvate dehydrogenase E1 component subunit alpha	1.04337	0.375459	0.401881	0.606905	0.378225	3	2.77927	0.108748	0.998292	1.52299	AT1G59900.1	K4BNB4	Pyruvate dehydrogenase E1 component subunit alpha	acetyl-CoA biosynthetic process from pyruvate(GO:0006086);metabolic process(GO:0008152);oxidation-reduction process(GO:0055114)	pyruvate dehydrogenase (acetyl-transferring) activity(GO:0004739);oxidoreductase activity(GO:0016491);oxidoreductase activity, acting on the aldehyde or oxo group of donors, disulfide as acceptor(GO:0016624)	intracellular membrane-bounded organelle(GO:0043231)				TCA cycle->Pyruvate Dehydrogenase;;Pyruvate metabolism->Pyruvate Dehydrogenase;;;
Solyc04g005160.2.1	6-phosphogluconate dehydrogenase, decarboxylating	-1.05887	0.00471551	-0.0632388	-0.372463	0.595413	3	1.08349	0.391829	1	0.772462	AT3G02360.2	K4BNC2	6-phosphogluconate dehydrogenase, decarboxylating	pentose-phosphate shunt(GO:0006098);D-gluconate metabolic process(GO:0019521);oxidation-reduction process(GO:0055114)	phosphogluconate dehydrogenase (decarboxylating) activity(GO:0004616);oxidoreductase activity(GO:0016491)		pentose-phosphate shunt(GO:0006098)	oxidoreductase activity(GO:0016491)
Solyc04g005330.3.1	Alpha-1,4-glucan-protein synthase	0.107166	0.353965	-0.0552765	0.135285	0.206065	3	1.13712	0.373375	1	1.09831	AT3G02230.1	K4BND9				nucleus(GO:0005634)			intracellular(GO:0005622);nucleus(GO:0005634)
Solyc04g006970.3.1	Phosphoenolpyruvate carboxylase	-0.0680417	-0.0182961	1.28993	0.401199	0.770069	3	0.902382	0.462095	1	1.3206	AT1G68750.1	K4BNK4		tricarboxylic acid cycle(GO:0006099);carbon fixation(GO:0015977)	catalytic activity(GO:0003824);phosphoenolpyruvate carboxylase activity(GO:0008964)	cytosol(GO:0005829)		carboxy-lyase activity(GO:0016831)	cytosol(GO:0005829)
Solyc04g007550.3.1	ATP synthase subunit beta	0.303011	-0.23091	0.428022	0.166708	0.349974	3	0.825049	0.496087	1	1.12249	AT5G08680.1	K4BNR2	ATP synthase subunit beta	ATP biosynthetic process(GO:0006754);ATP synthesis coupled proton transport(GO:0015986);proton transmembrane transport(GO:0015992);ATP metabolic process(GO:0046034);ATP hydrolysis coupled cation transmembrane transport(GO:0099132)	nucleotide binding(GO:0000166);ATP binding(GO:0005524);ATPase activity(GO:0016887);proton-transporting ATP synthase activity, rotational mechanism(GO:0046933)	mitochondrial proton-transporting ATP synthase complex, catalytic core F(1)(GO:0000275);proton-transporting ATP synthase complex, catalytic core F(1)(GO:0045261)	purine nucleobase metabolic process(GO:0006144);respiratory electron transport chain(GO:0022904)	anion channel activity(GO:0005253);cation transmembrane transporter activity(GO:0008324);hydrolase activity(GO:0016787);ligand-gated ion channel activity(GO:0015276);proton-transporting ATP synthase activity, rotational mechanism(GO:0046933);receptor activity(GO:0004872);single-stranded DNA binding(GO:0003697)	intracellular(GO:0005622);proton-transporting ATP synthase complex(GO:0045259)	ATP synthesis->F1 beta;;
Solyc04g007790.3.1	MLP-like protein	-0.777218	-0.264247	-1.2279	-0.756456	0.482163	3	2.71738	0.11294	0.999531	0.591949	AT1G70890.1	K4BNT6		defense response(GO:0006952);response to biotic stimulus(GO:0009607)
Solyc04g007980.3.1	2-oxoglutarate (2OG) and Fe(II)-dependent oxygenase superfamily protein	-0.364972	0.0822538	-0.0859042	-0.122874	0.225893	3	0.942145	0.445571	1	0.918356	AT1G06620.1	K4BNV4		oxidation-reduction process(GO:0055114)	oxidoreductase activity(GO:0016491);metal ion binding(GO:0046872)			oxidoreductase activity(GO:0016491)
Solyc04g008740.3.1	Pyruvate kinase	-0.0285892	-0.463066	0.000601352	-0.163684	0.259682	3	1.09176	0.388919	1	0.892742	AT5G08570.1	K4BP30	Pyruvate kinase	glycolytic process(GO:0006096);phosphorylation(GO:0016310)	magnesium ion binding(GO:0000287);catalytic activity(GO:0003824);pyruvate kinase activity(GO:0004743);kinase activity(GO:0016301);transferase activity(GO:0016740);potassium ion binding(GO:0030955)	cytoplasm(GO:0005737)	catabolic process(GO:0009056);cellular process(GO:0009987);glycolysis(GO:0006096);phosphate-containing compound metabolic process(GO:0006796)	kinase activity(GO:0016301)	cytoplasm(GO:0005737)	Pyruvate metabolism->Pyruvate Kinase;;
Solyc04g008760.2.1	Homoserine kinase	-0.440872	-0.444427	-1.0921	-0.659133	0.374965	3	3.04469	0.0930602	0.956214	0.633259	AT2G17265.1	K4BP32		threonine metabolic process(GO:0006566);methionine biosynthetic process(GO:0009086);threonine biosynthetic process(GO:0009088);homoserine metabolic process(GO:0009092);phosphorylation(GO:0016310)	homoserine kinase activity(GO:0004413);ATP binding(GO:0005524)					Threonine biosynthesis->Homoserine kinase;;
Solyc04g009030.3.1	Glyceraldehyde-3-phosphate dehydrogenase	0.172186	0.31129	0.291379	0.258285	0.0752254	3	5.94696	0.02713	3.45421e-10	1.19606	AT1G12900.1	K4BP59	Glyceraldehyde-3-phosphate dehydrogenase	glucose metabolic process(GO:0006006);oxidation-reduction process(GO:0055114)	oxidoreductase activity(GO:0016491);oxidoreductase activity, acting on the aldehyde or oxo group of donors, NAD or NADP as acceptor(GO:0016620);NADP binding(GO:0050661);NAD binding(GO:0051287)		monosaccharide metabolic process(GO:0005996)	nucleotide binding(GO:0000166);oxidoreductase activity(GO:0016491)	cytoplasm(GO:0005737);plastid(GO:0009536)	Glycolysis->Glyceraldehyde 3-phosphate dehydrogenase;;Huntington disease->Glyceraldehyde-3-phosphate dehydrogenase;;;
Solyc04g009200.3.1	glutamate 1-semialdehyde 2,1-aminomutase	-0.945808	-0.213741	-1.11392	-0.757823	0.478628	3	2.7424	0.111219	0.999092	0.591388	AT5G63570.1	K4BP76		tetrapyrrole biosynthetic process(GO:0033014)	catalytic activity(GO:0003824);transaminase activity(GO:0008483);pyridoxal phosphate binding(GO:0030170);glutamate-1-semialdehyde 2,1-aminomutase activity(GO:0042286)		biosynthetic process(GO:0009058);cellular process(GO:0009987);porphyrin-containing compound metabolic process(GO:0006778)		cytoplasm(GO:0005737);plastid(GO:0009536)	Heme biosynthesis->Glutamate-1-semialdehyde 2,1-aminomutase;;
Solyc04g009350.3.1	Histidinol-phosphate aminotransferase	0.379696	0.101434	0.543815	0.341648	0.223631	3	2.6461	0.118057	0.999961	1.2672	AT5G10330.1	K4BP91		histidine biosynthetic process(GO:0000105);biosynthetic process(GO:0009058)	catalytic activity(GO:0003824);histidinol-phosphate transaminase activity(GO:0004400);pyridoxal phosphate binding(GO:0030170)					Histidine biosynthesis->Histidinol phosphate aminotransferase;;
Solyc04g009410.3.1	Proteasome subunit beta type	-0.142052	-0.45308	-0.63353	-0.409554	0.248613	3	2.8533	0.104016	0.995064	0.752856	AT1G21720.1	K4BP97	Proteasome subunit beta type	proteolysis(GO:0006508);proteasome-mediated ubiquitin-dependent protein catabolic process(GO:0043161);proteolysis involved in cellular protein catabolic process(GO:0051603)	endopeptidase activity(GO:0004175);threonine-type endopeptidase activity(GO:0004298);peptidase activity(GO:0008233);hydrolase activity(GO:0016787)	proteasome complex(GO:0000502);nucleus(GO:0005634);cytoplasm(GO:0005737);proteasome core complex(GO:0005839);proteasome core complex, beta-subunit complex(GO:0019774)	catabolic process(GO:0009056);cellular process(GO:0009987);proteolysis(GO:0006508)	peptidase activity(GO:0008233)	cytoplasm(GO:0005737);nucleus(GO:0005634);protein complex(GO:0043234)	Parkinson disease->20S proteasome;;
Solyc04g009420.3.1	PsbP domain protein	0.477889	-0.33792	0.657947	0.265972	0.530678	3	0.868091	0.476862	1	1.20245	AT2G28605.1	K4BP98		photosynthesis(GO:0015979)	calcium ion binding(GO:0005509)	photosystem II(GO:0009523);photosystem II oxygen evolving complex(GO:0009654);membrane(GO:0016020);integral component of membrane(GO:0016021);extrinsic component of membrane(GO:0019898)
Solyc04g009530.3.1	Glutathione S-transferase	-0.424631	-0.145216	0.0567911	-0.171019	0.241746	3	1.22531	0.345175	1	0.888215	AT3G55040.1	K4BPA9		glutathione metabolic process(GO:0006749);protein glutathionylation(GO:0010731)	glutathione transferase activity(GO:0004364)	cytoplasm(GO:0005737)	cellular process(GO:0009987);cellular protein modification process(GO:0006464)
Solyc04g009540.1.1	Ribosomal protein L10	-0.248131	-0.161846	-0.307981	-0.239319	0.0734646	3	5.64235	0.0300044	6.42017e-09	0.847145	AT5G13510.1	K4BPB0		translation(GO:0006412);ribosome biogenesis(GO:0042254)	structural constituent of ribosome(GO:0003735)	intracellular(GO:0005622);large ribosomal subunit(GO:0015934);cytosolic ribosome(GO:0022626)	biosynthetic process(GO:0009058);cellular process(GO:0009987);translation(GO:0006412)	structural constituent of ribosome(GO:0003735)	cytoplasm(GO:0005737);organelle(GO:0043226);ribosome(GO:0005840)
Solyc04g009620.3.1	chorismate synthase 2 precursor	0.420486	0.635282	0.291198	0.448989	0.173804	3	4.47442	0.0464932	0.000108338	1.36508	AT1G48850.1	Q42885	Chorismate synthase 2, chloroplastic;CS2	cellular amino acid biosynthetic process(GO:0008652);aromatic amino acid family biosynthetic process(GO:0009073);chorismate biosynthetic process(GO:0009423)	chorismate synthase activity(GO:0004107);FMN binding(GO:0010181);lyase activity(GO:0016829)	cytosol(GO:0005829);chloroplast(GO:0009507);plastid(GO:0009536)	biosynthetic process(GO:0009058);cellular amino acid biosynthetic process(GO:0008652);cellular process(GO:0009987);nitrogen compound metabolic process(GO:0006807)	lyase activity(GO:0016829);nucleotide binding(GO:0000166)	cytosol(GO:0005829)	Chorismate biosynthesis->Chorismate synthase;;
Solyc04g009960.3.1	L-allo-threonine aldolase-related protein	0.092302	0.857705	0.00779931	0.319269	0.46821	3	1.18107	0.358996	1	1.2477	AT1G08630.1	K4BPF1		cellular amino acid metabolic process(GO:0006520);glycine biosynthetic process(GO:0006545);threonine catabolic process(GO:0006567)	catalytic activity(GO:0003824);L-allo-threonine aldolase activity(GO:0008732);lyase activity(GO:0016829)	cytosol(GO:0005829)	biosynthetic process(GO:0009058);catabolic process(GO:0009056);cellular amino acid biosynthetic process(GO:0008652);cellular amino acid catabolic process(GO:0009063);cellular process(GO:0009987);nitrogen compound metabolic process(GO:0006807)	aldehyde-lyase activity(GO:0016832)	cytosol(GO:0005829)
Solyc04g010220.3.1	centrosomal protein of 135 kDa-like protein	0.796351	-1.7105	-1.36198	-0.758709	1.35795	3	0.967726	0.435274	1	0.591025	AT5G13560.1	K4BPH6
Solyc04g011400.3.1	UDP-glucuronate decarboxylase 1	0.051191	-0.183313	0.336509	0.0681291	0.260324	3	0.453293	0.69477	1	1.04836	AT2G28760.2	K4BPJ4		D-xylose metabolic process(GO:0042732)	UDP-glucuronate decarboxylase activity(GO:0048040);NAD+ binding(GO:0070403)	cytoplasm(GO:0005737)	monosaccharide metabolic process(GO:0005996)	carboxy-lyase activity(GO:0016831);nucleotide binding(GO:0000166)	cytoplasm(GO:0005737)
Solyc04g011440.4.1	ethylene-responsive heat shock protein cognate 70	1.04723	0.387644	2.28166	1.23884	0.961438	3	2.2318	0.155307	1	2.36009	AT3G12580.1	H1ZXA9	Heat shock protein 70 isoform 3;hsc70.3		nucleotide binding(GO:0000166);ATP binding(GO:0005524)		catabolic process(GO:0009056);cellular process(GO:0009987);nitrogen compound metabolic process(GO:0006807);nucleobase-containing compound metabolic process(GO:0006139);phosphate-containing compound metabolic process(GO:0006796);protein folding(GO:0006457);response to abiotic stimulus(GO:0009628);response to stress(GO:0006950)	nucleotide binding(GO:0000166);protein binding(GO:0005515);pyrophosphatase activity(GO:0016462)	cytoplasm(GO:0005737)	Apoptosis signaling pathway->Heat shock protein 70;;Parkinson disease->Heat shock protein 70;;;
Solyc04g011500.3.1	actin	-0.24987	-0.915163	0.520414	-0.214873	0.718428	3	0.518035	0.656044	1	0.861622	AT3G12110.1	K4BPK3			nucleotide binding(GO:0000166);ATP binding(GO:0005524)		cell cycle(GO:0007049);endocytosis(GO:0006897);exocytosis(GO:0006887);intracellular protein transport(GO:0006886)	structural constituent of cytoskeleton(GO:0005200)	intracellular(GO:0005622)
Solyc04g011510.3.1	triosephosphate isomerase	-0.720783	-0.106346	-1.47465	-0.76726	0.685335	3	1.9391	0.192049	1	0.587532	AT3G55440.1	K4BPK4		gluconeogenesis(GO:0006094);glycolytic process(GO:0006096);metabolic process(GO:0008152);glycerol catabolic process(GO:0019563);glyceraldehyde-3-phosphate biosynthetic process(GO:0046166)	catalytic activity(GO:0003824);triose-phosphate isomerase activity(GO:0004807)	cytosol(GO:0005829)	biosynthetic process(GO:0009058);catabolic process(GO:0009056);cellular process(GO:0009987);gluconeogenesis(GO:0006094);glycolysis(GO:0006096)	isomerase activity(GO:0016853)	cytosol(GO:0005829)
Solyc04g012120.3.1	SIG5 14-3-3 family protein	-0.887878	-0.129379	-1.11084	-0.709367	0.514507	3	2.38803	0.139564	1	0.611589	AT1G78300.1	K4BPR4			protein domain specific binding(GO:0019904)		signal transduction(GO:0007165)			FGF signaling pathway->14-3-3;;EGF receptor signaling pathway->14-3-3;;Parkinson disease->14-3-3;;;;
Solyc04g015040.3.1	Peptidyl-prolyl cis-trans isomerase FKBP16-3	0.102532	-0.0196689	0.155619	0.0794941	0.0898864	3	1.5318	0.265255	1	1.05665	AT2G43560.1	K4BQ07	Peptidylprolyl isomerase	protein peptidyl-prolyl isomerization(GO:0000413)	peptidyl-prolyl cis-trans isomerase activity(GO:0003755);isomerase activity(GO:0016853)		cellular process(GO:0009987);cellular protein modification process(GO:0006464);protein folding(GO:0006457)	binding(GO:0005488);isomerase activity(GO:0016853)	cytoplasm(GO:0005737)
Solyc04g015100.3.1	Thiolase family protein	-0.543023	-0.459228	-0.2241	-0.408784	0.165338	3	4.28235	0.0504398	0.000992501	0.753258	AT5G47720.2	K4BQ13		fatty acid beta-oxidation(GO:0006635);metabolic process(GO:0008152)	catalytic activity(GO:0003824);acetyl-CoA C-acetyltransferase activity(GO:0003985);transferase activity(GO:0016740);transferase activity, transferring acyl groups(GO:0016746);transferase activity, transferring acyl groups other than amino-acyl groups(GO:0016747)	cytosol(GO:0005829)	catabolic process(GO:0009056);cellular process(GO:0009987);fatty acid beta-oxidation(GO:0006635)	transferase activity, transferring acyl groups(GO:0016746)
Solyc04g015370.3.1	Acyl carrier protein	-0.532447	0.0712323	0.0922339	-0.122993	0.354752	3	0.600506	0.609154	1	0.91828	AT1G65290.1	K4BQ40	Acyl carrier protein	fatty acid biosynthetic process(GO:0006633);lipid A biosynthetic process(GO:0009245)	acyl binding(GO:0000035);acyl carrier activity(GO:0000036);phosphopantetheine binding(GO:0031177)	cytosol(GO:0005829)	biosynthetic process(GO:0009058);carbohydrate metabolic process(GO:0005975);cellular process(GO:0009987);fatty acid biosynthetic process(GO:0006633);phospholipid metabolic process(GO:0006644)	binding(GO:0005488)	cytosol(GO:0005829)
Solyc04g015450.3.1	extensin X55684	1.35923	0.176264	-0.450457	0.361679	0.918981	3	0.681675	0.565793	1	1.28492	AT5G08650.1	K4BQ47	Translation factor GUF1 homolog, chloroplastic	translation(GO:0006412);positive regulation of translation(GO:0045727)	nucleotide binding(GO:0000166);GTPase activity(GO:0003924);GTP binding(GO:0005525);hydrolase activity(GO:0016787)	chloroplast(GO:0009507);plastid(GO:0009536)
Solyc04g015490.3.1	Mg-protoporphyrin IX chelatase	-0.143729	-0.157688	0.0816967	-0.0732403	0.134361	3	0.944144	0.444756	1	0.950501	AT1G08520.1	K4BQ51	Mg-protoporphyrin IX chelatase	photosynthesis(GO:0015979);chlorophyll biosynthetic process(GO:0015995)	nucleotide binding(GO:0000166);ATP binding(GO:0005524);magnesium chelatase activity(GO:0016851);ligase activity(GO:0016874)	chloroplast(GO:0009507);plastid(GO:0009536)
Solyc04g015680.3.1	insulin degrading enzyme	0.166192	0.512651	-0.259202	0.13988	0.386598	3	0.626697	0.594856	1	1.10181	AT2G41790.1	K4BQ70		proteolysis(GO:0006508)	catalytic activity(GO:0003824);metalloendopeptidase activity(GO:0004222);metal ion binding(GO:0046872)		catabolic process(GO:0009056);cellular process(GO:0009987);nitrogen compound metabolic process(GO:0006807);proteolysis(GO:0006508)		cytoplasm(GO:0005737);mitochondrion(GO:0005739)
Solyc04g015830.3.1	villin 2	-0.208195	-0.282642	-0.917402	-0.469413	0.389752	3	2.08607	0.172279	1	0.722258	AT2G41740.1	K4BQ85		cytoskeleton organization(GO:0007010);actin filament bundle assembly(GO:0051017)	actin binding(GO:0003779);actin filament binding(GO:0051015)		cellular component organization(GO:0016043);cellular process(GO:0009987)	actin binding(GO:0003779);structural constituent of cytoskeleton(GO:0005200)	actin cytoskeleton(GO:0015629);intracellular(GO:0005622)
Solyc04g016220.3.1	Glycosyltransferase	-0.619851	-0.34896	-0.717004	-0.561938	0.190734	3	5.10295	0.0363229	7.31124e-07	0.677391	AT4G34131.1	K4BQC2		metabolic process(GO:0008152)	transferase activity(GO:0016740);transferase activity, transferring glycosyl groups(GO:0016757);transferase activity, transferring hexosyl groups(GO:0016758);quercetin 3-O-glucosyltransferase activity(GO:0080043);quercetin 7-O-glucosyltransferase activity(GO:0080044)	intracellular membrane-bounded organelle(GO:0043231)		transferase activity, transferring glycosyl groups(GO:0016757)	intracellular(GO:0005622);organelle(GO:0043226)
Solyc04g016360.3.1	S-formylglutathione hydrolase	-0.0145186	0.0428181	0.288568	0.105622	0.161008	3	1.13624	0.373671	1	1.07596	AT2G41530.1	K4BQD6	S-formylglutathione hydrolase	formaldehyde catabolic process(GO:0046294)	hydrolase activity(GO:0016787);S-formylglutathione hydrolase activity(GO:0018738);carboxylic ester hydrolase activity(GO:0052689)	cytoplasm(GO:0005737)		hydrolase activity, acting on ester bonds(GO:0016788)	cytosol(GO:0005829)
Solyc04g039850.1.1	LOW QUALITY:ATP synthase subunit beta	-0.296866	-0.927132	-0.696376	-0.640124	0.318876	3	3.47699	0.0736903	0.298648	0.641658	ATCG00480.1	K4BRC3			ATP binding(GO:0005524)		purine nucleobase metabolic process(GO:0006144);respiratory electron transport chain(GO:0022904)	anion channel activity(GO:0005253);cation transmembrane transporter activity(GO:0008324);hydrolase activity(GO:0016787);ligand-gated ion channel activity(GO:0015276);proton-transporting ATP synthase activity, rotational mechanism(GO:0046933);receptor activity(GO:0004872);single-stranded DNA binding(GO:0003697)	intracellular(GO:0005622);proton-transporting ATP synthase complex(GO:0045259)
Solyc04g040180.3.1	S-adenosylmethionine-dependent methyltransferase, putative	0.809301	0.226954	0.090105	0.375453	0.381903	3	1.7028	0.230716	1	1.29725	AT2G41380.1	K4BRF6		metabolic process(GO:0008152);methylation(GO:0032259)	methyltransferase activity(GO:0008168);S-adenosylmethionine-dependent methyltransferase activity(GO:0008757)	cytoplasm(GO:0005737)
Solyc04g045340.3.1	Phosphoglucomutase, putative	-0.0877303	-0.151173	-0.276257	-0.17172	0.0959283	3	3.10053	0.0901742	0.888266	0.887783	AT1G70730.3	K4BRG8		carbohydrate metabolic process(GO:0005975);glycogen biosynthetic process(GO:0005978);glucose metabolic process(GO:0006006);detection of gravity(GO:0009590);starch biosynthetic process(GO:0019252);galactose catabolic process(GO:0019388);organic substance metabolic process(GO:0071704)	magnesium ion binding(GO:0000287);phosphoglucomutase activity(GO:0004614);intramolecular transferase activity, phosphotransferases(GO:0016868);metal ion binding(GO:0046872)	cytosol(GO:0005829);chloroplast stroma(GO:0009570);stromule(GO:0010319)	biosynthetic process(GO:0009058);catabolic process(GO:0009056);cellular process(GO:0009987);generation of precursor metabolites and energy(GO:0006091);glycogen metabolic process(GO:0005977);monosaccharide metabolic process(GO:0005996)	intramolecular transferase activity(GO:0016866)	cytosol(GO:0005829)
Solyc04g049070.3.1	alpha glucosidase II	-0.366807	-0.0795066	-0.31144	-0.252584	0.152425	3	2.8702	0.102977	0.990517	0.839392	AT5G63840.1	K4BRN5		carbohydrate metabolic process(GO:0005975);metabolic process(GO:0008152)	catalytic activity(GO:0003824);hydrolase activity, hydrolyzing O-glycosyl compounds(GO:0004553);hydrolase activity(GO:0016787);hydrolase activity, acting on glycosyl bonds(GO:0016798);carbohydrate binding(GO:0030246)		cellular protein modification process(GO:0006464);monosaccharide metabolic process(GO:0005996);polysaccharide metabolic process(GO:0005976)	glucosidase activity(GO:0015926)
Solyc04g049330.3.1	V-type proton ATPase subunit G	0.242514	-0.462291	0.485738	0.0886536	0.492386	3	0.311854	0.784659	1	1.06338	AT4G23710.1	K4BRR1	V-type proton ATPase subunit G	ion transport(GO:0006811);proton transmembrane transport(GO:0015992);transmembrane transport(GO:0055085)	ATPase activity, coupled to transmembrane movement of substances(GO:0042626)	vacuolar proton-transporting V-type ATPase complex(GO:0016471)	nucleobase-containing compound metabolic process(GO:0006139)	cation transmembrane transporter activity(GO:0008324);hydrolase activity(GO:0016787);proton-transporting ATP synthase activity, rotational mechanism(GO:0046933)	intracellular(GO:0005622);proton-transporting ATP synthase complex(GO:0045259)
Solyc04g049350.3.1	chorismate synthase 1 precursor	0.307321	0.170257	-0.025713	0.150622	0.167383	3	1.55861	0.259421	1	1.11005	AT1G48850.1	Q42884	Chorismate synthase 1, chloroplastic;CS1	cellular amino acid biosynthetic process(GO:0008652);aromatic amino acid family biosynthetic process(GO:0009073);chorismate biosynthetic process(GO:0009423)	chorismate synthase activity(GO:0004107);FMN binding(GO:0010181);lyase activity(GO:0016829)	cytosol(GO:0005829);chloroplast(GO:0009507);plastid(GO:0009536)	biosynthetic process(GO:0009058);cellular amino acid biosynthetic process(GO:0008652);cellular process(GO:0009987);nitrogen compound metabolic process(GO:0006807)	lyase activity(GO:0016829);nucleotide binding(GO:0000166)	cytosol(GO:0005829)	Chorismate biosynthesis->Chorismate synthase;;
Solyc04g049450.3.1	Protein disulfide-isomerase	0.207223	-0.0077557	-0.207059	-0.00253055	0.20719	3	0.0211547	0.985043	1	0.998247	AT3G54960.1	K4BRS2	Protein disulfide-isomerase	protein folding(GO:0006457);response to endoplasmic reticulum stress(GO:0034976);cell redox homeostasis(GO:0045454)	protein disulfide isomerase activity(GO:0003756);isomerase activity(GO:0016853)	endoplasmic reticulum(GO:0005783)	apoptotic process(GO:0006915);intracellular signal transduction(GO:0035556);regulation of biological process(GO:0050789);response to stress(GO:0006950)	protein disulfide isomerase activity(GO:0003756)	cytoplasm(GO:0005737);endoplasmic reticulum(GO:0005783)
Solyc04g050730.3.1	GDSL-motif esterase/acyltransferase/lipase	-0.368689	-0.262597	-0.437443	-0.356243	0.0880849	3	7.00497	0.0197767	8.49384e-14	0.781196	AT5G33370.1	K4BS37			hydrolase activity, acting on ester bonds(GO:0016788)
Solyc04g050930.3.1	violaxanthin de-epoxidase	-0.230392	0.00335914	-0.495747	-0.240926	0.24972	3	1.67106	0.236667	1	0.846202	AT1G08550.1	C0KZ34	Violaxanthin de-epoxidase	oxidation-reduction process(GO:0055114)	oxidoreductase activity(GO:0016491);violaxanthin de-epoxidase activity(GO:0046422)	chloroplast(GO:0009507)
Solyc04g053120.3.1	4-alpha-glucanotransferase	-0.470246	-0.29234	-0.730101	-0.497562	0.220155	3	3.91453	0.0594947	0.0187393	0.708303	AT5G64860.1	K4BSG9	4-alpha-glucanotransferase	carbohydrate metabolic process(GO:0005975);glycogen metabolic process(GO:0005977)	4-alpha-glucanotransferase activity(GO:0004134);transferase activity(GO:0016740);transferase activity, transferring glycosyl groups(GO:0016757);beta-maltose 4-alpha-glucanotransferase activity(GO:0102500)
Solyc04g054310.3.1	Alanine-glyoxylate aminotransferase, putative	-0.41819	0.0842986	0.0615793	-0.0907708	0.283781	3	0.554017	0.635241	1	0.939021	AT4G39660.1	K4BSI6			catalytic activity(GO:0003824);alanine-glyoxylate transaminase activity(GO:0008453);transaminase activity(GO:0008483);pyridoxal phosphate binding(GO:0030170);identical protein binding(GO:0042802)	mitochondrion(GO:0005739)
Solyc04g054510.3.1	FK506-binding protein 16-2	-0.592304	0.471695	0.582407	0.153933	0.648626	3	0.411052	0.720893	1	1.1126	AT4G39710.1	K4BSK6	DNA-directed RNA polymerase subunit	transcription, DNA-templated(GO:0006351);termination of RNA polymerase I transcription(GO:0006363)	RNA polymerase I activity(GO:0001054);nucleic acid binding(GO:0003676);DNA-directed 5'-3' RNA polymerase activity(GO:0003899);zinc ion binding(GO:0008270);metal ion binding(GO:0046872)	nucleus(GO:0005634);nucleolus(GO:0005730);RNA polymerase I complex(GO:0005736)	RNA metabolic process(GO:0016070);biosynthetic process(GO:0009058);cellular process(GO:0009987);nitrogen compound metabolic process(GO:0006807)	DNA-directed RNA polymerase activity(GO:0003899);nucleotidyltransferase activity(GO:0016779)	intracellular(GO:0005622);protein complex(GO:0043234)
Solyc04g054710.3.1	aspartate aminotransferase	-0.387504	-0.137912	-0.666045	-0.397153	0.264199	3	2.60368	0.121258	0.999989	0.759355	AT2G22250.2	E5LBC4	Prephenate aminotransferase;PAT	biosynthetic process(GO:0009058)	catalytic activity(GO:0003824);transaminase activity(GO:0008483);transferase activity(GO:0016740);pyridoxal phosphate binding(GO:0030170)		cellular amino acid metabolic process(GO:0006520);porphyrin-containing compound metabolic process(GO:0006778)	transaminase activity(GO:0008483)		Asparagine and aspartate biosynthesis->Aspartate aminotransferase;;
Solyc04g054740.3.1	myo-inositol-1-phosphate synthase	-0.795858	-0.202676	-0.153817	-0.384117	0.357414	3	1.86146	0.203736	1	0.766248	AT5G10170.1	K4BSM2		inositol biosynthetic process(GO:0006021);phospholipid biosynthetic process(GO:0008654)	inositol-3-phosphate synthase activity(GO:0004512)	cytoplasm(GO:0005737)	biosynthetic process(GO:0009058);carbohydrate metabolic process(GO:0005975);cellular process(GO:0009987)	isomerase activity(GO:0016853)	cytoplasm(GO:0005737)
Solyc04g055200.3.1	Asparagine synthetase, putative	-0.505806	-0.0454699	-0.847045	-0.466107	0.40226	3	2.00697	0.182559	1	0.723915	AT5G10240.1	K4BSR7		asparagine biosynthetic process(GO:0006529);response to absence of light(GO:0009646)	asparagine synthase (glutamine-hydrolyzing) activity(GO:0004066);protein homodimerization activity(GO:0042803)		biosynthetic process(GO:0009058);cellular amino acid biosynthetic process(GO:0008652);cellular process(GO:0009987);nitrogen compound metabolic process(GO:0006807)	ligase activity(GO:0016874);protein binding(GO:0005515)	cytosol(GO:0005829)	Asparagine and aspartate biosynthesis->Asparagine synthetase;;
Solyc04g056390.3.1	isopentenyl diphosphate isomerase	-0.253513	0.0145313	-0.909493	-0.382825	0.475391	3	1.39479	0.297799	1	0.766934	AT3G02780.1	C6K8M2	Plastid isopentenyl diphosphate isomerase;IPI	isoprenoid biosynthetic process(GO:0008299);isopentenyl diphosphate biosynthetic process(GO:0009240)	isopentenyl-diphosphate delta-isomerase activity(GO:0004452);hydrolase activity(GO:0016787);isomerase activity(GO:0016853)	cytoplasm(GO:0005737)	biosynthetic process(GO:0009058);cellular process(GO:0009987);phospholipid metabolic process(GO:0006644)	isomerase activity(GO:0016853)	cytoplasm(GO:0005737)
Solyc04g057980.3.1	Orange Ripening	-0.701876	0.193834	0.0501968	-0.152615	0.481065	3	0.549483	0.637834	1	0.899618	AT4G37925.1	K4BSZ1		oxidation-reduction process(GO:0055114)	oxidoreductase activity, acting on NAD(P)H, quinone or similar compound as acceptor(GO:0016655)
Solyc04g058090.3.1	Phosphoribosylformylglycinamidine cyclo-ligase	-0.622621	0.0280021	-2.19653	-0.930382	1.14375	3	1.40893	0.294217	1	0.524719	AT3G55010.1	K4BT02		'de novo' IMP biosynthetic process(GO:0006189)	phosphoribosylformylglycinamidine cyclo-ligase activity(GO:0004641)	cytoplasm(GO:0005737)	purine nucleobase metabolic process(GO:0006144)	hydrolase activity(GO:0016787);ligase activity(GO:0016874);transferase activity(GO:0016740)		De novo purine biosynthesis->Phosphoribosylamine glycine ligase;;
Solyc04g064670.3.1	Photosystem II reaction center PsbP family protein	0.146548	-0.182128	-0.00466205	-0.0134142	0.164513	3	0.14123	0.90063	1	0.990745	AT1G21480.1	K4BT58		photosynthesis(GO:0015979)	calcium ion binding(GO:0005509)	photosystem II(GO:0009523);photosystem II oxygen evolving complex(GO:0009654);extrinsic component of membrane(GO:0019898)
Solyc04g064870.3.1	protein early flowering 2-like	0.0204172	0.0126969	-0.529263	-0.165383	0.315153	3	0.908929	0.45933	1	0.891692	AT1G78780.2	K4BT78
Solyc04g064930.3.1	Peroxiredoxin	0.589767	-0.155694	0.929504	0.454526	0.555096	3	1.41824	0.291888	1	1.37033	AT1G21350.3	K4BT84		cell redox homeostasis(GO:0045454);oxidation-reduction process(GO:0055114);cellular oxidant detoxification(GO:0098869)	antioxidant activity(GO:0016209);oxidoreductase activity(GO:0016491)	cell(GO:0005623)		oxidoreductase activity(GO:0016491);peroxidase activity(GO:0004601)
Solyc04g070980.3.1	cycloartenol synthase 1	0.159491	0.892864	0.849973	0.63411	0.411591	3	2.66845	0.116418	0.999915	1.55198	AT2G07050.1	K4BT90	Terpene cyclase/mutase family member		isomerase activity(GO:0016853);intramolecular transferase activity(GO:0016866)					Cholesterol biosynthesis->Anosterol synthase;;
Solyc04g071320.3.1	ubiquitin interaction motif-containing protein	0.905661	-0.0101463	-0.126076	0.25648	0.565188	3	0.785997	0.514205	1	1.19456	AT1G43690.1	K4BTC4
Solyc04g071340.3.1	Fructose-1,6-bisphosphatase	0.0463735	-0.0491106	0.412675	0.136646	0.243769	3	0.97091	0.43401	1	1.09935	AT1G43670.1	K4BTC6		carbohydrate metabolic process(GO:0005975);sucrose biosynthetic process(GO:0005986);fructose metabolic process(GO:0006000);fructose 6-phosphate metabolic process(GO:0006002);gluconeogenesis(GO:0006094);dephosphorylation(GO:0016311);fructose 1,6-bisphosphate metabolic process(GO:0030388)	hydrolase activity(GO:0016787);phosphatase activity(GO:0016791);fructose 1,6-bisphosphate 1-phosphatase activity(GO:0042132);phosphoric ester hydrolase activity(GO:0042578)	cytosol(GO:0005829)	biosynthetic process(GO:0009058);cellular process(GO:0009987);disaccharide metabolic process(GO:0005984);gluconeogenesis(GO:0006094);phosphate-containing compound metabolic process(GO:0006796)	carbohydrate phosphatase activity(GO:0019203)	cytosol(GO:0005829)
Solyc04g071565.1.1	Thioredoxin family protein	0.0330244	0.313274	0.517336	0.287878	0.243152	3	2.05064	0.176783	1	1.22084	AT1G76760.1
Solyc04g071615.1.1	ASR4	-1.9266	0.0904752	-1.96676	-1.26763	1.17632	3	1.86649	0.20295	1	0.415342	#N/A
Solyc04g071930.3.1	one-helix protein 2	-0.306285	0.199434	-0.731763	-0.279538	0.466175	3	1.03861	0.408073	1	0.823855	AT1G34000.1	K4BTI0		transmembrane transport(GO:0055085)		chloroplast thylakoid membrane(GO:0009535)	cellular process(GO:0009987)	transmembrane transporter activity(GO:0022857)	cytoplasm(GO:0005737);membrane(GO:0016020);plastid(GO:0009536);thylakoid(GO:0009579)
Solyc04g071940.3.1	NAD(P)-binding Rossmann-fold superfamily protein	-0.176416	-0.00961963	-0.00743129	-0.0644889	0.0969377	3	1.15227	0.368345	1	0.956284	AT1G52340.1	K4BTI1					biosynthetic process(GO:0009058);cellular process(GO:0009987);lipid metabolic process(GO:0006629)	oxidoreductase activity(GO:0016491)	cytosol(GO:0005829)
Solyc04g072240.3.1	Oxidoreductase family protein	0.107976	-0.150586	0.546287	0.167892	0.352279	3	0.825478	0.495892	1	1.12342	AT4G09670.1	K4BTL1		oxidation-reduction process(GO:0055114)	oxidoreductase activity(GO:0016491)
Solyc04g072560.3.1	Regulator of Vps4 activity in the MVB pathway protein	-0.507198	-0.124871	-0.534091	-0.38872	0.228895	3	2.94145	0.0987542	0.978891	0.763807	AT1G34220.1	K4BTP3		protein transport(GO:0015031)
Solyc04g072660.3.1	60S ribosomal protein L30	-0.246995	0.061195	0.366705	0.0603018	0.306851	3	0.340379	0.765998	1	1.04268	AT1G77940.1	K4BTQ3		cytoplasmic translation(GO:0002181);translation(GO:0006412)	RNA binding(GO:0003723);structural constituent of ribosome(GO:0003735)	intracellular(GO:0005622);ribosome(GO:0005840);cytosolic large ribosomal subunit(GO:0022625)		RNA binding(GO:0003723);structural constituent of ribosome(GO:0003735)	cytosol(GO:0005829);organelle(GO:0043226);ribosome(GO:0005840)
Solyc04g072670.3.1	Apoptotic chromatin condensation inducer in the nucleus	-0.650029	0.0114441	-0.264923	-0.301169	0.332223	3	1.57015	0.256959	1	0.811594	AT4G39680.1	K4BTQ4			nucleic acid binding(GO:0003676)
Solyc04g074230.3.1	SIG74 14-3-3 family protein	-0.641489	-0.0991267	-0.893715	-0.544777	0.406027	3	2.32394	0.145743	1	0.685497	AT1G34760.1	K4BTW1			protein domain specific binding(GO:0019904)		signal transduction(GO:0007165)			FGF signaling pathway->14-3-3;;EGF receptor signaling pathway->14-3-3;;Parkinson disease->14-3-3;;;;
Solyc04g074510.3.1	tft3 14-3-3	-0.795669	-0.105146	-1.02515	-0.641987	0.478867	3	2.32205	0.145931	1	0.64083	AT1G35160.2	K4BTY9			protein domain specific binding(GO:0019904)		signal transduction(GO:0007165)			FGF signaling pathway->14-3-3;;EGF receptor signaling pathway->14-3-3;;Parkinson disease->14-3-3;;;;
Solyc04g074630.3.1	Seryl-tRNA synthetase	-0.0590204	-0.14338	0.283729	0.0271093	0.226206	3	0.207575	0.854778	1	1.01897	AT1G11870.2	K4BU01		tRNA aminoacylation for protein translation(GO:0006418);seryl-tRNA aminoacylation(GO:0006434)	nucleotide binding(GO:0000166);aminoacyl-tRNA ligase activity(GO:0004812);serine-tRNA ligase activity(GO:0004828);ATP binding(GO:0005524)	cytoplasm(GO:0005737)	biosynthetic process(GO:0009058);cellular amino acid metabolic process(GO:0006520);cellular process(GO:0009987);nitrogen compound metabolic process(GO:0006807);tRNA aminoacylation for protein translation(GO:0006418);tRNA metabolic process(GO:0006399)	aminoacyl-tRNA ligase activity(GO:0004812)	cytoplasm(GO:0005737)
Solyc04g074640.3.1	Ascorbate peroxidase	-0.277612	-1.48686	0.197652	-0.522273	0.868497	3	1.04157	0.406978	1	0.696274	AT4G09010.1	K4BU02		response to reactive oxygen species(GO:0000302);response to oxidative stress(GO:0006979);cellular response to oxidative stress(GO:0034599);hydrogen peroxide catabolic process(GO:0042744);oxidation-reduction process(GO:0055114);cellular oxidant detoxification(GO:0098869)	cytochrome-c peroxidase activity(GO:0004130);peroxidase activity(GO:0004601);heme binding(GO:0020037)		catabolic process(GO:0009056);cellular process(GO:0009987);response to stress(GO:0006950)	oxidoreductase activity(GO:0016491);peroxidase activity(GO:0004601)	cytoplasm(GO:0005737);plastid(GO:0009536)
Solyc04g074750.3.1	RNA-binding (RRM/RBD/RNP motifs) family protein	0.205496	-0.0658944	0.0384968	0.0593662	0.136894	3	0.751133	0.530927	1	1.04201	AT4G09040.1	K4BU13			nucleic acid binding(GO:0003676);RNA binding(GO:0003723)
Solyc04g074910.3.1	40S ribosomal protein S21	-0.182985	0.280164	-0.368276	-0.0903657	0.333994	3	0.468625	0.685452	1	0.939285	AT5G27700.1	K4BU29	40S ribosomal protein S21	endonucleolytic cleavage in ITS1 to separate SSU-rRNA from 5.8S rRNA and LSU-rRNA from tricistronic rRNA transcript (SSU-rRNA, 5.8S rRNA, LSU-rRNA)(GO:0000447);endonucleolytic cleavage to generate mature 3'-end of SSU-rRNA from (SSU-rRNA, 5.8S rRNA, LSU-rRNA)(GO:0000461);translation(GO:0006412)	structural constituent of ribosome(GO:0003735)	intracellular(GO:0005622);ribosome(GO:0005840);cytosolic small ribosomal subunit(GO:0022627);ribonucleoprotein complex(GO:0030529)	cellular component biogenesis(GO:0044085);cellular process(GO:0009987);nitrogen compound metabolic process(GO:0006807);rRNA metabolic process(GO:0016072)	structural constituent of ribosome(GO:0003735)	cytosol(GO:0005829);organelle(GO:0043226);ribosome(GO:0005840)
Solyc04g074980.3.1	TRANSPORT INHIBITOR RESPONSE 1 protein, putative	0.0315527	-0.371173	-0.673544	-0.337721	0.353737	3	1.65363	0.24002	1	0.79129	AT5G49980.1	K4BU36
Solyc04g076060.3.1	tft10	0.0550371	-0.137179	0.179834	0.0325641	0.159697	3	0.353187	0.757701	1	1.02283	AT5G65430.3	P93207	14-3-3 protein 10;TFT10		protein domain specific binding(GO:0019904)		signal transduction(GO:0007165)			FGF signaling pathway->14-3-3;;EGF receptor signaling pathway->14-3-3;;Parkinson disease->14-3-3;;;;
Solyc04g076090.3.1	glucose-6-phosphate isomerase	0.197415	0.16359	0.386163	0.249056	0.119936	3	3.59672	0.0693557	0.199835	1.18843	AT4G24610.2	K4BU47	Glucose-6-phosphate isomerase	gluconeogenesis(GO:0006094);glycolytic process(GO:0006096)	glucose-6-phosphate isomerase activity(GO:0004347);isomerase activity(GO:0016853)
Solyc04g076190.1.1	Aspartic proteinase nepenthesin-1	0.542317	-0.088145	0.773266	0.409146	0.445879	3	1.58936	0.252929	1	1.3279	AT1G09750.1	K4BU57		proteolysis(GO:0006508);protein catabolic process(GO:0030163)	aspartic-type endopeptidase activity(GO:0004190);peptidase activity(GO:0008233);hydrolase activity(GO:0016787)		cellular component organization(GO:0016043);cellular process(GO:0009987);proteolysis(GO:0006508)	aspartic-type endopeptidase activity(GO:0004190)	cell wall(GO:0005618);plasma membrane(GO:0005886)
Solyc04g076230.3.1	AP-4 complex subunit mu	-0.0982789	-0.213104	0.285232	-0.00871699	0.260961	3	0.0578563	0.959124	1	0.993976	AT4G24550.2	K4BU61		intracellular protein transport(GO:0006886);protein transport(GO:0015031);vesicle-mediated transport(GO:0016192)		membrane(GO:0016020);clathrin adaptor complex(GO:0030131)
Solyc04g076320.3.1	argininosuccinate lyase	0.0403641	-0.0959397	-0.636329	-0.230635	0.35789	3	1.11618	0.380459	1	0.85226	AT5G10920.1	K4BU70		arginine biosynthetic process via ornithine(GO:0042450)	catalytic activity(GO:0003824);argininosuccinate lyase activity(GO:0004056)	cytoplasm(GO:0005737)	biosynthetic process(GO:0009058);cellular amino acid biosynthetic process(GO:0008652);cellular process(GO:0009987);nitrogen compound metabolic process(GO:0006807)	lyase activity(GO:0016829)	cytosol(GO:0005829)	Arginine biosynthesis->argininosuccinate lyase;;
Solyc04g076620.3.1	E3 ubiquitin-protein ligase UPL1-like protein	-0.0456293	-0.526622	-0.186556	-0.252936	0.247271	3	1.77173	0.21845	1	0.839187	AT1G55860.1	K4BUA0		protein ubiquitination(GO:0016567)	ubiquitin-protein transferase activity(GO:0004842);transferase activity(GO:0016740);ubiquitin protein ligase activity(GO:0061630)	cytoplasm(GO:0005737)	cellular process(GO:0009987);cellular protein modification process(GO:0006464)		cytoplasm(GO:0005737)
Solyc04g076790.3.1	Serine hydroxymethyltransferase	0.0290645	-0.271186	0.0859569	-0.0520549	0.191893	3	0.469853	0.684709	1	0.964561	AT4G37930.1	K4BUB7	Serine hydroxymethyltransferase	one-carbon metabolic process(GO:0006730);glycine biosynthetic process from serine(GO:0019264);tetrahydrofolate interconversion(GO:0035999)	catalytic activity(GO:0003824);glycine hydroxymethyltransferase activity(GO:0004372);transferase activity(GO:0016740);pyridoxal phosphate binding(GO:0030170)		cellular amino acid metabolic process(GO:0006520);nucleobase-containing compound metabolic process(GO:0006139)	methyltransferase activity(GO:0008168)
Solyc04g077020.3.1	Tubulin alpha chain	0.274048	-0.220347	0.546222	0.199974	0.388616	3	0.891281	0.466822	1	1.14868	AT4G14960.2	K4BUD9	Tubulin alpha chain	cytoskeleton organization(GO:0007010);microtubule-based process(GO:0007017)	nucleotide binding(GO:0000166);GTPase activity(GO:0003924);structural constituent of cytoskeleton(GO:0005200);GTP binding(GO:0005525)	cytoplasm(GO:0005737);cytoskeleton(GO:0005856);microtubule(GO:0005874)	cell cycle(GO:0007049);cytoskeleton organization(GO:0007010)	nucleotide binding(GO:0000166);structural constituent of cytoskeleton(GO:0005200)	cytoplasm(GO:0005737);microtubule(GO:0005874)
Solyc04g077970.3.1	Adenine phosphoribosyltransferase-like	0.14191	0.198891	-0.246432	0.0314559	0.242339	3	0.224823	0.842998	1	1.02204	AT4G22570.1	K4BUN4		adenine salvage(GO:0006168);nucleoside metabolic process(GO:0009116)	adenine phosphoribosyltransferase activity(GO:0003999)	cytoplasm(GO:0005737);cytosol(GO:0005829)	biosynthetic process(GO:0009058);cellular process(GO:0009987);nitrogen compound metabolic process(GO:0006807);purine nucleobase metabolic process(GO:0006144)	transferase activity, transferring glycosyl groups(GO:0016757)	cytosol(GO:0005829)
Solyc04g078540.3.1	Cysteine protease	1.14287	0.375076	0.0996584	0.539202	0.540626	3	1.72749	0.226221	1	1.45317	AT1G47128.1	K4BUT9		proteolysis(GO:0006508);proteolysis involved in cellular protein catabolic process(GO:0051603)	cysteine-type endopeptidase activity(GO:0004197);peptidase activity(GO:0008233);cysteine-type peptidase activity(GO:0008234);hydrolase activity(GO:0016787)	extracellular space(GO:0005615);lysosome(GO:0005764)	catabolic process(GO:0009056);cellular process(GO:0009987);proteolysis(GO:0006508)	cysteine-type peptidase activity(GO:0008234)	cytoplasm(GO:0005737);extracellular space(GO:0005615);lysosome(GO:0005764);vacuole(GO:0005773)
Solyc04g079180.3.1	Succinate dehydrogenase 5	0.00559788	0.0274636	0.532041	0.188368	0.297831	3	1.09546	0.387622	1	1.13947	AT1G47420.1	K4BV02
Solyc04g079200.3.1	26S proteasome non-ATPase regulatory subunit, putative	0.0922046	-0.0137853	0.022665	0.0336948	0.0538489	3	1.08379	0.391723	1	1.02363	AT5G23540.1	K4BV04		protein K63-linked deubiquitination(GO:0070536)	Lys63-specific deubiquitinase activity(GO:0061578)		protein metabolic process(GO:0019538)	sequence-specific DNA binding transcription factor activity(GO:0003700)		Ubiquitin proteasome pathway->26S proteasome;;Cell cycle->Proteasome;;;
Solyc04g079320.3.1	Uroporphyrinogen-III synthase	-0.411733	-0.267189	-0.57759	-0.418837	0.155322	3	4.6706	0.042912	1.93643e-05	0.748027	AT2G26540.1	K4BV16		tetrapyrrole biosynthetic process(GO:0033014)	uroporphyrinogen-III synthase activity(GO:0004852)
Solyc04g079780.3.1	RING/U-box superfamily protein	-0.816714	0.192291	-1.08325	-0.569224	0.672821	3	1.46536	0.280448	1	0.673979	AT2G16090.1	K4BV57		protein polyubiquitination(GO:0000209);protein ubiquitination(GO:0016567);positive regulation of proteasomal ubiquitin-dependent protein catabolic process(GO:0032436);ubiquitin-dependent protein catabolic process(GO:0042787)	ubiquitin-protein transferase activity(GO:0004842);transferase activity(GO:0016740);ubiquitin conjugating enzyme binding(GO:0031624);metal ion binding(GO:0046872);ubiquitin protein ligase activity(GO:0061630)	ubiquitin ligase complex(GO:0000151);cytoplasm(GO:0005737)	catabolic process(GO:0009056);cellular process(GO:0009987);cellular protein modification process(GO:0006464);proteolysis(GO:0006508);regulation of biological process(GO:0050789)	protein binding(GO:0005515)	cytoplasm(GO:0005737);protein complex(GO:0043234)
Solyc04g079960.1.1	geranylgeranyl pyrophosphate synthase 2	0.163037	0.0645559	-0.136608	0.0303283	0.152727	3	0.343949	0.76368	1	1.02124	AT4G36810.1	K4BV75		isoprenoid biosynthetic process(GO:0008299)	farnesyltranstransferase activity(GO:0004311);transferase activity(GO:0016740)	intracellular(GO:0005622)		transferase activity(GO:0016740)
Solyc04g080160.3.1	COP9 signalosome complex subunit 4	-0.00747333	-0.208028	-0.192893	-0.136132	0.111678	3	2.11131	0.169164	1	0.909956	AT5G42970.1	K4BV95		protein deneddylation(GO:0000338)	NEDD8-specific protease activity(GO:0019784)	cytosol(GO:0005829);COP9 signalosome(GO:0008180)		cysteine-type peptidase activity(GO:0008234)	cytosol(GO:0005829);nucleus(GO:0005634);protein complex(GO:0043234)
Solyc04g080390.3.1	plasma membrane fusion protein	0.295183	-0.17402	-0.493715	-0.124184	0.396803	3	0.542065	0.642093	1	0.917523	AT5G42765.1	K4BVB8							cytoplasm(GO:0005737);plastid(GO:0009536)
Solyc04g080590.3.1	Proteasome subunit alpha type	-0.162875	-0.159448	-0.36285	-0.228391	0.116458	3	3.39681	0.0768148	0.429201	0.853586	AT5G42790.1	K4BVD8	Proteasome subunit alpha type	proteolysis(GO:0006508);ubiquitin-dependent protein catabolic process(GO:0006511);proteolysis involved in cellular protein catabolic process(GO:0051603)	endopeptidase activity(GO:0004175);threonine-type endopeptidase activity(GO:0004298);peptidase activity(GO:0008233);hydrolase activity(GO:0016787)	proteasome complex(GO:0000502);nucleus(GO:0005634);cytoplasm(GO:0005737);proteasome core complex(GO:0005839);proteasome core complex, alpha-subunit complex(GO:0019773)	catabolic process(GO:0009056);cellular process(GO:0009987);proteolysis(GO:0006508)	peptidase activity(GO:0008233)	cytoplasm(GO:0005737);nucleus(GO:0005634);protein complex(GO:0043234)	Parkinson disease->20S proteasome;;
Solyc04g080630.3.1	50S ribosomal protein L31	-0.222664	0.301038	-0.0844863	-0.00203715	0.271412	3	0.0130004	0.990808	1	0.998589	AT1G75350.1	K4BVE2	50S ribosomal protein L31	translation(GO:0006412)	structural constituent of ribosome(GO:0003735)	intracellular(GO:0005622);ribosome(GO:0005840);ribonucleoprotein complex(GO:0030529)
Solyc04g080870.1.1	ATP-dependent protease La (LON) domain protein	0.683738	1.37939	0.503375	0.8555	0.462575	3	3.20331	0.0851867	0.763628	1.80939	AT1G75460.1	K4BVG6
Solyc04g080880.3.1	Cysteine protease family protein	0.156948	0.0792691	0.218034	0.151417	0.0695478	3	3.77097	0.0636791	0.0437071	1.11066	AT1G09850.1	K4BVG7		proteolysis(GO:0006508);proteolysis involved in cellular protein catabolic process(GO:0051603);oxidation-reduction process(GO:0055114)	cysteine-type endopeptidase activity(GO:0004197);iron ion binding(GO:0005506);peptidase activity(GO:0008233);cysteine-type peptidase activity(GO:0008234);oxidoreductase activity(GO:0016491);oxidoreductase activity, acting on paired donors, with incorporation or reduction of molecular oxygen(GO:0016705);hydrolase activity(GO:0016787);L-ascorbic acid binding(GO:0031418);metal ion binding(GO:0046872)	extracellular space(GO:0005615);lysosome(GO:0005764)	catabolic process(GO:0009056);cellular process(GO:0009987);proteolysis(GO:0006508)	cysteine-type peptidase activity(GO:0008234)	cytoplasm(GO:0005737);extracellular space(GO:0005615);lysosome(GO:0005764);vacuole(GO:0005773)
Solyc04g080960.3.1	pre-pro-cysteine proteinase	0.155628	0.146585	0.636802	0.313005	0.280453	3	1.93309	0.192921	1	1.24229	AT4G39090.1	K4BVH5		proteolysis(GO:0006508);proteolysis involved in cellular protein catabolic process(GO:0051603)	cysteine-type endopeptidase activity(GO:0004197);peptidase activity(GO:0008233);cysteine-type peptidase activity(GO:0008234);hydrolase activity(GO:0016787)	extracellular space(GO:0005615);lysosome(GO:0005764)	catabolic process(GO:0009056);cellular process(GO:0009987);proteolysis(GO:0006508)	cysteine-type peptidase activity(GO:0008234)	cytoplasm(GO:0005737);extracellular space(GO:0005615);lysosome(GO:0005764);vacuole(GO:0005773)
Solyc04g080980.2.1	Coatomer subunit alpha	-0.187856	-0.0167873	0.0473696	-0.0524245	0.121595	3	0.746759	0.533061	1	0.964314	AT1G62020.1	K4BVH7	Coatomer subunit alpha	intracellular protein transport(GO:0006886);endoplasmic reticulum to Golgi vesicle-mediated transport(GO:0006888);retrograde vesicle-mediated transport, Golgi to endoplasmic reticulum(GO:0006890);intra-Golgi vesicle-mediated transport(GO:0006891);protein transport(GO:0015031);vesicle-mediated transport(GO:0016192)	structural molecule activity(GO:0005198)	Golgi membrane(GO:0000139);cytoplasm(GO:0005737);Golgi apparatus(GO:0005794);membrane(GO:0016020);membrane coat(GO:0030117);COPI vesicle coat(GO:0030126)	cellular process(GO:0009987);intracellular protein transport(GO:0006886);protein localization(GO:0008104);vesicle-mediated transport(GO:0016192)		Golgi apparatus(GO:0005794);cytoplasm(GO:0005737);cytoplasmic membrane-bounded vesicle(GO:0016023);membrane(GO:0016020);vesicle coat(GO:0030120)
Solyc04g081320.3.1	Protein disulfide-isomerase LQY1, chloroplastic	0.0590545	0.600038	-0.0240318	0.211687	0.338878	3	1.08196	0.392372	1	1.15804	AT1G75690.1	K4BVL1	Protein SPA, chloroplastic;SPA			chloroplast(GO:0009507);chloroplast thylakoid membrane(GO:0009535);plastid(GO:0009536);thylakoid(GO:0009579);membrane(GO:0016020);integral component of membrane(GO:0016021)
Solyc04g081440.3.1	beta-fructofuranosidase	-0.182484	0.408698	0.555751	0.260655	0.39075	3	1.15539	0.367318	1	1.19802	AT4G34860.1	K4BVM3			catalytic activity(GO:0003824);glycopeptide alpha-N-acetylgalactosaminidase activity(GO:0033926)	cytosol(GO:0005829)	catabolic process(GO:0009056);cellular process(GO:0009987);disaccharide metabolic process(GO:0005984)	glucosidase activity(GO:0015926)	cytosol(GO:0005829)
Solyc04g081490.3.1	beta-tubulin	0.151638	0.0171767	0.262121	0.143645	0.122668	3	2.02825	0.179712	1	1.10469	AT1G75780.1	Q38MV0	Tubulin beta chain;TUB	cytoskeleton organization(GO:0007010);microtubule-based process(GO:0007017)	nucleotide binding(GO:0000166);GTPase activity(GO:0003924);structural constituent of cytoskeleton(GO:0005200);GTP binding(GO:0005525)	cytoplasm(GO:0005737);cytoskeleton(GO:0005856);microtubule(GO:0005874)	cell cycle(GO:0007049);cytoskeleton organization(GO:0007010)	nucleotide binding(GO:0000166);structural constituent of cytoskeleton(GO:0005200)	cytoplasm(GO:0005737);microtubule(GO:0005874)	Huntington disease->beta-Tubulin;;Cytoskeletal regulation by Rho GTPase->Tubulin;;Huntington disease->Microtubule;;;;
Solyc04g081570.3.1	Heat shock protein 90	0.382676	0.166231	0.019412	0.18944	0.182741	3	1.79555	0.214411	1	1.14032	AT4G24190.1	K4BVN6		protein folding(GO:0006457);response to stress(GO:0006950)	ATP binding(GO:0005524);unfolded protein binding(GO:0051082)		protein folding(GO:0006457);response to stress(GO:0006950)
Solyc04g081880.3.1	DNA/RNA-binding protein Alba-like protein	-0.789675	0.0667755	-1.55803	-0.760309	0.8128	3	1.62019	0.246627	1	0.59037	AT1G76010.1	K4BVR7			nucleic acid binding(GO:0003676)		mRNA splicing, via spliceosome(GO:0000398)	nuclease activity(GO:0004518);nucleic acid binding(GO:0003676)
Solyc04g081970.3.1	Thioredoxin	-0.276663	0.400131	-0.805021	-0.227184	0.604098	3	0.651377	0.58165	1	0.854301	AT1G76080.1	K4BVS6		glycerol ether metabolic process(GO:0006662);cellular response to oxidative stress(GO:0034599);cell redox homeostasis(GO:0045454);oxidation-reduction process(GO:0055114);cellular oxidant detoxification(GO:0098869)	thioredoxin-disulfide reductase activity(GO:0004791);protein disulfide oxidoreductase activity(GO:0015035);oxidoreductase activity, acting on a sulfur group of donors, disulfide as acceptor(GO:0016671);protein-disulfide reductase activity(GO:0047134)	cytoplasm(GO:0005737)
Solyc04g082010.1.1	pre-plastocyanin	-0.457587	-0.0682996	0.0297576	-0.165376	0.257767	3	1.11123	0.382155	1	0.891696	AT1G76100.1	P17340	Plastocyanin, chloroplastic;PETE	electron transport chain(GO:0022900);oxidation-reduction process(GO:0055114)	copper ion binding(GO:0005507);electron transfer activity(GO:0009055);metal ion binding(GO:0046872)	chloroplast(GO:0009507);chloroplast thylakoid membrane(GO:0009535);plastid(GO:0009536);thylakoid(GO:0009579);membrane(GO:0016020)
Solyc04g082030.1.1	ornithine decarboxylase	0.0692258	0.0687404	0.322038	0.153335	0.146101	3	1.8178	0.210725	1	1.11214	AT5G11880.1	O22616	Ornithine decarboxylase;ODC	polyamine biosynthetic process(GO:0006596);putrescine biosynthetic process from ornithine(GO:0033387)	catalytic activity(GO:0003824);ornithine decarboxylase activity(GO:0004586);lyase activity(GO:0016829);carboxy-lyase activity(GO:0016831)	cytoplasm(GO:0005737)	biosynthetic process(GO:0009058);cellular amino acid metabolic process(GO:0006520);cellular process(GO:0009987);nitrogen compound metabolic process(GO:0006807);regulation of biological process(GO:0050789)	carboxy-lyase activity(GO:0016831);enzyme activator activity(GO:0008047)	cytoplasm(GO:0005737)	Ornithine degradation->Ornithine decarboxylase;;
Solyc04g082140.3.1	pectinesterase	-0.175085	-0.575344	-0.608684	-0.453038	0.241291	3	3.25203	0.0829597	0.648536	0.730503	AT1G76160.1	K4BVU1		oxidation-reduction process(GO:0055114)	copper ion binding(GO:0005507);oxidoreductase activity(GO:0016491);oxidoreductase activity, oxidizing metal ions(GO:0016722)	plant-type cell wall(GO:0009505);plasmodesma(GO:0009506)		oxidoreductase activity(GO:0016491)	cell junction(GO:0030054);cell wall(GO:0005618);plasma membrane(GO:0005886);protein complex(GO:0043234)
Solyc04g082200.2.1	LOW QUALITY:dehydrin	0.245229	-0.0886406	-0.329499	-0.0576369	0.288615	3	0.345893	0.762419	1	0.960837	AT1G20440.1	K4BVU7		response to stress(GO:0006950);response to water deprivation(GO:0009414);response to water(GO:0009415);cold acclimation(GO:0009631);response to abscisic acid(GO:0009737)		cytosol(GO:0005829);membrane(GO:0016020)	response to abiotic stimulus(GO:0009628);response to endogenous stimulus(GO:0009719);response to stress(GO:0006950)		cytosol(GO:0005829)
Solyc04g082250.3.1	FtsH-like protein precursor	-0.193265	0.7351	-0.0144934	0.17578	0.492563	3	0.618115	0.599509	1	1.12958	AT5G42270.1	K4BVV2		proteolysis(GO:0006508);photoinhibition(GO:0010205);photosystem II repair(GO:0010206);PSII associated light-harvesting complex II catabolic process(GO:0010304)	ATP-dependent peptidase activity(GO:0004176);metalloendopeptidase activity(GO:0004222);ATP binding(GO:0005524);metallopeptidase activity(GO:0008237)	membrane(GO:0016020);integral component of membrane(GO:0016021)	catabolic process(GO:0009056);cellular process(GO:0009987);nitrogen compound metabolic process(GO:0006807);nucleobase-containing compound metabolic process(GO:0006139);phosphate-containing compound metabolic process(GO:0006796);proteolysis(GO:0006508)	peptidase activity(GO:0008233);pyrophosphatase activity(GO:0016462)	cytoplasm(GO:0005737);mitochondrion(GO:0005739)
Solyc04g082310.3.1	TSA: Wollemia nobilis Ref_Wollemi_Transcript_29242_1275 transcribed RNA sequence	0.142137	-0.601529	-0.239716	-0.233036	0.371878	3	1.08538	0.391161	1	0.850843	AT1G63610.2	K4BVV8
Solyc04g082400.3.1	Starch branching enzyme	0.203408	0.379543	0.971102	0.518018	0.402144	3	2.23112	0.155381	1	1.43199	AT5G03650.1	K4BVW7		carbohydrate metabolic process(GO:0005975);glycogen biosynthetic process(GO:0005978)	catalytic activity(GO:0003824);1,4-alpha-glucan branching enzyme activity(GO:0003844);hydrolase activity, hydrolyzing O-glycosyl compounds(GO:0004553);cation binding(GO:0043169)		carbohydrate metabolic process(GO:0005975)	transferase activity, transferring glycosyl groups(GO:0016757)	cytoplasm(GO:0005737)
Solyc04g082630.3.1	Glyceraldehyde-3-phosphate dehydrogenase	-0.421536	0.0823239	-0.148049	-0.16242	0.252237	3	1.1153	0.380761	1	0.893525	AT1G42970.1	K4BVZ0	Glyceraldehyde-3-phosphate dehydrogenase	glucose metabolic process(GO:0006006);oxidation-reduction process(GO:0055114)	oxidoreductase activity(GO:0016491);oxidoreductase activity, acting on the aldehyde or oxo group of donors, NAD or NADP as acceptor(GO:0016620);NADP binding(GO:0050661);NAD binding(GO:0051287)		monosaccharide metabolic process(GO:0005996)	nucleotide binding(GO:0000166);oxidoreductase activity(GO:0016491)	cytoplasm(GO:0005737);extracellular region(GO:0005576);plastid(GO:0009536)	Huntington disease->Glyceraldehyde-3-phosphate dehydrogenase;;
Solyc04g082640.3.1	Chloroplast inner membrane localized protein	-0.137244	1.17562	0.746238	0.59487	0.669391	3	1.53923	0.263622	1	1.51034	AT1G42960.1	K4BVZ1				membrane(GO:0016020);integral component of membrane(GO:0016021)			cytoplasm(GO:0005737);membrane(GO:0016020);plastid(GO:0009536);thylakoid(GO:0009579)
Solyc04g082670.3.1	Dolichyl-diphosphooligosaccharide--protein glycosyltransferase subunit 1	-0.293169	-0.666665	-1.04895	-0.669594	0.377898	3	3.069	0.0917876	0.916432	0.628684	AT1G76400.1	K4BVZ4	Dolichyl-diphosphooligosaccharide--protein glycosyltransferase subunit 1	protein glycosylation(GO:0006486);protein N-linked glycosylation via asparagine(GO:0018279)	dolichyl-diphosphooligosaccharide-protein glycotransferase activity(GO:0004579);transferase activity(GO:0016740);transferase activity, transferring glycosyl groups(GO:0016757)	endoplasmic reticulum(GO:0005783);endoplasmic reticulum membrane(GO:0005789);oligosaccharyltransferase complex(GO:0008250);membrane(GO:0016020);integral component of membrane(GO:0016021)	biosynthetic process(GO:0009058);carbohydrate metabolic process(GO:0005975);cellular process(GO:0009987);protein glycosylation(GO:0006486)	transferase activity, transferring glycosyl groups(GO:0016757)	cytoplasm(GO:0005737);endoplasmic reticulum(GO:0005783);nuclear outer membrane-endoplasmic reticulum membrane network(GO:0042175);protein complex(GO:0043234)
Solyc04g082790.3.1	RNA helicase DEAD16	-0.229093	-0.135196	-0.0888524	-0.151047	0.0714512	3	3.66153	0.0671616	0.114069	0.900597	AT3G53110.1	K4BW06		RNA secondary structure unwinding(GO:0010501)	nucleic acid binding(GO:0003676);ATP-dependent RNA helicase activity(GO:0004004);ATP binding(GO:0005524)	nucleolus(GO:0005730);cytoplasm(GO:0005737)
Solyc05g005020.3.1	Alpha-Glucan Water Dikinase	-0.196724	0.0184218	-0.32242	-0.166907	0.172366	3	1.6772	0.235501	1	0.89075	AT1G10760.1	K4BW33		phosphorylation(GO:0016310)	catalytic activity(GO:0003824);ATP binding(GO:0005524);kinase activity(GO:0016301)
Solyc05g005160.3.1	ATP-citrate synthase, putative	-0.0742015	0.434942	-0.0874912	0.0910831	0.297865	3	0.529638	0.649278	1	1.06517	AT1G60810.1	K4BW47		acetyl-CoA biosynthetic process(GO:0006085);fatty acid biosynthetic process(GO:0006633)	catalytic activity(GO:0003824);ATP citrate synthase activity(GO:0003878);ATP binding(GO:0005524)	cytosol(GO:0005829);citrate lyase complex(GO:0009346)	acyl-CoA metabolic process(GO:0006637);biosynthetic process(GO:0009058);cellular process(GO:0009987);fatty acid biosynthetic process(GO:0006633)	transferase activity, transferring acyl groups(GO:0016746)	cytosol(GO:0005829);protein complex(GO:0043234)
Solyc05g005460.3.1	Quinone oxidoreductase-like protein, chloroplastic	-0.00965012	-0.120796	0.396925	0.0888264	0.272547	3	0.564496	0.629283	1	1.0635	AT1G60420.1	K4BW77		cell redox homeostasis(GO:0045454);cellular oxidant detoxification(GO:0098869)	thioredoxin-disulfide reductase activity(GO:0004791)	cytoplasm(GO:0005737)
Solyc05g005490.3.1	carbonic anhydrase	-0.0439379	0.365474	-0.352583	-0.010349	0.360205	3	0.0497634	0.964834	1	0.992852	AT1G70410.2	Q5NE21	Carbonic anhydrase;ca1	carbon utilization(GO:0015976)	carbonate dehydratase activity(GO:0004089);zinc ion binding(GO:0008270);lyase activity(GO:0016829)			hydro-lyase activity(GO:0016836)
Solyc05g005710.3.1	spermidine synthase	-0.589003	-0.269744	-0.624576	-0.494441	0.195405	3	4.38269	0.0483196	0.000237631	0.709837	AT1G70310.1	Q9ZS45	Spermidine synthase;SPDSYN	polyamine metabolic process(GO:0006595);polyamine biosynthetic process(GO:0006596);spermidine biosynthetic process(GO:0008295)	catalytic activity(GO:0003824);spermidine synthase activity(GO:0004766);transferase activity(GO:0016740)
Solyc05g005865.1.1	Major latex-like protein	2.77205	0.321153	0.457055	1.18342	1.37747	3	1.48805	0.275139	1	2.27114	AT1G24020.1
Solyc05g005873.1.1	Ribosomal protein S13	-0.15717	0.0078716	0.294826	0.048509	0.228722	3	0.367346	0.74859	1	1.0342	AT5G14320.1
Solyc05g006170.3.1	Lycopersicon esculentum Chloroplast Envelope Protein 1	-0.420065	0.598906	-0.716688	-0.179283	0.690057	3	0.450001	0.696781	1	0.883142	AT1G10510.1	K4BWE4
Solyc05g006520.3.1	dehydrogenase AF209924	-0.101385	-0.274409	0.105032	-0.0902541	0.189965	3	0.822913	0.497062	1	0.939357	AT1G59900.1	K4BWH8	Pyruvate dehydrogenase E1 component subunit alpha	acetyl-CoA biosynthetic process from pyruvate(GO:0006086);metabolic process(GO:0008152);oxidation-reduction process(GO:0055114)	pyruvate dehydrogenase (acetyl-transferring) activity(GO:0004739);oxidoreductase activity(GO:0016491);oxidoreductase activity, acting on the aldehyde or oxo group of donors, disulfide as acceptor(GO:0016624)	intracellular membrane-bounded organelle(GO:0043231)				TCA cycle->Pyruvate Dehydrogenase;;Pyruvate metabolism->Pyruvate Dehydrogenase;;;
Solyc05g006900.2.1	glycine-rich protein	0.694904	-0.895779	-1.43481	-0.54523	1.10729	3	0.852863	0.483576	1	0.685282	AT1G27090.1	K4BWL6				membrane(GO:0016020);integral component of membrane(GO:0016021)
Solyc05g007080.3.1	Alpha-amylase	0.119793	-0.39691	0.485201	0.069361	0.443213	3	0.271059	0.811759	1	1.04925	AT1G69830.1	K4BWN4	Pectate lyase	pectin catabolic process(GO:0045490)	lyase activity(GO:0016829);pectate lyase activity(GO:0030570);metal ion binding(GO:0046872)
Solyc05g007100.3.1	Single-stranded DNA-binding protein WHY1, chloroplastic	-0.0165669	-0.305252	-0.795983	-0.372601	0.394049	3	1.63778	0.243125	1	0.772389	AT1G14410.1	K4BWN6		regulation of transcription, DNA-templated(GO:0006355);defense response(GO:0006952)	DNA binding(GO:0003677);single-stranded DNA binding(GO:0003697)
Solyc05g007680.1.1	LOW QUALITY:Arabinanase/levansucrase/invertase	-1.01036	0.446282	-1.38358	-0.64922	0.966911	3	1.16296	0.364841	1	0.637625	AT1G26761.1	K4BWU3
Solyc05g008180.3.1	quinolinate phoshoribosyltransferase	0.0272798	-0.439901	-0.0686058	-0.160409	0.24675	3	1.12599	0.377123	1	0.894771	AT2G01350.1	K4BWZ2		NAD biosynthetic process(GO:0009435);pyridine nucleotide biosynthetic process(GO:0019363);quinolinate catabolic process(GO:0034213)	catalytic activity(GO:0003824);nicotinate-nucleotide diphosphorylase (carboxylating) activity(GO:0004514);transferase activity, transferring pentosyl groups(GO:0016763)	cytoplasm(GO:0005737)	biosynthetic process(GO:0009058);catabolic process(GO:0009056);cellular process(GO:0009987);coenzyme metabolic process(GO:0006732);nitrogen compound metabolic process(GO:0006807);nucleobase-containing compound metabolic process(GO:0006139);phosphate-containing compound metabolic process(GO:0006796)	transferase activity, transferring glycosyl groups(GO:0016757)	cytoplasm(GO:0005737)
Solyc05g008450.3.1	FAD/NAD(P)-binding oxidoreductase	-0.34235	-0.0616385	-0.314758	-0.239582	0.15472	3	2.68206	0.115436	0.999886	0.846991	AT1G15140.1	K4BX19		oxidation-reduction process(GO:0055114)	oxidoreductase activity(GO:0016491)
Solyc05g008460.3.1	ATP synthase subunit beta	0.240698	-0.216316	-0.00637713	0.00600177	0.228758	3	0.0454426	0.967884	1	1.00417	AT5G08680.1	K4BX20	ATP synthase subunit beta	ATP biosynthetic process(GO:0006754);ATP synthesis coupled proton transport(GO:0015986);proton transmembrane transport(GO:0015992);ATP metabolic process(GO:0046034);ATP hydrolysis coupled cation transmembrane transport(GO:0099132)	nucleotide binding(GO:0000166);ATP binding(GO:0005524);ATPase activity(GO:0016887);proton-transporting ATP synthase activity, rotational mechanism(GO:0046933)	mitochondrial proton-transporting ATP synthase complex, catalytic core F(1)(GO:0000275);proton-transporting ATP synthase complex, catalytic core F(1)(GO:0045261)	purine nucleobase metabolic process(GO:0006144);respiratory electron transport chain(GO:0022904)	anion channel activity(GO:0005253);cation transmembrane transporter activity(GO:0008324);hydrolase activity(GO:0016787);ligand-gated ion channel activity(GO:0015276);proton-transporting ATP synthase activity, rotational mechanism(GO:0046933);receptor activity(GO:0004872);single-stranded DNA binding(GO:0003697)	intracellular(GO:0005622);proton-transporting ATP synthase complex(GO:0045259)	ATP synthesis->F1 beta;;
Solyc05g008600.3.1	Fructose-bisphosphate aldolase	-0.342919	-0.471814	-0.626488	-0.480407	0.14198	3	5.86062	0.0279019	7.35055e-10	0.716775	AT2G01140.1	K4BX34	Fructose-bisphosphate aldolase	glycolytic process(GO:0006096)	catalytic activity(GO:0003824);fructose-bisphosphate aldolase activity(GO:0004332);lyase activity(GO:0016829)
Solyc05g008870.3.1	Nucleotidylyl transferase superfamily protein	0.118317	-0.0546939	1.08545	0.383024	0.614437	3	1.07971	0.393168	1	1.30407	AT2G01220.2	K4BX61		biosynthetic process(GO:0009058)	catalytic activity(GO:0003824)	nucleus(GO:0005634)	biosynthetic process(GO:0009058);catabolic process(GO:0009056);cellular process(GO:0009987);coenzyme metabolic process(GO:0006732);nitrogen compound metabolic process(GO:0006807);nucleobase-containing compound metabolic process(GO:0006139);phosphate-containing compound metabolic process(GO:0006796)	nucleotidyltransferase activity(GO:0016779);pyrophosphatase activity(GO:0016462)	cytoplasm(GO:0005737)
Solyc05g009030.3.1	3-isopropylmalate dehydrogenase	-0.147358	-0.187903	0.311232	-0.00800964	0.277213	3	0.0500449	0.964635	1	0.994464	AT1G80560.1	K4BX77	3-isopropylmalate dehydrogenase	branched-chain amino acid biosynthetic process(GO:0009082);leucine biosynthetic process(GO:0009098);oxidation-reduction process(GO:0055114)	magnesium ion binding(GO:0000287);3-isopropylmalate dehydrogenase activity(GO:0003862);oxidoreductase activity, acting on the CH-OH group of donors, NAD or NADP as acceptor(GO:0016616);metal ion binding(GO:0046872);NAD binding(GO:0051287)	cytoplasm(GO:0005737);chloroplast stroma(GO:0009570)	biosynthetic process(GO:0009058);cellular amino acid biosynthetic process(GO:0008652);cellular process(GO:0009987);nitrogen compound metabolic process(GO:0006807)	oxidoreductase activity(GO:0016491)	cytosol(GO:0005829)	Leucine biosynthesis->3-Isopropylmalate dehydrogenase;;
Solyc05g009370.3.1	50S ribosomal protein L15	-0.52822	0.365424	-0.88606	-0.349619	0.644575	3	0.939467	0.446663	1	0.784791	AT3G25920.1	K4BXB1		translation(GO:0006412)	structural constituent of ribosome(GO:0003735)	intracellular(GO:0005622);ribosome(GO:0005840);large ribosomal subunit(GO:0015934);ribonucleoprotein complex(GO:0030529)		structural constituent of ribosome(GO:0003735)
Solyc05g009600.3.1	Serine/threonine protein phosphatase 2a regulatory subunit A, putative	-0.00732886	-0.0936395	0.137525	0.0121856	0.116811	3	0.180686	0.873266	1	1.00848	AT3G25800.1	K4BXD4						phosphoprotein phosphatase activity(GO:0004721)		FGF signaling pathway->protein phosphatase 2A;;
Solyc05g009920.3.1	P-loop containing nucleoside triphosphate hydrolases superfamily protein	-0.229749	0.0825631	-0.924125	-0.357104	0.515286	3	1.20035	0.352895	1	0.78073	AT1G26090.1	K4BXG6					ion transport(GO:0006811);response to toxic substance(GO:0009636)	nucleotide phosphatase activity(GO:0019204);transmembrane transporter activity(GO:0022857)
Solyc05g010260.3.1	6-phosphogluconate dehydrogenase, decarboxylating	-0.435916	-0.392171	-0.2612	-0.363095	0.0909144	3	6.91749	0.0202648	2.26069e-13	0.777495	AT3G02360.2	K4BXJ9		pentose-phosphate shunt(GO:0006098);oxidation-reduction process(GO:0055114)	phosphogluconate dehydrogenase (decarboxylating) activity(GO:0004616);oxidoreductase activity(GO:0016491)		pentose-phosphate shunt(GO:0006098)	oxidoreductase activity(GO:0016491)
Solyc05g010660.3.1	DNA-directed RNA polymerase	0.0713926	-0.184524	-0.13634	-0.0831571	0.135995	3	1.0591	0.400565	1	0.94399	AT1G68990.2	K4BXN8	DNA-directed RNA polymerase	transcription, DNA-templated(GO:0006351);mitochondrial transcription(GO:0006390)	DNA binding(GO:0003677);DNA-directed 5'-3' RNA polymerase activity(GO:0003899);transferase activity(GO:0016740);nucleotidyltransferase activity(GO:0016779)	mitochondrial DNA-directed RNA polymerase complex(GO:0034245)	biosynthetic process(GO:0009058);cellular process(GO:0009987);mitochondrion organization(GO:0007005);nitrogen compound metabolic process(GO:0006807);transcription, DNA-dependent(GO:0006351)	DNA-directed RNA polymerase activity(GO:0003899);nucleotidyltransferase activity(GO:0016779)	cytoplasm(GO:0005737);mitochondrion(GO:0005739);protein complex(GO:0043234)
Solyc05g010710.2.1	UDP-glycosyltransferase	-0.107767	0.0366515	0.531757	0.153547	0.335404	3	0.792928	0.510942	1	1.1123	AT5G03490.1	K4BXP3		metabolic process(GO:0008152)	transferase activity(GO:0016740);transferase activity, transferring hexosyl groups(GO:0016758);quercetin 3-O-glucosyltransferase activity(GO:0080043);quercetin 7-O-glucosyltransferase activity(GO:0080044)	intracellular membrane-bounded organelle(GO:0043231)		transferase activity, transferring glycosyl groups(GO:0016757)	intracellular(GO:0005622);organelle(GO:0043226)
Solyc05g012270.3.1	Argininosuccinate synthase	-0.076246	0.523924	0.722696	0.390125	0.415937	3	1.62456	0.245751	1	1.31051	AT4G24830.1	K4BXV0	Argininosuccinate synthase;ASS	urea cycle(GO:0000050);argininosuccinate metabolic process(GO:0000053);arginine biosynthetic process(GO:0006526)	argininosuccinate synthase activity(GO:0004055);ATP binding(GO:0005524)	cytoplasm(GO:0005737)	biosynthetic process(GO:0009058);cellular amino acid biosynthetic process(GO:0008652);cellular process(GO:0009987);nitrogen compound metabolic process(GO:0006807)	ligase activity(GO:0016874)	cytoplasm(GO:0005737)	Arginine biosynthesis->Argininosuccinate synthase;;
Solyc05g012510.3.1	Alpha-1,4 glucan phosphorylase	-0.451743	0.0931312	-0.381512	-0.246708	0.296397	3	1.44168	0.286125	1	0.842817	AT3G29320.1	K4BXX3	Alpha-1,4 glucan phosphorylase	carbohydrate metabolic process(GO:0005975);glycogen catabolic process(GO:0005980)	phosphorylase activity(GO:0004645);glycogen phosphorylase activity(GO:0008184);transferase activity(GO:0016740);transferase activity, transferring glycosyl groups(GO:0016757);pyridoxal phosphate binding(GO:0030170);linear malto-oligosaccharide phosphorylase activity(GO:0102250);SHG alpha-glucan phosphorylase activity(GO:0102499)	cytoplasm(GO:0005737)	catabolic process(GO:0009056);cellular process(GO:0009987);generation of precursor metabolites and energy(GO:0006091);glycogen metabolic process(GO:0005977)	binding(GO:0005488);phosphorylase activity(GO:0004645)	cytoplasm(GO:0005737)
Solyc05g012600.3.1	Ypt/Rab-GAP domain of gyp1p superfamily protein	0.431185	-0.0135395	-0.691819	-0.0913912	0.565536	3	0.279901	0.805846	1	0.938617	AT2G03420.1	K4BXY2
Solyc05g012620.3.1	uvrB/uvrC motif-containing protein	-0.672164	0.00289509	-0.524308	-0.397859	0.354849	3	1.94198	0.191633	1	0.758984	AT2G03390.1	K4BXY4			DNA binding(GO:0003677)
Solyc05g013040.3.1	Pattern formation EMB30-like protein	-0.821321	-0.118429	-1.42881	-0.789519	0.655769	3	2.08532	0.172372	1	0.578537	AT1G13980.1	K4BY25		vesicle-mediated transport(GO:0016192);regulation of ARF protein signal transduction(GO:0032012);regulation of molecular function(GO:0065009)	ARF guanyl-nucleotide exchange factor activity(GO:0005086)	trans-Golgi network(GO:0005802)
Solyc05g013160.3.1	Ribulose-1,5 bisphosphate carboxylase/oxygenase large subunit N-methyltransferase, chloroplastic	-0.109294	-0.421031	0.254575	-0.0919167	0.338138	3	0.470827	0.684121	1	0.938275	AT1G14030.1	K4BY37		peptidyl-lysine trimethylation(GO:0018023);peptidyl-lysine monomethylation(GO:0018026)	protein-lysine N-methyltransferase activity(GO:0016279);[ribulose-bisphosphate carboxylase]-lysine N-methyltransferase activity(GO:0030785)	chloroplast(GO:0009507);chloroplast stroma(GO:0009570)	cellular process(GO:0009987);protein methylation(GO:0006479)	methyltransferase activity(GO:0008168)
Solyc05g013380.3.1	Alanine aminotransferase 2	-0.366663	0.311781	-0.146977	-0.0672863	0.346171	3	0.336664	0.768414	1	0.954432	AT1G70580.1	K4BY59		biosynthetic process(GO:0009058)	catalytic activity(GO:0003824);pyridoxal phosphate binding(GO:0030170)		cellular amino acid metabolic process(GO:0006520);porphyrin-containing compound metabolic process(GO:0006778)	transaminase activity(GO:0008483)
Solyc05g013440.3.1	Amine oxidase	0.189955	-0.961361	0.201914	-0.189831	0.668191	3	0.492069	0.671379	1	0.876709	AT2G42490.1	K4BY65	Amine oxidase	amine metabolic process(GO:0009308);oxidation-reduction process(GO:0055114)	copper ion binding(GO:0005507);primary amine oxidase activity(GO:0008131);oxidoreductase activity(GO:0016491);metal ion binding(GO:0046872);quinone binding(GO:0048038)
Solyc05g014050.3.1	Inner membrane protein	-0.320989	0.47814	-0.91795	-0.2536	0.70048	3	0.627066	0.594657	1	0.838801	AT1G24490.1	K4BYC5		protein insertion into membrane(GO:0051205)		membrane(GO:0016020);integral component of membrane(GO:0016021)	cellular process(GO:0009987);protein metabolic process(GO:0019538);respiratory electron transport chain(GO:0022904)	transmembrane transporter activity(GO:0022857)
Solyc05g014310.3.1	multidrug resistance protein	-0.392706	0.0809084	-0.0941086	-0.135302	0.239479	3	0.978582	0.430982	1	0.910479	AT1G67700.2	K4BYF1		proteolysis(GO:0006508);peptide metabolic process(GO:0006518)	metalloendopeptidase activity(GO:0004222)		cellular process(GO:0009987);nitrogen compound metabolic process(GO:0006807);proteolysis(GO:0006508)	metallopeptidase activity(GO:0008237)	cytoplasm(GO:0005737);mitochondrion(GO:0005739)
Solyc05g014470.3.1	glyceraldehyde 3-phosphate dehydrogenase	0.00100931	-0.0974928	0.752232	0.218583	0.46477	3	0.814588	0.500877	1	1.16359	AT1G13440.1	K4BYG6	Glyceraldehyde-3-phosphate dehydrogenase	glucose metabolic process(GO:0006006);oxidation-reduction process(GO:0055114)	oxidoreductase activity(GO:0016491);oxidoreductase activity, acting on the aldehyde or oxo group of donors, NAD or NADP as acceptor(GO:0016620);NADP binding(GO:0050661);NAD binding(GO:0051287)		glycolysis(GO:0006096)	oxidoreductase activity(GO:0016491)		Huntington disease->Glyceraldehyde-3-phosphate dehydrogenase;;
Solyc05g014980.3.1	Adenylate kinase	-1.20118	-0.241732	-2.45878	-1.30056	1.11186	3	2.02601	0.180009	1	0.405968	AT5G63400.1	K4BYL6		nucleobase-containing compound metabolic process(GO:0006139);phosphorylation(GO:0016310);nucleotide phosphorylation(GO:0046939)	adenylate kinase activity(GO:0004017);ATP binding(GO:0005524);kinase activity(GO:0016301);transferase activity(GO:0016740);phosphotransferase activity, phosphate group as acceptor(GO:0016776);nucleobase-containing compound kinase activity(GO:0019205)		purine nucleobase metabolic process(GO:0006144);pyrimidine nucleobase metabolic process(GO:0006206)	nucleotide kinase activity(GO:0019201)
Solyc05g016330.3.1	Cytochrome P450	0.236513	-0.979421	-0.337187	-0.360032	0.608289	3	1.02516	0.413087	1	0.779147	AT4G15110.1	K4BYZ6		oxidation-reduction process(GO:0055114)	monooxygenase activity(GO:0004497);iron ion binding(GO:0005506);oxidoreductase activity(GO:0016491);oxidoreductase activity, acting on paired donors, with incorporation or reduction of molecular oxygen(GO:0016705);heme binding(GO:0020037);metal ion binding(GO:0046872)
Solyc05g017760.3.1	Acetoacetyl-CoA thiolase	0.0128175	-0.0906173	-0.272065	-0.116622	0.14421	3	1.40069	0.296298	1	0.922345	AT5G48230.2	K4BZ35		fatty acid beta-oxidation(GO:0006635);metabolic process(GO:0008152)	catalytic activity(GO:0003824);acetyl-CoA C-acetyltransferase activity(GO:0003985);transferase activity(GO:0016740);transferase activity, transferring acyl groups(GO:0016746);transferase activity, transferring acyl groups other than amino-acyl groups(GO:0016747)	cytosol(GO:0005829)	catabolic process(GO:0009056);cellular process(GO:0009987);fatty acid beta-oxidation(GO:0006635)	transferase activity, transferring acyl groups(GO:0016746)
Solyc05g018615.1.1	Regulator of chromosome condensation (RCC1) family protein	-0.176744	-0.152966	-0.206578	-0.178763	0.026863	3	11.5261	0.00744325	4.80213e-20	0.88346	AT5G63860.1
Solyc05g023730.1.1	LOW QUALITY:50S ribosomal protein L2, chloroplastic	-0.0187006	0.18739	-0.443503	-0.0916046	0.321703	3	0.4932	0.670706	1	0.938478	ATCG01310.1	K4BZL2		cytoplasmic translation(GO:0002181);translation(GO:0006412)	RNA binding(GO:0003723);structural constituent of ribosome(GO:0003735)	intracellular(GO:0005622);ribosome(GO:0005840);cytosolic large ribosomal subunit(GO:0022625)	biosynthetic process(GO:0009058);cellular process(GO:0009987);translation(GO:0006412)	structural constituent of ribosome(GO:0003735)
Solyc05g024430.3.1	transmembrane protein	-1.08852	0.898629	-1.04783	-0.412576	1.13572	3	0.629207	0.593501	1	0.751281	AT4G13500.1	K4BZT0				membrane(GO:0016020);integral component of membrane(GO:0016021)			cytoplasm(GO:0005737);plastid(GO:0009536)
Solyc05g026490.3.1	Phosphomannomutase/phosphoglucomutase	-0.502262	-0.0590742	-0.725269	-0.428868	0.339107	3	2.19052	0.159874	1	0.742844	AT1G70820.1	K4C030		carbohydrate metabolic process(GO:0005975)	intramolecular transferase activity, phosphotransferases(GO:0016868)			intramolecular transferase activity(GO:0016866)	cytoplasm(GO:0005737);plastid(GO:0009536)
Solyc05g041910.3.1	Auxin induced-like protein	0.786218	0.764322	0.599936	0.716825	0.10182	3	12.1939	0.00665824	1.88813e-21	1.64356	AT5G47530.1	K4C0H2		oxidation-reduction process(GO:0055114)		membrane(GO:0016020);integral component of membrane(GO:0016021)
Solyc05g043425.1.1	Protein translocase subunit SecA	-0.229826	0.112836	0.0278834	-0.0297023	0.178442	3	0.288306	0.800246	1	0.979622	AT2G32520.1
Solyc05g043430.3.1	alpha/beta-Hydrolases superfamily protein	0.0111414	-0.161375	0.257082	0.035616	0.210299	3	0.293338	0.796902	1	1.02499	AT2G32520.1	K4C0M5			hydrolase activity(GO:0016787)
Solyc05g050120.3.1	cytosolic NADP-malic enzyme	0.349942	0.470486	0.801077	0.540502	0.233575	3	4.00803	0.0569812	0.00604492	1.45448	AT5G25880.1	K4C144	Malic enzyme	pyruvate metabolic process(GO:0006090);malate metabolic process(GO:0006108);oxidation-reduction process(GO:0055114)	malic enzyme activity(GO:0004470);malate dehydrogenase (decarboxylating) (NAD+) activity(GO:0004471);malate dehydrogenase (decarboxylating) (NADP+) activity(GO:0004473);oxidoreductase activity(GO:0016491);metal ion binding(GO:0046872);NAD binding(GO:0051287)	chloroplast(GO:0009507)	cellular process(GO:0009987)	oxidoreductase activity(GO:0016491)	cytoplasm(GO:0005737);mitochondrion(GO:0005739);plastid(GO:0009536)
Solyc05g050130.3.1	Acidic endochitinase	-0.226131	-0.29817	-0.293513	-0.272604	0.0403148	3	11.7119	0.00721147	9.76355e-21	0.827824	AT5G24090.1	K4C145		carbohydrate metabolic process(GO:0005975);chitin catabolic process(GO:0006032);metabolic process(GO:0008152)	hydrolase activity, hydrolyzing O-glycosyl compounds(GO:0004553);chitinase activity(GO:0004568);chitin binding(GO:0008061);hydrolase activity(GO:0016787);hydrolase activity, acting on glycosyl bonds(GO:0016798)	extracellular region(GO:0005576)
Solyc05g050800.3.1	phosphoglycerate mutase family protein	-0.220931	0.403676	0.177561	0.120102	0.316243	3	0.657793	0.578259	1	1.08681	AT3G60450.1	K4C1B2					cellular process(GO:0009987);phosphate-containing compound metabolic process(GO:0006796)	phosphatase activity(GO:0016791)	cytoplasm(GO:0005737)
Solyc05g050970.3.1	Transketolase	-0.196184	-0.164347	0.22421	-0.0454401	0.234066	3	0.33625	0.768684	1	0.968994	AT2G45290.1	K4C1C9		metabolic process(GO:0008152)	catalytic activity(GO:0003824);transketolase activity(GO:0004802)		catabolic process(GO:0009056);cellular process(GO:0009987);coenzyme metabolic process(GO:0006732);nitrogen compound metabolic process(GO:0006807);nucleobase-containing compound metabolic process(GO:0006139);pentose-phosphate shunt(GO:0006098);phosphate-containing compound metabolic process(GO:0006796)	transketolase activity(GO:0004802)	cytosol(GO:0005829)
Solyc05g051750.3.1	TOMPRORNA prosystemin	0.316776	0.262475	0.245115	0.274789	0.0373835	3	12.7315	0.00611286	8.05223e-22	1.20982	NA
Solyc05g051850.3.1	putative myo-inositol-1-phosphatase	-0.734225	-0.408473	-0.177829	-0.440176	0.279549	3	2.72727	0.112255	0.999387	0.737045	AT5G10170.1	K4C1L6		inositol biosynthetic process(GO:0006021);phospholipid biosynthetic process(GO:0008654)	inositol-3-phosphate synthase activity(GO:0004512)	cytoplasm(GO:0005737)	biosynthetic process(GO:0009058);carbohydrate metabolic process(GO:0005975);cellular process(GO:0009987)	isomerase activity(GO:0016853)	cytoplasm(GO:0005737)
Solyc05g052240.3.1	Chalcone-flavonone isomerase family protein	-0.0893639	-0.380339	-0.287853	-0.252519	0.148671	3	2.9419	0.0987281	0.976798	0.83943	AT5G05270.1	K4C1Q5	Chalcone-flavonone isomerase family protein	flavonoid biosynthetic process(GO:0009813);response to karrikin(GO:0080167)	intramolecular lyase activity(GO:0016872);chalcone isomerase activity(GO:0045430)	endoplasmic reticulum(GO:0005783)	biosynthetic process(GO:0009058);response to abiotic stimulus(GO:0009628)	isomerase activity(GO:0016853)	endoplasmic reticulum(GO:0005783)
Solyc05g052600.3.1	Sedoheptulose-1,7-bisphosphatase	-0.434865	-0.164302	-0.234341	-0.277836	0.140428	3	3.42686	0.0756218	0.378631	0.824827	AT3G55800.1	C5IU71	Chloroplast sedoheptulose-1,7-bisphosphatase;SBPase	carbohydrate metabolic process(GO:0005975);sucrose biosynthetic process(GO:0005986);fructose metabolic process(GO:0006000);fructose 6-phosphate metabolic process(GO:0006002);gluconeogenesis(GO:0006094);dephosphorylation(GO:0016311);fructose 1,6-bisphosphate metabolic process(GO:0030388)	phosphatase activity(GO:0016791);fructose 1,6-bisphosphate 1-phosphatase activity(GO:0042132);phosphoric ester hydrolase activity(GO:0042578)	cytoplasm(GO:0005737)	biosynthetic process(GO:0009058);cellular process(GO:0009987);disaccharide metabolic process(GO:0005984);gluconeogenesis(GO:0006094);phosphate-containing compound metabolic process(GO:0006796)	carbohydrate phosphatase activity(GO:0019203)	cytoplasm(GO:0005737)
Solyc05g053100.3.1	Dihydrolipoyl dehydrogenase	-0.034364	0.538917	0.23238	0.245644	0.28687	3	1.48314	0.276277	1	1.18562	AT3G16950.2	K4C1Z0		electron transport chain(GO:0022900);cell redox homeostasis(GO:0045454);oxidation-reduction process(GO:0055114)	electron transfer activity(GO:0009055);oxidoreductase activity(GO:0016491);oxidoreductase activity, acting on a sulfur group of donors, NAD(P) as acceptor(GO:0016668);flavin adenine dinucleotide binding(GO:0050660)	cell(GO:0005623)	ferredoxin metabolic process(GO:0006124);nitrogen compound metabolic process(GO:0006807);respiratory electron transport chain(GO:0022904)	oxidoreductase activity(GO:0016491)
Solyc05g053140.3.1	26S proteasome regulatory subunit family protein	0.132398	0.165458	0.295106	0.197654	0.0859999	3	3.98078	0.0576975	0.0102169	1.14683	AT4G19006.1	K4C1Z4		ubiquitin-dependent protein catabolic process(GO:0006511);proteasome assembly(GO:0043248)	structural molecule activity(GO:0005198)	nucleus(GO:0005634);cytosol(GO:0005829);proteasome regulatory particle, lid subcomplex(GO:0008541)	catabolic process(GO:0009056);cellular component organization(GO:0016043);cellular process(GO:0009987);protein complex assembly(GO:0006461);proteolysis(GO:0006508)		cytosol(GO:0005829);nucleus(GO:0005634);protein complex(GO:0043234)	Ubiquitin proteasome pathway->26S proteasome;;Cell cycle->Proteasome;;Parkinson disease->19S proteasome;;;;
Solyc05g053300.3.1	dihydrolipoamide dehydrogenase precursor	-0.136908	-0.0859131	-0.0626425	-0.0951546	0.0379856	3	4.33882	0.0492303	0.000345325	0.936172	AT1G48030.1	Q8GT30	Dihydrolipoyl dehydrogenase	electron transport chain(GO:0022900);cell redox homeostasis(GO:0045454);oxidation-reduction process(GO:0055114)	dihydrolipoyl dehydrogenase activity(GO:0004148);electron transfer activity(GO:0009055);oxidoreductase activity(GO:0016491);oxidoreductase activity, acting on a sulfur group of donors, NAD(P) as acceptor(GO:0016668);flavin adenine dinucleotide binding(GO:0050660)	cell(GO:0005623)	ferredoxin metabolic process(GO:0006124);nitrogen compound metabolic process(GO:0006807);respiratory electron transport chain(GO:0022904)	oxidoreductase activity(GO:0016491)
Solyc05g053310.3.1	Stress responsive A/B barrel domain protein	1.27746	0.395126	0.543965	0.738849	0.472346	3	2.70929	0.113505	0.999642	1.66884	AT3G17210.1	K4C211
Solyc05g053470.3.1	Chaperonin CPN60, mitochondrial	-0.0771229	-0.256602	-0.477954	-0.27056	0.20078	3	2.33402	0.144747	1	0.828998	AT3G23990.1	K4C227		protein folding(GO:0006457);'de novo' protein folding(GO:0006458);protein refolding(GO:0042026);protein import into mitochondrial intermembrane space(GO:0045041);chaperone-mediated protein folding(GO:0061077)	ATP binding(GO:0005524);protein binding involved in protein folding(GO:0044183);unfolded protein binding(GO:0051082)	cytoplasm(GO:0005737);mitochondrion(GO:0005739);cytosol(GO:0005829)	cellular process(GO:0009987);mitochondrion organization(GO:0007005);protein folding(GO:0006457)	protein binding(GO:0005515)	cytosol(GO:0005829);mitochondrion(GO:0005739);protein complex(GO:0043234)
Solyc05g053540.3.1	Dihydroxy-acid dehydratase	0.0444061	-0.133683	0.160085	0.0236028	0.147985	3	0.276254	0.808283	1	1.01649	AT3G23940.1	K4C234		metabolic process(GO:0008152);branched-chain amino acid biosynthetic process(GO:0009082)	catalytic activity(GO:0003824);dihydroxy-acid dehydratase activity(GO:0004160)	chloroplast stroma(GO:0009570)	biosynthetic process(GO:0009058);cellular amino acid biosynthetic process(GO:0008652);cellular process(GO:0009987);nitrogen compound metabolic process(GO:0006807)	hydro-lyase activity(GO:0016836)	intracellular(GO:0005622)	Isoleucine biosynthesis->Dihydroxyacid dehydratase;;Valine biosynthesis->Dihydroxy isovalerate dehydratase;;;
Solyc05g053680.2.1	Pectinesterase	-0.775223	0.132556	-0.988515	-0.543727	0.595309	3	1.58198	0.254469	1	0.685996	AT5G48760.1	K4C248	Pectinesterase	cell wall modification(GO:0042545);pectin catabolic process(GO:0045490)	hydrolase activity(GO:0016787);pectinesterase activity(GO:0030599);aspartyl esterase activity(GO:0045330)	cell wall(GO:0005618)	catabolic process(GO:0009056);polysaccharide metabolic process(GO:0005976)	hydrolase activity, acting on ester bonds(GO:0016788)
Solyc05g053780.3.1	RNA binding protein-like protein	-0.1326	0.301644	0.368291	0.179112	0.271999	3	1.14056	0.372227	1	1.13219	AT4G13850.1	K4C258			nucleic acid binding(GO:0003676);RNA binding(GO:0003723)
Solyc05g053810.3.1	Serine hydroxymethyltransferase	0.0522457	0.19143	0.370831	0.204835	0.159715	3	2.22136	0.156445	1	1.15255	AT4G13930.1	K4C261	Serine hydroxymethyltransferase	one-carbon metabolic process(GO:0006730);glycine biosynthetic process from serine(GO:0019264);tetrahydrofolate interconversion(GO:0035999)	catalytic activity(GO:0003824);glycine hydroxymethyltransferase activity(GO:0004372);transferase activity(GO:0016740);pyridoxal phosphate binding(GO:0030170)		cellular amino acid metabolic process(GO:0006520);nucleobase-containing compound metabolic process(GO:0006139)	methyltransferase activity(GO:0008168)		Serine glycine biosynthesis->Glycine hydroxymethyltransferase;;
Solyc05g053830.3.1	Protein transport protein sec23, putative	0.228469	0.0074295	-0.305903	-0.0233349	0.268511	3	0.150523	0.894162	1	0.983956	AT1G05520.1	K4C263		intracellular protein transport(GO:0006886);endoplasmic reticulum to Golgi vesicle-mediated transport(GO:0006888);protein transport(GO:0015031);COPII-coated vesicle budding(GO:0090114)	zinc ion binding(GO:0008270)	Golgi membrane(GO:0000139);COPII vesicle coat(GO:0030127)	cellular process(GO:0009987);exocytosis(GO:0006887);intracellular protein transport(GO:0006886)	protein binding(GO:0005515);small GTPase regulator activity(GO:0005083)
Solyc05g054330.3.1	Epoxide hydrolase	0.146754	-0.379763	0.302312	0.0231012	0.357455	3	0.111937	0.921095	1	1.01614	AT4G02340.1
Solyc05g054580.3.1	60S acidic ribosomal protein P0	-1.12203	-0.296659	-1.91765	-1.11211	0.81054	3	2.37648	0.14065	1	0.462617	AT2G40010.1	K4C2D6	60S acidic ribosomal protein P0	ribosome biogenesis(GO:0042254)		intracellular(GO:0005622);ribosome(GO:0005840);ribonucleoprotein complex(GO:0030529)	biosynthetic process(GO:0009058);cellular process(GO:0009987);translation(GO:0006412)	RNA binding(GO:0003723);structural constituent of ribosome(GO:0003735)	cytosol(GO:0005829);organelle(GO:0043226);ribosome(GO:0005840)
Solyc05g054600.3.1	Methionyl-tRNA synthetase family protein	-0.0530656	0.263067	-0.728751	-0.172916	0.506655	3	0.591132	0.614342	1	0.887048	AT3G55400.1	K4C2D8		translation(GO:0006412);tRNA aminoacylation for protein translation(GO:0006418);methionyl-tRNA aminoacylation(GO:0006431)	nucleotide binding(GO:0000166);aminoacyl-tRNA ligase activity(GO:0004812);methionine-tRNA ligase activity(GO:0004825);ATP binding(GO:0005524);ligase activity(GO:0016874)	cytoplasm(GO:0005737);mitochondrion(GO:0005739);chloroplast stroma(GO:0009570)	biosynthetic process(GO:0009058);cellular amino acid metabolic process(GO:0006520);cellular process(GO:0009987);nitrogen compound metabolic process(GO:0006807);tRNA aminoacylation for protein translation(GO:0006418);tRNA metabolic process(GO:0006399)	aminoacyl-tRNA ligase activity(GO:0004812)	cytosol(GO:0005829);mitochondrion(GO:0005739);plastid(GO:0009536)
Solyc05g054640.3.1	2-oxoglutarate dehydrogenase E1 component family protein	-0.46227	0.102842	-0.218144	-0.192524	0.283426	3	1.17654	0.360449	1	0.875073	AT3G55410.1	K4C2E1		tricarboxylic acid cycle(GO:0006099);metabolic process(GO:0008152);oxidation-reduction process(GO:0055114)	oxoglutarate dehydrogenase (succinyl-transferring) activity(GO:0004591);oxidoreductase activity, acting on the aldehyde or oxo group of donors, disulfide as acceptor(GO:0016624);thiamine pyrophosphate binding(GO:0030976)	mitochondrion(GO:0005739);oxoglutarate dehydrogenase complex(GO:0045252)			mitochondrion(GO:0005739)
Solyc05g054760.3.1	dehydroascorbate reductase 1	-0.15242	-0.054698	0.168879	-0.0127464	0.164707	3	0.13404	0.905642	1	0.991204	AT1G19570.1	K4C2F3		glutathione metabolic process(GO:0006749)	glutathione transferase activity(GO:0004364)	cytoplasm(GO:0005737)
Solyc05g054940.3.1	Nitrilase/cyanide hydratase and apolipoprotein N-acyltransferase family protein	-0.388632	-0.319643	-1.42014	-0.709472	0.616422	3	1.99351	0.18439	1	0.611544	AT4G08790.1	K4C2H1		nitrogen compound metabolic process(GO:0006807)	hydrolase activity, acting on carbon-nitrogen (but not peptide) bonds(GO:0016810)			hydrolase activity(GO:0016787)
Solyc05g055160.3.1	DnaJ-like protein	0.16662	-0.243068	-0.0434202	-0.0399558	0.204866	3	0.337809	0.767669	1	0.972685	AT5G22060.1	K4C2J3		protein folding(GO:0006457);response to heat(GO:0009408)	ATP binding(GO:0005524);heat shock protein binding(GO:0031072);metal ion binding(GO:0046872);unfolded protein binding(GO:0051082)				cytosol(GO:0005829)
Solyc05g055210.2.1	Eukaryotic peptide chain release factor subunit 1-1	0.132977	-0.655013	-0.171409	-0.231148	0.397377	3	1.00751	0.419771	1	0.851956	AT3G26618.1	K4C2J8		translational termination(GO:0006415)	translation release factor activity(GO:0003747)	cytoplasm(GO:0005737)	biosynthetic process(GO:0009058);cellular component organization(GO:0016043);cellular process(GO:0009987)	translation factor activity, nucleic acid binding(GO:0008135);translation release factor activity(GO:0003747)	cytosol(GO:0005829);protein complex(GO:0043234)
Solyc05g055280.2.1	Ferredoxin	0.0124365	-0.0251389	0.164913	0.0507368	0.100648	3	0.873126	0.474663	1	1.03579	AT2G27510.1	K4C2K4	Ferredoxin	electron transport chain(GO:0022900);oxidation-reduction process(GO:0055114)	cytochrome-b5 reductase activity, acting on NAD(P)H(GO:0004128);electron transfer activity(GO:0009055);metal ion binding(GO:0046872);iron-sulfur cluster binding(GO:0051536);2 iron, 2 sulfur cluster binding(GO:0051537)	chloroplast(GO:0009507);plastid(GO:0009536)
Solyc05g055310.3.1	Heavy metal transport/detoxification superfamily protein	-0.129488	-0.968117	-0.136906	-0.411503	0.482056	3	1.47855	0.277345	1	0.751839	AT1G66240.1	Q84KJ2	Copper chaperone;LeCCH	metal ion transport(GO:0030001);cellular transition metal ion homeostasis(GO:0046916)	metal ion binding(GO:0046872);transition metal ion binding(GO:0046914)	cytoplasm(GO:0005737)
Solyc05g055450.3.1	RNA-binding Nova-1	0.148194	0.0705661	0.0668581	0.0952061	0.0459263	3	3.59057	0.0695691	0.212709	1.06822	AT5G04430.2	K4C2M1			nucleic acid binding(GO:0003676);RNA binding(GO:0003723)		RNA splicing, via transesterification reactions(GO:0000375);cellular process(GO:0009987);intracellular protein transport(GO:0006886);mRNA splicing, via spliceosome(GO:0000398);nuclear transport(GO:0051169);protein metabolic process(GO:0019538);transcription from RNA polymerase II promoter(GO:0006366)	catalytic activity(GO:0003824);mRNA binding(GO:0003729);protein binding(GO:0005515)	ribonucleoprotein complex(GO:0030529)
Solyc05g055760.3.1	isopentenyl diphosphate isomerase	-0.272197	-0.00626797	-1.08324	-0.453901	0.561008	3	1.40137	0.296126	1	0.730066	AT5G16440.1	A9LRT7	Isopentenyl diphosphate isomerase;IPI	isoprenoid biosynthetic process(GO:0008299)	isopentenyl-diphosphate delta-isomerase activity(GO:0004452);hydrolase activity(GO:0016787);isomerase activity(GO:0016853)		biosynthetic process(GO:0009058);cellular process(GO:0009987);phospholipid metabolic process(GO:0006644)	isomerase activity(GO:0016853)	cytoplasm(GO:0005737)
Solyc05g055810.3.1	Haloacid dehalogenase-like hydrolase family protein	-0.702575	-0.18856	-1.43713	-0.776089	0.627524	3	2.14211	0.165466	1	0.583948	AT1G79790.1	K4C2Q6						hydrolase activity(GO:0016787)
Solyc05g056150.3.1	1-(5-phosphoribosyl)-5-[(5-phosphoribosylamino)methylideneamino] imidazole-4-carboxamide isomerase	-0.39961	-0.35234	-0.530637	-0.427529	0.0923693	3	8.01675	0.0152058	3.43288e-15	0.743534	AT2G36230.1	K4C2T9	1-(5-phosphoribosyl)-5-[(5-phosphoribosylamino)methylideneamino] imidazole-4-carboxamide isomerase, chloroplastic	histidine biosynthetic process(GO:0000105);tryptophan biosynthetic process(GO:0000162);metabolic process(GO:0008152);cellular amino acid biosynthetic process(GO:0008652)	catalytic activity(GO:0003824);1-(5-phosphoribosyl)-5-[(5-phosphoribosylamino)methylideneamino]imidazole-4-carboxamide isomerase activity(GO:0003949);isomerase activity(GO:0016853)	cytoplasm(GO:0005737);chloroplast(GO:0009507);plastid(GO:0009536)	biosynthetic process(GO:0009058);cellular amino acid biosynthetic process(GO:0008652);cellular process(GO:0009987);nitrogen compound metabolic process(GO:0006807)	isomerase activity(GO:0016853)	cytoplasm(GO:0005737)	Histidine biosynthesis->Phosphoribosylformimino-5-amino-1-phosphoribosyl-4 imadazol carboxamide isomerase;;
Solyc05g056160.3.1	Proteasome subunit beta type	-0.469866	-0.314837	-0.43859	-0.407764	0.0819825	3	8.61486	0.0132078	5.37209e-17	0.753791	AT3G26340.1	K4C2U0	Proteasome subunit beta type	proteolysis(GO:0006508);proteolysis involved in cellular protein catabolic process(GO:0051603)	endopeptidase activity(GO:0004175);threonine-type endopeptidase activity(GO:0004298);peptidase activity(GO:0008233);hydrolase activity(GO:0016787)	proteasome complex(GO:0000502);nucleus(GO:0005634);cytoplasm(GO:0005737);proteasome core complex(GO:0005839)	catabolic process(GO:0009056);cellular process(GO:0009987);proteolysis(GO:0006508)	peptidase activity(GO:0008233)	cytoplasm(GO:0005737);nucleus(GO:0005634);protein complex(GO:0043234)	Ubiquitin proteasome pathway->26S proteasome;;
Solyc05g056170.3.1	phenylalanine ammonia-lyase 2	0.234065	-0.837969	-0.185442	-0.263116	0.540222	3	0.843597	0.487708	1	0.833286	AT3G53260.1	K4C2U1	Phenylalanine ammonia-lyase	L-phenylalanine catabolic process(GO:0006559);phenylpropanoid metabolic process(GO:0009698);cinnamic acid biosynthetic process(GO:0009800)	catalytic activity(GO:0003824);lyase activity(GO:0016829);ammonia-lyase activity(GO:0016841);phenylalanine ammonia-lyase activity(GO:0045548)	cytoplasm(GO:0005737)
Solyc05g056250.3.1	Aspartate--tRNA ligase	-0.045695	-0.221895	-0.00839382	-0.0919947	0.114033	3	1.39731	0.297156	1	0.938225	AT4G31180.1	K4C2U9		tRNA aminoacylation for protein translation(GO:0006418);aspartyl-tRNA aminoacylation(GO:0006422)	nucleotide binding(GO:0000166);nucleic acid binding(GO:0003676);aminoacyl-tRNA ligase activity(GO:0004812);aspartate-tRNA ligase activity(GO:0004815);ATP binding(GO:0005524)	cytoplasm(GO:0005737)	biosynthetic process(GO:0009058);cellular amino acid metabolic process(GO:0006520);cellular process(GO:0009987);nitrogen compound metabolic process(GO:0006807);tRNA aminoacylation for protein translation(GO:0006418);tRNA metabolic process(GO:0006399)	RNA binding(GO:0003723);aminoacyl-tRNA ligase activity(GO:0004812)	cytosol(GO:0005829);protein complex(GO:0043234)
Solyc05g056255.1.1	Phenylalanyl-tRNA synthetase, putative	-0.122424	0.0726264	0.0101094	-0.0132295	0.0995978	3	0.230067	0.839429	1	0.990872	AT3G58140.1
Solyc05g056270.3.1	Isocitrate lyase	-0.391165	-0.221381	-2.70595	-1.10616	1.38805	3	1.3803	0.301525	1	0.464528	AT2G43180.1	K4C2V1			catalytic activity(GO:0003824)
Solyc05g056295.1.1	Biotin carboxyl carrier acetyl-CoA carboxylase	-0.459207	-0.107688	-0.901897	-0.489597	0.397976	3	2.1308	0.166811	1	0.712224	AT5G16390.1
Solyc05g056300.3.1	Thioredoxin	-0.524488	0.624874	-0.0861188	0.00475563	0.580045	3	0.0142006	0.989959	1	1.0033	AT3G02730.1	K4C2V4		glycerol ether metabolic process(GO:0006662);cellular response to oxidative stress(GO:0034599);cell redox homeostasis(GO:0045454);oxidation-reduction process(GO:0055114);cellular oxidant detoxification(GO:0098869)	thioredoxin-disulfide reductase activity(GO:0004791);protein disulfide oxidoreductase activity(GO:0015035);oxidoreductase activity, acting on a sulfur group of donors, disulfide as acceptor(GO:0016671);protein-disulfide reductase activity(GO:0047134)	cytoplasm(GO:0005737)				Hypoxia response via HIF activation->thioredoxin;;Oxidative stress response->thioredoxin;;;
Solyc05g056310.3.1	T-complex protein 1 subunit gamma	0.373999	-1.11196	-0.246157	-0.328041	0.746357	3	0.761275	0.526009	1	0.796618	AT5G26360.1	K4C2V5	T-complex protein 1 subunit gamma	protein folding(GO:0006457);'de novo' protein folding(GO:0006458);chaperone-mediated protein folding(GO:0061077)	nucleotide binding(GO:0000166);ATP binding(GO:0005524);protein binding involved in protein folding(GO:0044183);unfolded protein binding(GO:0051082)	cytoplasm(GO:0005737);chaperonin-containing T-complex(GO:0005832)	cellular process(GO:0009987);mitochondrion organization(GO:0007005);protein folding(GO:0006457)	protein binding(GO:0005515)	cytosol(GO:0005829);mitochondrion(GO:0005739);protein complex(GO:0043234)
Solyc05g056540.3.1	Alcohol dehydrogenase	0.96607	-0.475986	0.508247	0.332777	0.736867	3	0.782212	0.515995	1	1.25944	AT5G63620.1	K4C2X8		oxidation-reduction process(GO:0055114)	zinc ion binding(GO:0008270);oxidoreductase activity(GO:0016491);metal ion binding(GO:0046872)
Solyc06g005060.3.1	elongation factor 1-alpha	0.321054	-0.9286	-0.0832428	-0.230263	0.637668	3	0.625446	0.595532	1	0.85248	AT5G60390.1	P17786	Elongation factor 1-alpha	translation(GO:0006412);translational elongation(GO:0006414)	nucleotide binding(GO:0000166);translation elongation factor activity(GO:0003746);GTPase activity(GO:0003924);GTP binding(GO:0005525)	intracellular(GO:0005622);cytoplasm(GO:0005737)	biosynthetic process(GO:0009058);cellular process(GO:0009987);translation(GO:0006412)
Solyc06g005150.3.1	Ascorbate peroxidase	-0.00120591	-0.145914	-0.0555759	-0.0675652	0.0730952	3	1.60101	0.250523	1	0.954247	AT1G07890.3	Q52QQ4	Ascorbate peroxidase;APX	response to reactive oxygen species(GO:0000302);response to oxidative stress(GO:0006979);cellular response to oxidative stress(GO:0034599);hydrogen peroxide catabolic process(GO:0042744);oxidation-reduction process(GO:0055114);cellular oxidant detoxification(GO:0098869)	cytochrome-c peroxidase activity(GO:0004130);peroxidase activity(GO:0004601);oxidoreductase activity(GO:0016491);L-ascorbate peroxidase activity(GO:0016688);heme binding(GO:0020037)	chloroplast(GO:0009507)	catabolic process(GO:0009056);cellular process(GO:0009987);response to stress(GO:0006950)	oxidoreductase activity(GO:0016491);peroxidase activity(GO:0004601)	cytoplasm(GO:0005737);plastid(GO:0009536)
Solyc06g005160.3.1	Ascorbate peroxidase	-0.16631	0.354033	0.203674	0.130466	0.267785	3	0.843861	0.48759	1	1.09465	AT1G07890.3	Q3I5C4	Cytosolic ascorbate peroxidase 1;APX1	response to reactive oxygen species(GO:0000302);response to oxidative stress(GO:0006979);cellular response to oxidative stress(GO:0034599);hydrogen peroxide catabolic process(GO:0042744);oxidation-reduction process(GO:0055114);cellular oxidant detoxification(GO:0098869)	cytochrome-c peroxidase activity(GO:0004130);peroxidase activity(GO:0004601);L-ascorbate peroxidase activity(GO:0016688);heme binding(GO:0020037)	chloroplast(GO:0009507)	catabolic process(GO:0009056);cellular process(GO:0009987);response to stress(GO:0006950)	oxidoreductase activity(GO:0016491);peroxidase activity(GO:0004601)	cytoplasm(GO:0005737);plastid(GO:0009536)
Solyc06g005260.3.1	Glutaredoxin	-0.0236104	-0.0653263	-1.0579	-0.382278	0.585475	3	1.13092	0.375457	1	0.767225	AT5G40370.2	K4C310		electron transport chain(GO:0022900);cell redox homeostasis(GO:0045454);oxidation-reduction process(GO:0055114)	electron transfer activity(GO:0009055);protein disulfide oxidoreductase activity(GO:0015035)	cell(GO:0005623)	sulfur compound metabolic process(GO:0006790)	oxidoreductase activity(GO:0016491)
Solyc06g005490.3.1	triosephosphate isomerase	-0.302255	-0.177027	-0.313846	-0.264376	0.0758678	3	6.03567	0.0263695	1.0747e-10	0.832559	AT3G55440.1	K4C331		gluconeogenesis(GO:0006094);glycolytic process(GO:0006096);metabolic process(GO:0008152);glycerol catabolic process(GO:0019563);glyceraldehyde-3-phosphate biosynthetic process(GO:0046166)	catalytic activity(GO:0003824);triose-phosphate isomerase activity(GO:0004807)	cytosol(GO:0005829)	biosynthetic process(GO:0009058);catabolic process(GO:0009056);cellular process(GO:0009987);gluconeogenesis(GO:0006094);glycolysis(GO:0006096)	isomerase activity(GO:0016853)	cytosol(GO:0005829)
Solyc06g005710.3.1	Protein plastid transcriptionally active 16, chloroplastic	-0.395382	0.441983	0.284382	0.110328	0.44499	3	0.429432	0.709446	1	1.07947	AT3G46780.1	K4C353
Solyc06g005940.3.1	Protein disulfide-isomerase	-0.352586	-0.133226	0.0599848	-0.141942	0.206423	3	1.19101	0.355836	1	0.906298	AT5G58870.1	K4C376	Protein disulfide-isomerase	protein folding(GO:0006457);response to endoplasmic reticulum stress(GO:0034976);cell redox homeostasis(GO:0045454)	protein disulfide isomerase activity(GO:0003756);isomerase activity(GO:0016853)	endoplasmic reticulum(GO:0005783)	apoptotic process(GO:0006915);intracellular signal transduction(GO:0035556);regulation of biological process(GO:0050789);response to stress(GO:0006950)	protein disulfide isomerase activity(GO:0003756)	cytoplasm(GO:0005737);endoplasmic reticulum(GO:0005783)
Solyc06g005960.3.1	Glycosyl hydrolase family protein	-0.0188935	-0.266172	-0.177583	-0.154216	0.125284	3	2.13203	0.166664	1	0.89862	AT3G47000.1	K4C378				membrane(GO:0016020);integral component of membrane(GO:0016021)
Solyc06g006000.3.1	Maternal effect embryo arrest 59	-0.335176	0.0748693	0.438393	0.0593618	0.387017	3	0.265667	0.815375	1	1.042	AT4G37300.1	K4C382
Solyc06g006080.3.1	thiamine biosynthesis protein ThiC	-0.466735	0.0419497	0.145224	-0.093187	0.327597	3	0.492692	0.671008	1	0.93745	AT2G29630.2	K4C390		thiamine biosynthetic process(GO:0009228)	carbon-carbon lyase activity(GO:0016830);iron-sulfur cluster binding(GO:0051536)
Solyc06g006100.3.1	Anthranilate synthase	-0.0366769	-0.343701	-0.603352	-0.32791	0.283667	3	2.00219	0.183205	1	0.79669	AT2G29690.1	K4C392		tryptophan biosynthetic process(GO:0000162);biosynthetic process(GO:0009058)	anthranilate synthase activity(GO:0004049)	anthranilate synthase complex(GO:0005950);chloroplast(GO:0009507)				Tryptophan biosynthesis->Anthranilate synthase;;
Solyc06g007320.3.1	Ubiquitin activating enzyme E1	-0.255702	-0.112193	-0.641826	-0.336574	0.273921	3	2.12821	0.167121	1	0.79192	AT2G30110.1	K4C3B5		cellular protein modification process(GO:0006464);ubiquitin-dependent protein catabolic process(GO:0006511);cellular response to DNA damage stimulus(GO:0006974);protein ubiquitination(GO:0016567)	nucleotide binding(GO:0000166);ubiquitin activating enzyme activity(GO:0004839);ATP binding(GO:0005524);ubiquitin-like modifier activating enzyme activity(GO:0008641);ligase activity(GO:0016874)	cytoplasm(GO:0005737)	catabolic process(GO:0009056);cellular process(GO:0009987);cellular protein modification process(GO:0006464);proteolysis(GO:0006508);response to stress(GO:0006950)	catalytic activity(GO:0003824)	cytoplasm(GO:0005737)	Ubiquitin proteasome pathway->Ubiquitin activating enzyme E1;;
Solyc06g007340.3.1	Gamma interferon inducible lysosomal thiol reductase	-0.0185451	1.03019	0.597233	0.536291	0.527015	3	1.76254	0.220035	1	1.45024	AT1G07080.1	K4C3B7					proteolysis(GO:0006508)	oxidoreductase activity(GO:0016491)
Solyc06g007570.3.1	40S ribosomal protein S8	-0.475344	0.0478429	0.227728	-0.0665909	0.365238	3	0.315791	0.782069	1	0.954892	AT5G59240.1	K4C3D8	40S ribosomal protein S8	maturation of SSU-rRNA from tricistronic rRNA transcript (SSU-rRNA, 5.8S rRNA, LSU-rRNA)(GO:0000462);translation(GO:0006412)	structural constituent of ribosome(GO:0003735)	intracellular(GO:0005622);ribosome(GO:0005840);cytosolic small ribosomal subunit(GO:0022627);ribonucleoprotein complex(GO:0030529)	cellular component biogenesis(GO:0044085);cellular process(GO:0009987);nitrogen compound metabolic process(GO:0006807);rRNA metabolic process(GO:0016072)	structural constituent of ribosome(GO:0003735)	cytosol(GO:0005829);organelle(GO:0043226);ribosome(GO:0005840)
Solyc06g007670.3.1	60S ribosomal protein L5	-0.59805	0.454212	0.0179405	-0.0419659	0.528683	3	0.137487	0.903238	1	0.97133	AT3G25520.1	K4C3E8		ribosomal large subunit assembly(GO:0000027);translation(GO:0006412)	structural constituent of ribosome(GO:0003735);5S rRNA binding(GO:0008097)	intracellular(GO:0005622);ribosome(GO:0005840);cytosolic large ribosomal subunit(GO:0022625)	cellular component biogenesis(GO:0044085);cellular process(GO:0009987);organelle organization(GO:0006996)	RNA binding(GO:0003723);structural constituent of ribosome(GO:0003735)	cytosol(GO:0005829);organelle(GO:0043226);ribosome(GO:0005840)
Solyc06g007760.3.1	YCF54	-0.35831	0.63197	0.518952	0.264204	0.542066	3	0.844205	0.487436	1	1.20097	AT5G58250.1	K4C3F7
Solyc06g007980.3.1	UDP-glucose:sterol 3-O-glucosyltransferase	0.0732375	-0.121484	-0.110757	-0.053001	0.109457	3	0.838688	0.489912	1	0.963929	AT3G07020.2	K4C3H8		carbohydrate metabolic process(GO:0005975);lipid glycosylation(GO:0030259)	transferase activity, transferring hexosyl groups(GO:0016758);quercetin 3-O-glucosyltransferase activity(GO:0080043);quercetin 7-O-glucosyltransferase activity(GO:0080044)	intracellular membrane-bounded organelle(GO:0043231)		transferase activity, transferring glycosyl groups(GO:0016757)	intracellular(GO:0005622);organelle(GO:0043226)
Solyc06g008170.3.1	50S ribosomal protein L14	0.00173829	0.489842	-1.21388	-0.240767	0.877367	3	0.475308	0.681418	1	0.846295	AT3G04400.1	K4CUW3		translation(GO:0006412)	structural constituent of ribosome(GO:0003735);large ribosomal subunit rRNA binding(GO:0070180)	ribosome(GO:0005840);cytosolic large ribosomal subunit(GO:0022625);ribonucleoprotein complex(GO:0030529)		RNA binding(GO:0003723);structural constituent of ribosome(GO:0003735)	cytosol(GO:0005829);organelle(GO:0043226);ribosome(GO:0005840)
Solyc06g008260.3.1	60S ribosomal protein L14, putative	-0.263537	-0.167824	-0.422067	-0.284476	0.128409	3	3.83717	0.061698	0.0234992	0.82104	AT2G20450.1	K4C3K6		translation(GO:0006412);ribosomal large subunit biogenesis(GO:0042273)	RNA binding(GO:0003723);structural constituent of ribosome(GO:0003735)	intracellular(GO:0005622);ribosome(GO:0005840);cytosolic large ribosomal subunit(GO:0022625)	cellular component biogenesis(GO:0044085)	structural constituent of ribosome(GO:0003735)	cytosol(GO:0005829);organelle(GO:0043226);ribosome(GO:0005840)
Solyc06g009040.3.1	Glutathione S-transferase	-0.167201	0.303276	0.4655	0.200525	0.328627	3	1.05688	0.401371	1	1.14912	AT4G02520.1	K4C3T4		glutathione metabolic process(GO:0006749)	glutathione transferase activity(GO:0004364)	cytoplasm(GO:0005737)	cellular amino acid metabolic process(GO:0006520);cellular process(GO:0009987);nitrogen compound metabolic process(GO:0006807);sulfur compound metabolic process(GO:0006790)	transferase activity(GO:0016740)	cytoplasm(GO:0005737);nucleus(GO:0005634)
Solyc06g009220.3.1	Isoamylase, putative	-0.139757	-0.184505	-0.0480979	-0.12412	0.0695348	3	3.09172	0.090621	0.895881	0.917564	AT4G09020.1	K4C3V2		carbohydrate metabolic process(GO:0005975)	catalytic activity(GO:0003824);hydrolase activity, hydrolyzing O-glycosyl compounds(GO:0004553)		glycogen metabolic process(GO:0005977)	amylase activity(GO:0016160)
Solyc06g009225.1.1	Translation factor GUF1 homolog, mitochondrial	-0.113557	-0.321303	-1.73861	-0.724489	0.884374	3	1.41892	0.29172	1	0.605211	AT4G09020.1
Solyc06g009400.3.1	PII-like protein	-0.304255	-0.538143	-0.0834181	-0.308605	0.227394	3	2.35064	0.143124	1	0.807422	AT4G01900.1	Q6T2D2	PII-like protein;GLB1	transcription, DNA-templated(GO:0006351);regulation of transcription, DNA-templated(GO:0006355);regulation of nitrogen utilization(GO:0006808);regulation of phosphorylation(GO:0042325);regulation of catalytic activity(GO:0050790)	enzyme regulator activity(GO:0030234)	chloroplast(GO:0009507);plastid(GO:0009536)
Solyc06g009630.1.1	CP12	-0.809181	0.0340752	-0.998552	-0.591219	0.549736	3	1.86275	0.203534	1	0.663782	AT3G62410.1	K4C3Z3
Solyc06g009940.1.1	LOW QUALITY:Photosystem I P700 chlorophyll a apoprotein A1	-0.682998	0.942829	-0.00958501	0.0834154	0.816893	3	0.176865	0.875904	1	1.05952	ATCG00350.1
Solyc06g011280.3.1	Elongation factor 1-gamma 1	-0.188947	0.318998	-0.151728	-0.00722562	0.28313	3	0.0442028	0.968759	1	0.995004	AT1G09640.1	K4C455		translation(GO:0006412);translational elongation(GO:0006414);glutathione metabolic process(GO:0006749)	translation elongation factor activity(GO:0003746);glutathione transferase activity(GO:0004364)	nucleus(GO:0005634);cytoplasm(GO:0005737)
Solyc06g035970.3.1	Tubulin beta chain	-0.42231	-0.242449	-0.36655	-0.34377	0.0920691	3	6.46717	0.0230848	5.73842e-12	0.78798	AT5G23860.1	K4C4W6	Tubulin beta chain	cytoskeleton organization(GO:0007010);microtubule-based process(GO:0007017)	nucleotide binding(GO:0000166);GTPase activity(GO:0003924);structural constituent of cytoskeleton(GO:0005200);GTP binding(GO:0005525)	cytoplasm(GO:0005737);cytoskeleton(GO:0005856);microtubule(GO:0005874)	cell cycle(GO:0007049);cytoskeleton organization(GO:0007010)	nucleotide binding(GO:0000166);structural constituent of cytoskeleton(GO:0005200)	cytoplasm(GO:0005737);microtubule(GO:0005874)	Huntington disease->beta-Tubulin;;Cytoskeletal regulation by Rho GTPase->Tubulin;;Huntington disease->Microtubule;;;;
Solyc06g036110.1.1	LOW QUALITY:Calcium-dependent lipid-binding (CaLB domain) family protein	0.21518	0.306551	0.717357	0.413029	0.267486	3	2.67449	0.115981	0.999902	1.33148	AT5G23950.1	K4C4Y0
Solyc06g036290.3.1	heat shock protein 90	0.758334	1.01501	1.6453	1.13955	0.456409	3	4.32453	0.0495322	0.000495957	2.20312	AT5G52640.1	K4C4Z6		protein folding(GO:0006457);response to stress(GO:0006950)	ATP binding(GO:0005524);unfolded protein binding(GO:0051082)		protein folding(GO:0006457);response to stress(GO:0006950)
Solyc06g048410.3.1	iron superoxide dismutase	-1.2051	-0.210894	-0.380557	-0.598849	0.531835	3	1.9503	0.190438	1	0.660281	AT5G51100.1	Q7YK44	Superoxide dismutase;sodb	superoxide metabolic process(GO:0006801);removal of superoxide radicals(GO:0019430);oxidation-reduction process(GO:0055114)	superoxide dismutase activity(GO:0004784);oxidoreductase activity(GO:0016491);metal ion binding(GO:0046872)	plastid(GO:0009536)		antioxidant activity(GO:0016209);oxidoreductase activity(GO:0016491)	cytoplasm(GO:0005737);nucleoid(GO:0009295);plastid(GO:0009536)
Solyc06g048730.3.1	Uroporphyrinogen decarboxylase	-0.355232	-0.000307164	0.206355	-0.0497279	0.284037	3	0.30324	0.790343	1	0.966119	AT2G40490.1	K4C5B9	Uroporphyrinogen decarboxylase	porphyrin-containing compound biosynthetic process(GO:0006779);protoporphyrinogen IX biosynthetic process(GO:0006782);heme biosynthetic process(GO:0006783)	uroporphyrinogen decarboxylase activity(GO:0004853);lyase activity(GO:0016829);carboxy-lyase activity(GO:0016831)	cytosol(GO:0005829)	cellular process(GO:0009987)	oxidoreductase activity(GO:0016491)		Heme biosynthesis->Uroporphyrinogen decarboxylase;;
Solyc06g049080.3.1	thioredoxin peroxidase 1	-0.590721	0.566964	-0.691883	-0.238547	0.699424	3	0.590736	0.614562	1	0.847599	AT3G10920.1	K4C5F4	Superoxide dismutase	superoxide metabolic process(GO:0006801);removal of superoxide radicals(GO:0019430);oxidation-reduction process(GO:0055114)	superoxide dismutase activity(GO:0004784);oxidoreductase activity(GO:0016491);metal ion binding(GO:0046872)			antioxidant activity(GO:0016209);binding(GO:0005488);oxidoreductase activity(GO:0016491)
Solyc06g050590.3.1	Biotin carboxyl carrier protein	-0.974502	-0.159329	-1.61308	-0.915636	0.728659	3	2.1765	0.161466	1	0.53011	AT3G56130.1
Solyc06g050770.3.1	Alpha-soluble NSF attachment protein	-0.569042	-0.215391	-0.375229	-0.386554	0.177097	3	3.78058	0.0633857	0.0396001	0.764955	AT3G56190.1	K4C5M1		intracellular protein transport(GO:0006886);SNARE complex disassembly(GO:0035494);membrane fusion(GO:0061025)	soluble NSF attachment protein activity(GO:0005483);syntaxin binding(GO:0019905)	vacuolar membrane(GO:0005774);SNARE complex(GO:0031201)	cellular component organization(GO:0016043);cellular process(GO:0009987);intracellular protein transport(GO:0006886);protein localization(GO:0008104);vesicle-mediated transport(GO:0016192)	protein binding(GO:0005515)	SNARE complex(GO:0031201);cytoplasm(GO:0005737);membrane(GO:0016020);vacuole(GO:0005773)
Solyc06g051010.1.1	LOW QUALITY:Peptide-N4-(N-acetyl-beta-glucosaminyl)asparagine amidase A protein	-1.83912	-0.374827	-0.0237959	-0.745915	0.962877	3	1.34177	0.311717	1	0.59629	AT5G05480.1	K4C5P4
Solyc06g051200.3.1	Ribosomal protein L3 family protein	-0.587539	-0.123668	-0.587998	-0.433068	0.267949	3	2.7994	0.107431	0.996892	0.740685	AT2G43030.1	K4C5R3		translation(GO:0006412)	structural constituent of ribosome(GO:0003735)	intracellular(GO:0005622);ribosome(GO:0005840);ribonucleoprotein complex(GO:0030529)
Solyc06g053140.3.1	Rhodanese-like domain-containing protein	-0.596821	0.0817863	-0.627139	-0.380724	0.400833	3	1.64516	0.241673	1	0.768052	AT4G27700.1	K4C601
Solyc06g053200.3.1	6-phosphogluconolactonase	-0.868931	-0.0992321	-1.21639	-0.728183	0.571722	3	2.20606	0.158134	1	0.603664	AT5G24400.1	K4C607		carbohydrate metabolic process(GO:0005975);pentose-phosphate shunt(GO:0006098);pentose-phosphate shunt, oxidative branch(GO:0009051)	6-phosphogluconolactonase activity(GO:0017057)	cytoplasm(GO:0005737)	catabolic process(GO:0009056);cellular process(GO:0009987);coenzyme metabolic process(GO:0006732);nitrogen compound metabolic process(GO:0006807);nucleobase-containing compound metabolic process(GO:0006139);pentose-phosphate shunt(GO:0006098);phosphate-containing compound metabolic process(GO:0006796)	hydrolase activity, acting on ester bonds(GO:0016788)	cytoplasm(GO:0005737)
Solyc06g053460.2.1	Prefoldin subunit 2 family protein	0.252415	-0.04991	0.0310824	0.0778623	0.156497	3	0.861751	0.479645	1	1.05545	AT3G22480.2	K4C633		protein folding(GO:0006457)	protein binding involved in protein folding(GO:0044183);unfolded protein binding(GO:0051082)	cytoplasm(GO:0005737);prefoldin complex(GO:0016272)	cellular process(GO:0009987);protein folding(GO:0006457)	protein binding(GO:0005515)	cytoplasm(GO:0005737)
Solyc06g053480.3.1	Acyl-[acyl-carrier-protein] desaturase	-0.781445	-0.472259	-1.3414	-0.865035	0.44056	3	3.40086	0.0766522	0.41224	0.549033	AT2G43710.2	K4C635	Acyl-[acyl-carrier-protein] desaturase	fatty acid metabolic process(GO:0006631);fatty acid biosynthetic process(GO:0006633);oxidation-reduction process(GO:0055114)	oxidoreductase activity(GO:0016491);acyl-[acyl-carrier-protein] desaturase activity(GO:0045300);metal ion binding(GO:0046872)	chloroplast(GO:0009507)
Solyc06g053585.1.1	Aldo/keto reductase family oxidoreductase	-0.36262	-0.290009	0.182834	-0.156599	0.296191	3	0.915751	0.456468	1	0.897138	AT1G04420.1
Solyc06g053590.3.1	Nuclear-pore anchor protein	0.11297	-0.125843	-0.255437	-0.0894368	0.186882	3	0.828914	0.494329	1	0.93989	AT1G79280.2	K4C646					mitosis(GO:0007067);nuclear transport(GO:0051169);organelle organization(GO:0006996);regulation of cell cycle(GO:0051726)	transporter activity(GO:0005215)	integral to membrane(GO:0016021);intracellular(GO:0005622);nuclear envelope(GO:0005635);protein complex(GO:0043234)	Nicotinic acetylcholine receptor signaling pathway->Myosin;;
Solyc06g054250.3.1	5'-nucleotidase surE	-0.21395	-0.203933	0.462115	0.0147442	0.387467	3	0.0659092	0.953446	1	1.01027	AT4G14930.1	K4C6B2		dephosphorylation(GO:0016311)	nucleotidase activity(GO:0008252);hydrolase activity(GO:0016787)		cellular process(GO:0009987);phosphate-containing compound metabolic process(GO:0006796)	phosphatase activity(GO:0016791)
Solyc06g054260.1.1	photosystem 1 reaction center protein subunit 2	-0.896055	0.562648	-0.632291	-0.321899	0.77731	3	0.717276	0.547663	1	0.800016	AT1G03130.1	P12372	Photosystem I reaction center subunit II, chloroplastic;psaD	photosynthesis(GO:0015979)		chloroplast(GO:0009507);photosystem I(GO:0009522);chloroplast thylakoid membrane(GO:0009535);plastid(GO:0009536);photosystem I reaction center(GO:0009538);thylakoid(GO:0009579);membrane(GO:0016020)
Solyc06g054510.3.1	Acyl carrier protein	-0.722276	0.571957	-0.862168	-0.337496	0.790709	3	0.739285	0.536727	1	0.791414	AT3G05020.1	K4C6D7	Acyl carrier protein	fatty acid biosynthetic process(GO:0006633);lipid A biosynthetic process(GO:0009245)	acyl binding(GO:0000035);acyl carrier activity(GO:0000036);phosphopantetheine binding(GO:0031177)	cytosol(GO:0005829)
Solyc06g060260.3.1	stromal ascorbate peroxidase 7	0.129674	-0.0964647	-1.06699	-0.344593	0.635748	3	0.938819	0.446928	1	0.78753	AT4G08390.1	K4C6K7		response to reactive oxygen species(GO:0000302);response to oxidative stress(GO:0006979);cellular response to oxidative stress(GO:0034599);hydrogen peroxide catabolic process(GO:0042744);oxidation-reduction process(GO:0055114);cellular oxidant detoxification(GO:0098869)	cytochrome-c peroxidase activity(GO:0004130);peroxidase activity(GO:0004601);heme binding(GO:0020037)	chloroplast(GO:0009507)	catabolic process(GO:0009056);cellular process(GO:0009987);response to stress(GO:0006950)	oxidoreductase activity(GO:0016491);peroxidase activity(GO:0004601)	cytoplasm(GO:0005737);plastid(GO:0009536)
Solyc06g060290.3.1	Protein disulfide-isomerase	0.0596857	-0.0798995	0.186615	0.0554669	0.133307	3	0.720678	0.545959	1	1.0392	AT1G21750.1	K4C6L0	Protein disulfide-isomerase	protein folding(GO:0006457);response to endoplasmic reticulum stress(GO:0034976);cell redox homeostasis(GO:0045454)	protein disulfide isomerase activity(GO:0003756);isomerase activity(GO:0016853)	endoplasmic reticulum(GO:0005783)	apoptotic process(GO:0006915);intracellular signal transduction(GO:0035556);regulation of biological process(GO:0050789);response to stress(GO:0006950)	protein disulfide isomerase activity(GO:0003756)	cytoplasm(GO:0005737);endoplasmic reticulum(GO:0005783)
Solyc06g060340.3.1	photosystem II subunit S	-1.58469	0.403919	0.224889	-0.318626	1.10009	3	0.501666	0.66568	1	0.801833	AT1G44575.1	P54773	Photosystem II 22 kDa protein, chloroplastic;PSBS	photosynthesis(GO:0015979);transmembrane transport(GO:0055085)		chloroplast(GO:0009507);photosystem II(GO:0009523);chloroplast thylakoid membrane(GO:0009535);plastid(GO:0009536);thylakoid(GO:0009579);membrane(GO:0016020);integral component of membrane(GO:0016021)	cellular process(GO:0009987)	transmembrane transporter activity(GO:0022857)
Solyc06g060400.3.1	Ribosomal protein L15	1.44491	-0.389708	0.0588321	0.371345	0.956402	3	0.672509	0.570549	1	1.29356	AT4G16720.1	K4C6M0	Ribosomal protein L15	cytoplasmic translation(GO:0002181);translation(GO:0006412)	RNA binding(GO:0003723);structural constituent of ribosome(GO:0003735)	intracellular(GO:0005622);ribosome(GO:0005840);cytosolic large ribosomal subunit(GO:0022625);ribonucleoprotein complex(GO:0030529)	biosynthetic process(GO:0009058);cellular process(GO:0009987);translation(GO:0006412)	structural constituent of ribosome(GO:0003735)	cytosol(GO:0005829);organelle(GO:0043226);ribosome(GO:0005840)
Solyc06g060790.1.1	3-isopropylmalate dehydratase, putative	-0.419956	0.453249	0.140669	0.057987	0.442435	3	0.227008	0.84151	1	1.04101	AT2G43090.1	K4C6Q9		metabolic process(GO:0008152)	hydro-lyase activity(GO:0016836)		carbohydrate metabolic process(GO:0005975);cellular amino acid biosynthetic process(GO:0008652);generation of precursor metabolites and energy(GO:0006091);tricarboxylic acid cycle(GO:0006099)	hydro-lyase activity(GO:0016836)
Solyc06g061070.3.1	Glycine cleavage system protein H	-0.0966042	0.0471593	-0.806925	-0.285457	0.45729	3	1.08121	0.392638	1	0.820482	AT1G32470.1	K4C6T7	Glycine cleavage system H protein	glycine decarboxylation via glycine cleavage system(GO:0019464)		mitochondrion(GO:0005739);glycine cleavage complex(GO:0005960)
Solyc06g062280.3.1	Thioredoxin superfamily protein	-0.0429021	-1.5377	0.309634	-0.423656	0.980759	3	0.748189	0.532363	1	0.745533	AT1G20225.1	K4C6V9
Solyc06g062810.1.1	Glycylpeptide N-tetradecanoyltransferase	-0.140192	-0.186953	-0.0872706	-0.138138	0.0498729	3	4.79745	0.0408078	4.64964e-06	0.908691	AT5G57020.1	K4C712	Glycylpeptide N-tetradecanoyltransferase	N-terminal protein myristoylation(GO:0006499);N-terminal peptidyl-glycine N-myristoylation(GO:0018008)	glycylpeptide N-tetradecanoyltransferase activity(GO:0004379);transferase activity(GO:0016740);transferase activity, transferring acyl groups(GO:0016746)	cytoplasm(GO:0005737)	biosynthetic process(GO:0009058);cellular process(GO:0009987);protein lipidation(GO:0006497)	transferase activity, transferring acyl groups(GO:0016746)	cytoplasm(GO:0005737)
Solyc06g062950.1.1	Subtilisin-like protease	-0.546435	0.151097	-0.487349	-0.294229	0.386794	3	1.31755	0.318341	1	0.815508	AT3G14067.1	K4C726		proteolysis(GO:0006508)	serine-type endopeptidase activity(GO:0004252);hydrolase activity(GO:0016787)			serine-type peptidase activity(GO:0008236)
Solyc06g063140.3.1	26S protease regulatory subunit, putative	-0.175167	-0.0256749	0.144099	-0.0189142	0.15974	3	0.205085	0.856484	1	0.986975	AT1G53750.1	K4C745		protein catabolic process(GO:0030163);ubiquitin-dependent ERAD pathway(GO:0030433);positive regulation of RNA polymerase II transcriptional preinitiation complex assembly(GO:0045899);positive regulation of proteasomal protein catabolic process(GO:1901800)	nucleotide binding(GO:0000166);ATP binding(GO:0005524);hydrolase activity(GO:0016787);TBP-class protein binding(GO:0017025);proteasome-activating ATPase activity(GO:0036402)	cytoplasm(GO:0005737);proteasome regulatory particle, base subcomplex(GO:0008540);nuclear proteasome complex(GO:0031595);cytosolic proteasome complex(GO:0031597)				Ubiquitin proteasome pathway->26S proteasome;;
Solyc06g063370.3.1	Type I (26 kD) CP29 polypeptide	-1.05917	0.551339	-0.652137	-0.386658	0.837435	3	0.799716	0.507766	1	0.7649	AT4G10340.1	K4C768	Chlorophyll a-b binding protein, chloroplastic	response to light stimulus(GO:0009416);photosynthesis, light harvesting(GO:0009765);photosynthesis, light harvesting in photosystem I(GO:0009768);photosynthesis(GO:0015979);protein-chromophore linkage(GO:0018298)	chlorophyll binding(GO:0016168);pigment binding(GO:0031409)	chloroplast(GO:0009507);photosystem I(GO:0009522);photosystem II(GO:0009523);chloroplast thylakoid membrane(GO:0009535);plastid(GO:0009536);thylakoid(GO:0009579);chloroplast envelope(GO:0009941);plastoglobule(GO:0010287);membrane(GO:0016020);integral component of membrane(GO:0016021)	cellular process(GO:0009987);generation of precursor metabolites and energy(GO:0006091);response to abiotic stimulus(GO:0009628)
Solyc06g064810.3.1	Zinc finger and BTB domain-containing protein 11 isoform 1	0.644833	0.385372	0.278564	0.436256	0.188362	3	4.01152	0.0568903	0.00527494	1.35309	AT1G33810.1	K4C7B1							cytoplasm(GO:0005737);plastid(GO:0009536)
Solyc06g064940.3.1	Patellin-like protein	-0.691097	-0.0763291	-1.26645	-0.677959	0.59517	3	1.97298	0.18723	1	0.625049	AT1G72160.1	K4C7C4
Solyc06g065270.3.1	Adenylate kinase	-0.597727	-0.374929	-0.629029	-0.533895	0.138555	3	6.67411	0.0217211	9.39973e-13	0.690687	AT5G47840.1	K4C7F6		nucleobase-containing compound metabolic process(GO:0006139);phosphorylation(GO:0016310);nucleotide phosphorylation(GO:0046939)	adenylate kinase activity(GO:0004017);ATP binding(GO:0005524);kinase activity(GO:0016301);transferase activity(GO:0016740);phosphotransferase activity, phosphate group as acceptor(GO:0016776);nucleobase-containing compound kinase activity(GO:0019205)		purine nucleobase metabolic process(GO:0006144);pyrimidine nucleobase metabolic process(GO:0006206)	nucleotide kinase activity(GO:0019201)		De novo purine biosynthesis->Adenylate kinase;;Salvage pyrimidine ribonucleotides->Cytidylate kinase;;;
Solyc06g065370.3.1	Subtilisin-like protease	-0.652976	-0.260937	-1.20078	-0.704898	0.472067	3	2.58632	0.122603	0.999993	0.613486	AT1G71950.1
Solyc06g065390.3.1	50S ribosomal protein L21, chloroplastic	-0.581554	0.116447	-0.366767	-0.277291	0.357499	3	1.34345	0.311264	1	0.825139	AT1G35680.1	K4C7G8		translation(GO:0006412)	RNA binding(GO:0003723);structural constituent of ribosome(GO:0003735)	intracellular(GO:0005622);ribosome(GO:0005840)		structural constituent of ribosome(GO:0003735)	cytoplasm(GO:0005737);mitochondrion(GO:0005739);ribosome(GO:0005840)
Solyc06g065475.1.1	RNA-binding family protein	-0.693147	-0.412821	0.218814	-0.295718	0.467122	3	1.0965	0.38726	1	0.814667	AT1G51510.1
Solyc06g065490.3.1	Photosystem II reaction center PsbP family protein	-1.12958	-0.222693	-1.41194	-0.921404	0.621354	3	2.56845	0.12401	0.999997	0.527995	AT3G56650.1	K4C7H8		photosynthesis(GO:0015979)	calcium ion binding(GO:0005509)	photosystem II(GO:0009523);photosystem II oxygen evolving complex(GO:0009654);extrinsic component of membrane(GO:0019898)
Solyc06g065520.3.1	T-complex protein 1 subunit eta	0.214281	-1.0564	-0.0747549	-0.305625	0.666058	3	0.794761	0.510082	1	0.809092	AT3G11830.1	K4C7I1		protein folding(GO:0006457);'de novo' protein folding(GO:0006458);chaperone-mediated protein folding(GO:0061077)	nucleotide binding(GO:0000166);ATP binding(GO:0005524);protein binding involved in protein folding(GO:0044183);unfolded protein binding(GO:0051082)	cytoplasm(GO:0005737);chaperonin-containing T-complex(GO:0005832)	cellular process(GO:0009987);mitochondrion organization(GO:0007005);protein folding(GO:0006457)	protein binding(GO:0005515)	cytosol(GO:0005829);mitochondrion(GO:0005739);protein complex(GO:0043234)
Solyc06g065570.3.1	acyl-CoA N-acyltransferases (NAT) superfamily protein	-0.418314	0.250979	-0.152289	-0.106541	0.336984	3	0.547607	0.638909	1	0.928812	AT4G26510.1	K4C7I6		N-terminal protein amino acid acetylation(GO:0006474);mitotic sister chromatid cohesion(GO:0007064);histone acetylation(GO:0016573)	N-acetyltransferase activity(GO:0008080)	NatA complex(GO:0031415)		acetyltransferase activity(GO:0016407)	cytoplasm(GO:0005737)
Solyc06g065590.3.1	60S ribosomal protein L18a	-1.73454	-0.0497255	-1.62997	-1.13808	0.94399	3	2.08817	0.172017	1	0.454365	AT2G34480.1	K4C7I8	60S ribosomal protein L18a	translation(GO:0006412)	RNA binding(GO:0003723);structural constituent of ribosome(GO:0003735)	ribosome(GO:0005840);cytosolic large ribosomal subunit(GO:0022625);ribonucleoprotein complex(GO:0030529)			cytosol(GO:0005829);organelle(GO:0043226);ribosome(GO:0005840)
Solyc06g065710.3.1	Sister chromatid cohesion protein PDS5 like B-B	-0.879524	-0.103756	-1.51152	-0.831601	0.705106	3	2.04278	0.177804	1	0.561905	AT5G47690.3	K4C7K0		DNA repair(GO:0006281);mitotic sister chromatid cohesion(GO:0007064)		chromatin(GO:0000785);nucleus(GO:0005634)	DNA repair(GO:0006281);chromosome segregation(GO:0007059);mitosis(GO:0007067);nitrogen compound metabolic process(GO:0006807);organelle organization(GO:0006996);response to stress(GO:0006950)		chromosome(GO:0005694);intracellular(GO:0005622);nucleus(GO:0005634)
Solyc06g066620.3.1	Thylakoid membrane phosphoprotein, chloroplastic	-0.169713	0.619724	-0.883298	-0.144429	0.75183	3	0.332732	0.770976	1	0.904737	AT1G52220.1	K4C7T7				thylakoid(GO:0009579);membrane(GO:0016020);integral component of membrane(GO:0016021)			cytoplasm(GO:0005737);membrane(GO:0016020);plastid(GO:0009536);thylakoid(GO:0009579)
Solyc06g067960.3.1	Glutaredoxin	0.170463	0.336274	0.965733	0.490823	0.419557	3	2.02626	0.179976	1	1.40525	AT3G15660.1	K4C7X1		electron transport chain(GO:0022900);cell redox homeostasis(GO:0045454);oxidation-reduction process(GO:0055114)	electron transfer activity(GO:0009055);protein disulfide oxidoreductase activity(GO:0015035)
Solyc06g068010.3.1	Biotin carboxyl carrier protein	-0.610975	-0.17852	-0.169675	-0.319723	0.25227	3	2.19518	0.15935	1	0.801224	AT3G15690.2	K4C7X6
Solyc06g068030.3.1	Trafficking protein particle complex subunit 2	-0.665851	0.0884065	-0.369182	-0.315542	0.379979	3	1.43833	0.286941	1	0.803549	AT1G80500.1	K4C7X8		endoplasmic reticulum to Golgi vesicle-mediated transport(GO:0006888);vesicle-mediated transport(GO:0016192)		intracellular(GO:0005622);cytoplasm(GO:0005737)		sequence-specific DNA binding transcription factor activity(GO:0003700)
Solyc06g068090.3.1	phospholipase PLDa1	-0.346615	0.0625043	0.171732	-0.0374596	0.27325	3	0.237445	0.834419	1	0.974369	AT3G15730.1	Q9SDZ6	Phospholipase D alpha (Fragment)	phosphatidylcholine metabolic process(GO:0046470)	catalytic activity(GO:0003824);phospholipase D activity(GO:0004630);calcium ion binding(GO:0005509)	membrane(GO:0016020)				Ras Pathway->Phospholipase D;;
Solyc06g068140.3.1	Methyl-CpG binding domain containing protein, expressed	0.0750238	-0.0627046	-0.624186	-0.203956	0.370388	3	0.95376	0.440863	1	0.868167	AT1G15340.1	K4C7Y9			DNA binding(GO:0003677)	nucleus(GO:0005634)
Solyc06g068220.3.1	alpha/beta-Hydrolases superfamily protein	-0.570729	-0.890044	0.0825492	-0.459408	0.495761	3	1.60504	0.249698	1	0.727285	AT1G52510.1	K4C7Z7			catalytic activity(GO:0003824)
Solyc06g068320.3.1	tRNA synthetase-related family protein	0.609106	-0.378342	0.238737	0.1565	0.498834	3	0.5434	0.641325	1	1.11458	AT3G62120.1	K4C807		tRNA aminoacylation for protein translation(GO:0006418);prolyl-tRNA aminoacylation(GO:0006433)	nucleotide binding(GO:0000166);aminoacyl-tRNA ligase activity(GO:0004812);proline-tRNA ligase activity(GO:0004827);ATP binding(GO:0005524)	cytoplasm(GO:0005737);aminoacyl-tRNA synthetase multienzyme complex(GO:0017101)	biosynthetic process(GO:0009058);cellular amino acid metabolic process(GO:0006520);cellular process(GO:0009987);nitrogen compound metabolic process(GO:0006807);tRNA aminoacylation for protein translation(GO:0006418);tRNA metabolic process(GO:0006399)	aminoacyl-tRNA ligase activity(GO:0004812)	cytoplasm(GO:0005737);protein complex(GO:0043234)	Heme biosynthesis->Glutamyl-tRNA-synthetase;;
Solyc06g068480.3.1	Magnesium transporter MRS2-like protein	0.625074	0.236	0.499817	0.45363	0.198607	3	3.95611	0.0583573	0.0131088	1.36948	AT1G16010.2	K4C823		photosystem II assembly(GO:0010207)		chloroplast(GO:0009507)
Solyc06g068670.3.1	ACT domain-containing protein	-0.20311	-0.0724937	0.154138	-0.0404886	0.180762	3	0.387959	0.735446	1	0.972326	AT1G16880.1	K4C841
Solyc06g068860.3.1	Alpha-mannosidase	-0.0655079	-0.553866	0.0180771	-0.200432	0.308922	3	1.12377	0.377873	1	0.87029	AT5G13980.1	E0XN34	Alpha-mannosidase	carbohydrate metabolic process(GO:0005975);mannose metabolic process(GO:0006013);protein deglycosylation(GO:0006517);metabolic process(GO:0008152)	catalytic activity(GO:0003824);alpha-mannosidase activity(GO:0004559);hydrolase activity(GO:0016787);hydrolase activity, acting on glycosyl bonds(GO:0016798);carbohydrate binding(GO:0030246);metal ion binding(GO:0046872)				cytoplasm(GO:0005737);membrane(GO:0016020);vacuole(GO:0005773)
Solyc06g068950.3.1	Phosphoethanolamine N-methyltransferase	-0.0934459	0.440262	0.129461	0.158759	0.268057	3	1.02582	0.412839	1	1.11633	AT3G18000.1	K4C868		phosphatidylcholine biosynthetic process(GO:0006656);metabolic process(GO:0008152);methylation(GO:0032259)	phosphoethanolamine N-methyltransferase activity(GO:0000234);methyltransferase activity(GO:0008168);S-adenosylmethionine-dependent methyltransferase activity(GO:0008757)	cytoplasm(GO:0005737)
Solyc06g069010.3.1	LeArcA1 protein	-1.04163	-0.219479	-1.05838	-0.773163	0.479577	3	2.79237	0.107889	0.997236	0.585133	AT1G48630.1	K4C874					biosynthetic process(GO:0009058);protein phosphorylation(GO:0006468);regulation of phosphate metabolic process(GO:0019220);regulation of translation(GO:0006417);response to stimulus(GO:0050896)	protein binding(GO:0005515);signal transducer activity(GO:0004871)	cytosol(GO:0005829);nucleus(GO:0005634);ribosome(GO:0005840)
Solyc06g069020.3.1	Elongation factor 1 alpha	-0.27051	-0.181226	-1.02075	-0.490827	0.461089	3	1.84376	0.206532	1	0.711617	AT1G18070.3	K4C875		nuclear-transcribed mRNA catabolic process, deadenylation-dependent decay(GO:0000288);cytoplasmic translational termination(GO:0002184);translational termination(GO:0006415)	translation release factor activity(GO:0003747);GTPase activity(GO:0003924);GTP binding(GO:0005525)	cytosol(GO:0005829);translation release factor complex(GO:0018444)	biosynthetic process(GO:0009058);catabolic process(GO:0009056);cellular component organization(GO:0016043);cellular process(GO:0009987);nitrogen compound metabolic process(GO:0006807);nucleobase-containing compound metabolic process(GO:0006139);phosphate-containing compound metabolic process(GO:0006796)	GTPase activity(GO:0003924);pyrophosphatase activity(GO:0016462);translation factor activity, nucleic acid binding(GO:0008135);translation release factor activity(GO:0003747)	cytoplasm(GO:0005737);protein complex(GO:0043234)
Solyc06g069030.3.1	PAP fibrillin domain protein,expressed protein	0.155699	-0.141704	-0.0483771	-0.0114607	0.152099	3	0.13051	0.908106	1	0.992088	AT1G18060.1	K4C876
Solyc06g069730.3.1	chlorophyll a-b binding protein Cab12	-0.546087	0.665413	0.159087	0.0928041	0.608463	3	0.264176	0.816376	1	1.06644	AT3G47470.1	Q7M1K8	Chlorophyll a-b binding protein, chloroplastic	response to light stimulus(GO:0009416);photosynthesis, light harvesting(GO:0009765);photosynthesis, light harvesting in photosystem I(GO:0009768);photosynthesis(GO:0015979);protein-chromophore linkage(GO:0018298)	chlorophyll binding(GO:0016168);pigment binding(GO:0031409)	chloroplast(GO:0009507);photosystem I(GO:0009522);photosystem II(GO:0009523);chloroplast thylakoid membrane(GO:0009535);plastid(GO:0009536);thylakoid(GO:0009579);chloroplast envelope(GO:0009941);plastoglobule(GO:0010287);membrane(GO:0016020);integral component of membrane(GO:0016021)	cellular process(GO:0009987);generation of precursor metabolites and energy(GO:0006091);response to abiotic stimulus(GO:0009628)
Solyc06g071000.3.1	aldehyde dehydrogenase 12A1	-0.284407	-0.137471	-0.402635	-0.274838	0.13284	3	3.58349	0.0698161	0.22605	0.826543	AT5G62530.1	K4C8H3		metabolic process(GO:0008152);oxidation-reduction process(GO:0055114)	oxidoreductase activity(GO:0016491)		catabolic process(GO:0009056);cellular amino acid catabolic process(GO:0009063);cellular process(GO:0009987);nitrogen compound metabolic process(GO:0006807)	oxidoreductase activity(GO:0016491)	cytoplasm(GO:0005737);mitochondrion(GO:0005739)
Solyc06g071060.2.1	NAD(P)-binding Rossmann-fold superfamily protein	-0.431724	-0.0579197	-0.0390519	-0.176232	0.221464	3	1.3783	0.302046	1	0.885012	AT3G03980.1	K4C8H9					steroid metabolic process(GO:0008202)	oxidoreductase activity(GO:0016491)
Solyc06g071290.3.1	putative betaine aldehyde dehyrogenase	-0.322664	-0.305197	-1.14796	-0.591941	0.481608	3	2.12885	0.167044	1	0.66345	AT1G74920.1	Q56R04	Putative betaine aldehyde dehyrogenase	metabolic process(GO:0008152);oxidation-reduction process(GO:0055114)	nucleotide binding(GO:0000166);oxidoreductase activity(GO:0016491)			oxidoreductase activity(GO:0016491)		5-Hydroxytryptamine degredation->Aldehyde Dehydrogenase;;
Solyc06g071470.3.1	Peroxisomal membrane protein PEX14	-0.552886	0.257194	-0.862387	-0.386026	0.578141	3	1.15649	0.366955	1	0.765234	AT5G62810.1	K4C8L9		protein import into peroxisome matrix, docking(GO:0016560)	signaling receptor binding(GO:0005102)	peroxisomal membrane(GO:0005778);membrane(GO:0016020);integral component of membrane(GO:0016021);peroxisomal importomer complex(GO:1990429)	cellular process(GO:0009987);organelle organization(GO:0006996);peroxisomal transport(GO:0043574);protein complex assembly(GO:0006461);protein localization(GO:0008104);protein targeting(GO:0006605)	receptor binding(GO:0005102)	cytoplasm(GO:0005737);membrane(GO:0016020);peroxisome(GO:0005777)
Solyc06g071550.3.1	Anthranilate phosphoribosyltransferase	0.0115692	-0.140201	-0.430051	-0.186228	0.224379	3	1.43755	0.287131	1	0.878901	AT5G17990.1	K4C8M7		tryptophan biosynthetic process(GO:0000162);metabolic process(GO:0008152)	anthranilate phosphoribosyltransferase activity(GO:0004048);transferase activity, transferring glycosyl groups(GO:0016757)	chloroplast stroma(GO:0009570)	biosynthetic process(GO:0009058);cellular amino acid biosynthetic process(GO:0008652);cellular process(GO:0009987);nitrogen compound metabolic process(GO:0006807)		cytosol(GO:0005829)	Tryptophan biosynthesis->Anthranilate phosphoribosyl transferase;;
Solyc06g071790.3.1	Elongation factor Tu	-0.274682	-0.230516	-0.183826	-0.229675	0.0454341	3	8.75572	0.0127944	2.86614e-17	0.852827	AT4G20360.1	K4C8Q1		translational elongation(GO:0006414)	translation elongation factor activity(GO:0003746);GTPase activity(GO:0003924);GTP binding(GO:0005525)	intracellular(GO:0005622)	biosynthetic process(GO:0009058);cellular process(GO:0009987)	translation elongation factor activity(GO:0003746)
Solyc06g071910.3.1	NAD(P)-binding Rossmann-fold superfamily protein	-0.369884	-0.357796	-0.686608	-0.47143	0.186448	3	4.37944	0.048386	0.000286782	0.72125	AT1G24360.1	K4C8R3		fatty acid biosynthetic process(GO:0006633);oxidation-reduction process(GO:0055114)	3-oxoacyl-[acyl-carrier-protein] reductase (NADPH) activity(GO:0004316);oxidoreductase activity(GO:0016491);NAD binding(GO:0051287)
Solyc06g071920.3.1	Glyceraldehyde-3-phosphate dehydrogenase	-0.144846	0.197108	0.457421	0.169894	0.302055	3	0.974213	0.432704	1	1.12498	AT3G04120.1	K4C8R4	Glyceraldehyde-3-phosphate dehydrogenase	glucose metabolic process(GO:0006006);oxidation-reduction process(GO:0055114)	oxidoreductase activity(GO:0016491);oxidoreductase activity, acting on the aldehyde or oxo group of donors, NAD or NADP as acceptor(GO:0016620);NADP binding(GO:0050661);NAD binding(GO:0051287)		glycolysis(GO:0006096)	oxidoreductase activity(GO:0016491)		Glycolysis->Glyceraldehyde 3-phosphate dehydrogenase;;Huntington disease->Glyceraldehyde-3-phosphate dehydrogenase;;;
Solyc06g071960.3.1	Nucleoside diphosphate kinase	-0.654808	-0.316794	-0.236012	-0.402538	0.222174	3	3.13815	0.0883012	0.853613	0.756526	AT5G63310.1	K4C8R8	Nucleoside diphosphate kinase	nucleoside diphosphate phosphorylation(GO:0006165);GTP biosynthetic process(GO:0006183);UTP biosynthetic process(GO:0006228);CTP biosynthetic process(GO:0006241);phosphorylation(GO:0016310)	nucleotide binding(GO:0000166);nucleoside diphosphate kinase activity(GO:0004550);ATP binding(GO:0005524);kinase activity(GO:0016301);transferase activity(GO:0016740)	intracellular(GO:0005622)	biosynthetic process(GO:0009058);cellular process(GO:0009987);nitrogen compound metabolic process(GO:0006807);nucleobase-containing compound metabolic process(GO:0006139);phosphate-containing compound metabolic process(GO:0006796)	kinase activity(GO:0016301)		De novo purine biosynthesis->GDP kinase;;De novo pyrimidine deoxyribonucleotide biosynthesis->dTDP kinase;;De novo purine biosynthesis->dADP kinase;;De novo pyrimidine deoxyribonucleotide biosynthesis->dUDP kinase;;De novo purine biosynthesis->dGDP kinase;;De novo pyrimidine deoxyribonucleotide biosynthesis->dCDP kinase;;De novo pyrimidine ribonucleotides biosythesis->CDP kinase;;;;;;;;
Solyc06g072120.3.1	40S ribosomal protein SA	0.0783015	-0.0790107	0.13711	0.0454668	0.111739	3	0.704775	0.553967	1	1.03202	AT1G72370.1	K4C8T4	40S ribosomal protein SA	ribosomal small subunit assembly(GO:0000028);endonucleolytic cleavage in ITS1 to separate SSU-rRNA from 5.8S rRNA and LSU-rRNA from tricistronic rRNA transcript (SSU-rRNA, 5.8S rRNA, LSU-rRNA)(GO:0000447);endonucleolytic cleavage to generate mature 3'-end of SSU-rRNA from (SSU-rRNA, 5.8S rRNA, LSU-rRNA)(GO:0000461);rRNA export from nucleus(GO:0006407);translation(GO:0006412)	structural constituent of ribosome(GO:0003735)	intracellular(GO:0005622);cytoplasm(GO:0005737);ribosome(GO:0005840);small ribosomal subunit(GO:0015935);cytosolic small ribosomal subunit(GO:0022627);ribonucleoprotein complex(GO:0030529);90S preribosome(GO:0030686)	RNA localization(GO:0006403);biosynthetic process(GO:0009058);cellular component biogenesis(GO:0044085);cellular process(GO:0009987);nitrogen compound metabolic process(GO:0006807);nuclear transport(GO:0051169);nucleobase-containing compound transport(GO:0015931);organelle organization(GO:0006996);rRNA metabolic process(GO:0016072);translation(GO:0006412)	structural constituent of ribosome(GO:0003735)	cytosol(GO:0005829);organelle(GO:0043226);ribosome(GO:0005840)
Solyc06g072380.3.1	3,4-dihydroxy-2-butanone kinase	-0.274793	-0.0405708	-0.524883	-0.280082	0.2422	3	2.00296	0.183101	1	0.823544	AT3G17770.1	K4C8V8		glycerol metabolic process(GO:0006071);phosphorylation(GO:0016310)	glycerone kinase activity(GO:0004371);ATP binding(GO:0005524)		carbohydrate metabolic process(GO:0005975);catabolic process(GO:0009056);cellular process(GO:0009987);phosphate-containing compound metabolic process(GO:0006796)	kinase activity(GO:0016301)	cytosol(GO:0005829)
Solyc06g072540.1.1	ATP synthase subunit alpha, chloroplastic	-0.0938151	-0.21885	-0.419359	-0.244008	0.164224	3	2.57353	0.123608	0.999995	0.844396	ATCG00120.1	K4C8X4					purine nucleobase metabolic process(GO:0006144);respiratory electron transport chain(GO:0022904)	anion channel activity(GO:0005253);cation transmembrane transporter activity(GO:0008324);hydrolase activity(GO:0016787);ligand-gated ion channel activity(GO:0015276);proton-transporting ATP synthase activity, rotational mechanism(GO:0046933);receptor activity(GO:0004872);single-stranded DNA binding(GO:0003697)	intracellular(GO:0005622);proton-transporting ATP synthase complex(GO:0045259)	ATP synthesis->F1 alpha;;
Solyc06g072580.3.1	Pyruvate dehydrogenase E1 component subunit beta	-0.252561	-0.147118	0.0676537	-0.110675	0.163188	3	1.17468	0.361045	1	0.926155	AT5G50850.1	K4C8X8		acetyl-CoA biosynthetic process from pyruvate(GO:0006086);glycolytic process(GO:0006096);metabolic process(GO:0008152);oxidation-reduction process(GO:0055114)	catalytic activity(GO:0003824);pyruvate dehydrogenase (acetyl-transferring) activity(GO:0004739);oxidoreductase activity(GO:0016491)	mitochondrion(GO:0005739);mitochondrial matrix(GO:0005759)
Solyc06g073090.3.1	chloroplast-specific ribosomal protein chloroplast-specific ribosomal protein	0.0620861	-0.00936379	0.177328	0.0766836	0.0941982	3	1.41	0.293948	1	1.05459	AT5G24490.1	Q672Q2	Chloroplast-specific ribosomal protein	primary metabolic process(GO:0044238);negative regulation of translational elongation(GO:0045900)	ribosome binding(GO:0043022);ribosomal small subunit binding(GO:0043024)	ribosome(GO:0005840);cytosolic small ribosomal subunit(GO:0022627)	biosynthetic process(GO:0009058);cellular process(GO:0009987);regulation of translation(GO:0006417)	binding(GO:0005488)	cytosol(GO:0005829);organelle(GO:0043226);ribosome(GO:0005840)
Solyc06g073190.3.1	fructokinase 2	-0.113756	-0.036685	0.241285	0.0302814	0.186753	3	0.280846	0.805216	1	1.02121	AT3G59480.1	Q42896	Fructokinase-2;FRK2	carbohydrate metabolic process(GO:0005975);phosphorylation(GO:0016310);starch biosynthetic process(GO:0019252);carbohydrate phosphorylation(GO:0046835)	nucleotide binding(GO:0000166);ATP binding(GO:0005524);fructokinase activity(GO:0008865);kinase activity(GO:0016301);transferase activity(GO:0016740);phosphotransferase activity, alcohol group as acceptor(GO:0016773)		monosaccharide metabolic process(GO:0005996);nucleobase-containing compound metabolic process(GO:0006139)	carbohydrate kinase activity(GO:0019200);nucleotide kinase activity(GO:0019201)
Solyc06g073260.3.1	chloroplast RNA binding protein	-0.26554	0.183278	0.0307849	-0.017159	0.228217	3	0.130227	0.908303	1	0.988177	AT1G09340.1	K4C945			catalytic activity(GO:0003824);coenzyme binding(GO:0050662)					O-antigen biosynthesis->dTDP-glucose 4,6-dehydratase;;Fructose galactose metabolism->UDP Glucose 4 epimerase;;;
Solyc06g073280.3.1	Aminotransferase	-0.340992	-0.0414571	-0.196447	-0.192965	0.149798	3	2.23118	0.155375	1	0.874806	AT4G33680.1	K4C947		biosynthetic process(GO:0009058)	catalytic activity(GO:0003824);transaminase activity(GO:0008483);pyridoxal phosphate binding(GO:0030170)		cellular amino acid metabolic process(GO:0006520);porphyrin-containing compound metabolic process(GO:0006778)	transaminase activity(GO:0008483)
Solyc06g073300.1.1	60S ribosomal protein L27	-0.582522	0.243504	-0.14421	-0.161076	0.413271	3	0.675083	0.569209	1	0.894358	AT4G15000.1	K4C949	60S ribosomal protein L27	translation(GO:0006412)	structural constituent of ribosome(GO:0003735)	intracellular(GO:0005622);ribosome(GO:0005840);cytosolic large ribosomal subunit(GO:0022625);ribonucleoprotein complex(GO:0030529)		structural constituent of ribosome(GO:0003735)	cytosol(GO:0005829);organelle(GO:0043226);ribosome(GO:0005840)
Solyc06g073330.3.1	Lysine--tRNA ligase	-0.139824	0.118644	0.159186	0.0460022	0.162202	3	0.491229	0.67188	1	1.0324	AT3G11710.1	K4C952	Lysine--tRNA ligase	tRNA aminoacylation for protein translation(GO:0006418);lysyl-tRNA aminoacylation(GO:0006430)	nucleotide binding(GO:0000166);nucleic acid binding(GO:0003676);aminoacyl-tRNA ligase activity(GO:0004812);lysine-tRNA ligase activity(GO:0004824);ATP binding(GO:0005524)	cytoplasm(GO:0005737)	tRNA aminoacylation for protein translation(GO:0006418)	RNA binding(GO:0003723);aminoacyl-tRNA ligase activity(GO:0004812)
Solyc06g074510.3.1	Phosphoglycerate mutase, putative	0.0659527	-0.184086	-0.177137	-0.0984232	0.142396	3	1.19718	0.353888	1	0.934053	AT5G22620.1	K4C9G9		metabolic process(GO:0008152)	catalytic activity(GO:0003824)		cellular process(GO:0009987);phosphate-containing compound metabolic process(GO:0006796)	phosphatase activity(GO:0016791)	cytosol(GO:0005829)
Solyc06g074820.3.1	tonoplast intrinsic protein 1.1	-0.246597	1.14668	-0.682706	0.0724575	0.955513	3	0.131343	0.907524	1	1.05151	AT2G36830.1	Q53U42	Similar to aquaporin;TIP1;1	water transport(GO:0006833);ion transmembrane transport(GO:0034220);transmembrane transport(GO:0055085)	water channel activity(GO:0015250);channel activity(GO:0015267)	integral component of plasma membrane(GO:0005887);plant-type vacuole membrane(GO:0009705);membrane(GO:0016020);integral component of membrane(GO:0016021);central vacuole(GO:0042807)	carbohydrate transport(GO:0008643);cellular process(GO:0009987);homeostatic process(GO:0042592);ion transport(GO:0006811);response to stress(GO:0006950)	carbohydrate transmembrane transporter activity(GO:0015144);transmembrane transporter activity(GO:0022857)	cytoplasm(GO:0005737);integral to membrane(GO:0016021);plasma membrane(GO:0005886)
Solyc06g074870.2.1	Sister chromatid cohesion 1 protein 1	0.112992	-0.341502	0.558861	0.110117	0.450188	3	0.423665	0.713025	1	1.07932	AT5G05490.1
Solyc06g074900.2.1	Trigger factor	0.332552	-0.359976	0.797501	0.256693	0.582455	3	0.763328	0.525018	1	1.19474	AT2G30695.1	K4C9K6		protein folding(GO:0006457);protein transport(GO:0015031)			cellular process(GO:0009987);cellular protein modification process(GO:0006464);protein folding(GO:0006457)	isomerase activity(GO:0016853);protein binding(GO:0005515)
Solyc06g074980.3.1	cell division cycle 48	-0.0482962	0.420747	-0.233934	0.0461723	0.337409	3	0.23702	0.834707	1	1.03252	AT5G03340.1	K4C9L4			ATP binding(GO:0005524);hydrolase activity(GO:0016787)		catabolic process(GO:0009056);cellular process(GO:0009987);nitrogen compound metabolic process(GO:0006807);nucleobase-containing compound metabolic process(GO:0006139);phosphate-containing compound metabolic process(GO:0006796)	pyrophosphatase activity(GO:0016462)
Solyc06g075010.3.1	Chaperonin 60 alpha subunit	0.0586078	0.0745338	-0.515748	-0.127535	0.336296	3	0.656855	0.578754	1	0.915394	AT2G28000.1	K4C9L7		protein folding(GO:0006457);'de novo' protein folding(GO:0006458);mitochondrion organization(GO:0007005);chloroplast organization(GO:0009658);protein refolding(GO:0042026);chaperone-mediated protein folding(GO:0061077)	ATP binding(GO:0005524);protein binding involved in protein folding(GO:0044183);unfolded protein binding(GO:0051082)	cytoplasm(GO:0005737);mitochondrion(GO:0005739);cytosol(GO:0005829);chloroplast(GO:0009507)	cellular process(GO:0009987);mitochondrion organization(GO:0007005);protein folding(GO:0006457)	protein binding(GO:0005515)	cytosol(GO:0005829);mitochondrion(GO:0005739);protein complex(GO:0043234)
Solyc06g075340.3.1	Carbamoyl-phosphate synthase large chain	-0.0497885	0.0404036	-0.178985	-0.0627898	0.11027	3	0.986258	0.427975	1	0.957411	AT1G29900.1	K4C9P9		urea cycle(GO:0000050);arginine biosynthetic process(GO:0006526);nitrogen compound metabolic process(GO:0006807)	nucleotide binding(GO:0000166);carbamoyl-phosphate synthase (ammonia) activity(GO:0004087);carbamoyl-phosphate synthase (glutamine-hydrolyzing) activity(GO:0004088);ATP binding(GO:0005524);metal ion binding(GO:0046872)	cytoplasm(GO:0005737)	biosynthetic process(GO:0009058);cellular amino acid biosynthetic process(GO:0008652);cellular process(GO:0009987);nitrogen compound metabolic process(GO:0006807)	hydrolase activity(GO:0016787);ligase activity(GO:0016874);transferase activity(GO:0016740)	cytoplasm(GO:0005737)	De novo pyrimidine ribonucleotides biosythesis->Carbamoyl phosphate synthetase;;Arginine biosynthesis->Carbamoyl phosphate synthase;;;
Solyc06g076020.3.1	heat shock protein 70 kD	0.117612	0.670148	0.018614	0.268791	0.351092	3	1.32604	0.316001	1	1.2048	AT5G02500.1	K4C9W3			nucleotide binding(GO:0000166);ATP binding(GO:0005524)		catabolic process(GO:0009056);cellular process(GO:0009987);nitrogen compound metabolic process(GO:0006807);nucleobase-containing compound metabolic process(GO:0006139);phosphate-containing compound metabolic process(GO:0006796);protein folding(GO:0006457);response to abiotic stimulus(GO:0009628);response to stress(GO:0006950)	nucleotide binding(GO:0000166);protein binding(GO:0005515);pyrophosphatase activity(GO:0016462)	cytoplasm(GO:0005737)	Apoptosis signaling pathway->Heat shock protein 70;;Parkinson disease->Heat shock protein 70;;;
Solyc06g076360.3.1	outer envelope membrane protein	0.22708	0.390486	0.637132	0.418233	0.206429	3	3.5092	0.0724865	0.268638	1.33629	AT3G46740.1	K4C9Z6		intracellular protein transport(GO:0006886);protein transmembrane transport(GO:0071806)	P-P-bond-hydrolysis-driven protein transmembrane transporter activity(GO:0015450)	intracellular(GO:0005622);outer membrane(GO:0019867)
Solyc06g076480.3.1	Thylakoid lumenal 15 kDa protein	-0.308419	-0.28921	0.0702551	-0.175791	0.213299	3	1.42748	0.2896	1	0.885282	AT2G44920.2	K4CA08
Solyc06g076640.3.1	Tubulin beta chain	-0.222514	-0.0797626	-0.453904	-0.25206	0.188813	3	2.31224	0.146911	1	0.839697	AT5G23860.1	K4CA24	Tubulin beta chain	cytoskeleton organization(GO:0007010);microtubule-based process(GO:0007017)	nucleotide binding(GO:0000166);GTPase activity(GO:0003924);structural constituent of cytoskeleton(GO:0005200);GTP binding(GO:0005525)	cytoplasm(GO:0005737);cytoskeleton(GO:0005856);microtubule(GO:0005874)	cell cycle(GO:0007049);cytoskeleton organization(GO:0007010)	nucleotide binding(GO:0000166);structural constituent of cytoskeleton(GO:0005200)	cytoplasm(GO:0005737);microtubule(GO:0005874)	Huntington disease->beta-Tubulin;;Cytoskeletal regulation by Rho GTPase->Tubulin;;Huntington disease->Microtubule;;;;
Solyc06g076660.3.1	proliferating cell nuclear antigen	-0.808261	1.21668	-0.91303	-0.168203	1.20049	3	0.242681	0.830871	1	0.889951	AT2G29570.1	Q8H0Q1	Proliferating cell nuclear antigen;pcna	DNA replication(GO:0006260);leading strand elongation(GO:0006272);regulation of DNA replication(GO:0006275);mismatch repair(GO:0006298);translesion synthesis(GO:0019985)	DNA binding(GO:0003677);DNA polymerase processivity factor activity(GO:0030337)	nucleus(GO:0005634);PCNA complex(GO:0043626)	DNA replication(GO:0006260);RNA metabolic process(GO:0016070);biosynthetic process(GO:0009058);cellular process(GO:0009987);nitrogen compound metabolic process(GO:0006807);regulation of biological process(GO:0050789)	DNA polymerase processivity factor activity(GO:0030337)	intracellular(GO:0005622);protein complex(GO:0043234)	DNA replication->PCNA;;
Solyc06g076665.1.1	Enolase	-0.316801	-0.209267	-0.279473	-0.268513	0.0545984	3	8.51819	0.0135033	1.8341e-16	0.830174	AT2G29560.1
Solyc06g076790.1.1	LOW QUALITY:Thylakoid soluble phosphoprotein	-0.0830811	-0.144492	0.234276	0.0022343	0.203286	3	0.0190368	0.98654	1	1.00155	AT3G47070.1	K4CA37							cytoplasm(GO:0005737);plastid(GO:0009536)
Solyc06g076890.1.1	Pleckstrin homology domain-containing protein 1	-0.221662	0.144465	0.0182889	-0.0196363	0.185987	3	0.182868	0.87176	1	0.986481	AT2G29700.1	K4CA47					cellular process(GO:0009987);metabolic process(GO:0008152);organelle organization(GO:0006996);regulation of biological process(GO:0050789);vesicle-mediated transport(GO:0016192)		cytoplasm(GO:0005737);endosome(GO:0005768)
Solyc06g076970.3.1	Peptidyl-prolyl cis-trans isomerase	0.780924	-0.718261	0.57022	0.210961	0.811597	3	0.450218	0.696649	1	1.15746	AT2G29960.1	K4CA55	Peptidyl-prolyl cis-trans isomerase	protein peptidyl-prolyl isomerization(GO:0000413);protein folding(GO:0006457)	peptidyl-prolyl cis-trans isomerase activity(GO:0003755);isomerase activity(GO:0016853)
Solyc06g081980.1.1	Pyridoxal biosynthesis protein PDX1-like protein	-0.035316	0.051411	-0.000757413	0.00511253	0.0436605	3	0.202819	0.858038	1	1.00355	AT5G01410.1	K4CA57		metabolic process(GO:0008152);vitamin B6 biosynthetic process(GO:0042819);pyridoxal phosphate biosynthetic process(GO:0042823)	catalytic activity(GO:0003824)		biosynthetic process(GO:0009058);cellular amino acid metabolic process(GO:0006520);cellular process(GO:0009987);coenzyme metabolic process(GO:0006732);nitrogen compound metabolic process(GO:0006807);phosphate-containing compound metabolic process(GO:0006796);vitamin biosynthetic process(GO:0009110)	hydrolase activity(GO:0016787);lyase activity(GO:0016829)
Solyc06g082120.3.1	RAN binding protein 1	-0.254329	0.225012	0.184437	0.0517067	0.26581	3	0.336928	0.768243	1	1.03649	AT1G20960.1	K4CA71		G1/S transition of mitotic cell cycle(GO:0000082);RNA export from nucleus(GO:0006405);ubiquitin-dependent protein catabolic process(GO:0006511);protein import into nucleus(GO:0006606);spindle organization(GO:0007051);positive regulation of GTPase activity(GO:0043547);intracellular transport(GO:0046907)	GTPase activator activity(GO:0005096);Ran GTPase binding(GO:0008536)	nucleus(GO:0005634);cytoplasm(GO:0005737)	RNA localization(GO:0006403);biosynthetic process(GO:0009058);catabolic process(GO:0009056);cellular glucose homeostasis(GO:0001678);cellular protein modification process(GO:0006464);cytoskeleton organization(GO:0007010);gluconeogenesis(GO:0006094);mitosis(GO:0007067);nitrogen compound metabolic process(GO:0006807);nuclear transport(GO:0051169);nucleobase-containing compound transport(GO:0015931)…	GTPase activity(GO:0003924);carbohydrate kinase activity(GO:0019200);enzyme activator activity(GO:0008047);pyrophosphatase activity(GO:0016462)	cytoplasm(GO:0005737);microtubule organizing center(GO:0005815);mitochondrion(GO:0005739);nucleus(GO:0005634);protein complex(GO:0043234)
Solyc06g082150.3.1	Fructose-6-phosphate 2-kinase/fructose-2,6-bisphosphatase	-0.960263	-0.460569	-0.647102	-0.689311	0.252507	3	4.72827	0.041936	1.21926e-05	0.62015	AT1G07110.1	K4CA74		fructose metabolic process(GO:0006000);fructose 2,6-bisphosphate metabolic process(GO:0006003);metabolic process(GO:0008152);carbohydrate phosphorylation(GO:0046835)	catalytic activity(GO:0003824);6-phosphofructo-2-kinase activity(GO:0003873);ATP binding(GO:0005524);carbohydrate binding(GO:0030246);starch binding(GO:2001070)		glycolysis(GO:0006096)	carbohydrate phosphatase activity(GO:0019203)
Solyc06g082300.3.1	UDP-glycosyltransferase	-0.0628984	0.180389	-0.120042	-0.000850475	0.159537	3	0.00923337	0.993471	1	0.999411	AT2G30150.1	K4CA89		metabolic process(GO:0008152)	transferase activity(GO:0016740);transferase activity, transferring hexosyl groups(GO:0016758);quercetin 3-O-glucosyltransferase activity(GO:0080043);quercetin 7-O-glucosyltransferase activity(GO:0080044)	intracellular membrane-bounded organelle(GO:0043231)		transferase activity, transferring glycosyl groups(GO:0016757)	intracellular(GO:0005622);organelle(GO:0043226)
Solyc06g082870.3.1	60S ribosomal protein L5-like protein	-0.455598	0.437483	0.252842	0.0782426	0.471447	3	0.287456	0.800811	1	1.05573	AT3G25520.1	K4CAE2		ribosomal large subunit assembly(GO:0000027);translation(GO:0006412)	structural constituent of ribosome(GO:0003735);5S rRNA binding(GO:0008097)	intracellular(GO:0005622);ribosome(GO:0005840);cytosolic large ribosomal subunit(GO:0022625)	cellular component biogenesis(GO:0044085);cellular process(GO:0009987);organelle organization(GO:0006996)	RNA binding(GO:0003723);structural constituent of ribosome(GO:0003735)	cytosol(GO:0005829);organelle(GO:0043226);ribosome(GO:0005840)
Solyc06g083030.3.1	Carboxypeptidase	-0.171766	-0.525404	-0.0769628	-0.258044	0.236343	3	1.89109	0.199166	1	0.836221	AT4G12910.1	K4CAF8	Carboxypeptidase	proteolysis(GO:0006508);secondary metabolic process(GO:0019748)	carboxypeptidase activity(GO:0004180);peptidase activity(GO:0008233);transferase activity, transferring acyl groups other than amino-acyl groups(GO:0016747);hydrolase activity(GO:0016787)	vacuole(GO:0005773);peroxisome(GO:0005777)	catabolic process(GO:0009056);cellular process(GO:0009987);proteolysis(GO:0006508)	serine-type peptidase activity(GO:0008236)	cytoplasm(GO:0005737);vacuole(GO:0005773)
Solyc06g083180.3.1	40S ribosomal protein S8	-0.620345	-0.0440858	-0.338772	-0.334401	0.288154	3	2.01003	0.182145	1	0.793113	AT5G59240.1	K4CAH3	40S ribosomal protein S8	maturation of SSU-rRNA from tricistronic rRNA transcript (SSU-rRNA, 5.8S rRNA, LSU-rRNA)(GO:0000462);translation(GO:0006412)	structural constituent of ribosome(GO:0003735)	intracellular(GO:0005622);ribosome(GO:0005840);cytosolic small ribosomal subunit(GO:0022627);ribonucleoprotein complex(GO:0030529)	cellular component biogenesis(GO:0044085);cellular process(GO:0009987);nitrogen compound metabolic process(GO:0006807);rRNA metabolic process(GO:0016072)	structural constituent of ribosome(GO:0003735)	cytosol(GO:0005829);organelle(GO:0043226);ribosome(GO:0005840)
Solyc06g083190.3.1	Peptidyl-prolyl cis-trans isomerase	0.379975	-0.0311907	0.650281	0.333022	0.343153	3	1.68091	0.234799	1	1.25965	AT3G25230.2	K4CAH4	Peptidylprolyl isomerase	protein peptidyl-prolyl isomerization(GO:0000413);chaperone-mediated protein folding(GO:0061077)	peptidyl-prolyl cis-trans isomerase activity(GO:0003755);FK506 binding(GO:0005528);isomerase activity(GO:0016853)	cytoplasm(GO:0005737)	cellular process(GO:0009987);cellular protein modification process(GO:0006464);protein folding(GO:0006457)	binding(GO:0005488);isomerase activity(GO:0016853)	cytoplasm(GO:0005737)
Solyc06g083650.3.1	GDSL esterase/lipase	-0.0352243	-0.262557	-0.284489	-0.19409	0.138018	3	2.43572	0.135199	0.999999	0.874124	AT5G33370.1	K4CAM0			hydrolase activity, acting on ester bonds(GO:0016788)
Solyc06g083690.3.1	Glutaredoxin family protein	-0.426731	-0.288331	-0.229597	-0.314886	0.101215	3	5.38853	0.0327569	3.06778e-07	0.803914	AT4G28730.1	K4CAM4		electron transport chain(GO:0022900);cell redox homeostasis(GO:0045454);oxidation-reduction process(GO:0055114)	electron transfer activity(GO:0009055);protein disulfide oxidoreductase activity(GO:0015035)	cell(GO:0005623)	sulfur compound metabolic process(GO:0006790)	oxidoreductase activity(GO:0016491)
Solyc06g083790.3.1	succinyl CoA ligase beta subunit	-0.282539	-0.0830535	-0.468252	-0.277948	0.19264	3	2.49906	0.129691	0.999998	0.824763	AT2G20420.1	K4CAN4	Succinate--CoA ligase [ADP-forming] subunit beta, mitochondrial	tricarboxylic acid cycle(GO:0006099);metabolic process(GO:0008152)	nucleotide binding(GO:0000166);magnesium ion binding(GO:0000287);catalytic activity(GO:0003824);succinate-CoA ligase (ADP-forming) activity(GO:0004775);ATP binding(GO:0005524);ligase activity(GO:0016874);metal ion binding(GO:0046872)	mitochondrion(GO:0005739)	carbohydrate metabolic process(GO:0005975);generation of precursor metabolites and energy(GO:0006091);tricarboxylic acid cycle(GO:0006099)	ligase activity(GO:0016874)
Solyc06g084260.3.1	Chalcone--flavonone isomerase	-1.17815	-0.549345	-1.85909	-1.19553	0.655044	3	3.16119	0.0871816	0.823142	0.436627	AT3G63170.1	K4CAT1		fatty acid metabolic process(GO:0006631)	fatty acid binding(GO:0005504);intramolecular lyase activity(GO:0016872)	chloroplast stroma(GO:0009570)
Solyc06g084480.3.1	Protease Do-like 2, chloroplastic	-0.162871	-0.516193	0.182973	-0.165364	0.34959	3	0.819299	0.498715	1	0.891704	AT2G47940.1	K4CAV3		proteolysis(GO:0006508)	serine-type endopeptidase activity(GO:0004252)
Solyc07g005390.3.1	aldehyde dehydrogenase 11A3	-0.336962	-0.0631881	-0.528032	-0.309394	0.233645	3	2.29359	0.148801	1	0.806981	AT2G24270.4	K4CB11		metabolic process(GO:0008152);oxidation-reduction process(GO:0055114)	oxidoreductase activity(GO:0016491)			oxidoreductase activity(GO:0016491)
Solyc07g005560.3.1	Eukaryotic translation initiation factor 5A	0.18917	-0.223489	0.25277	0.072817	0.258571	3	0.487768	0.673945	1	1.05177	AT1G13950.1	Q9AXQ5	Eukaryotic translation initiation factor 5A-2	translation(GO:0006412);translational initiation(GO:0006413);translational frameshifting(GO:0006452);positive regulation of translational elongation(GO:0045901);positive regulation of translational termination(GO:0045905)	RNA binding(GO:0003723);translation initiation factor activity(GO:0003743);translation elongation factor activity(GO:0003746);ribosome binding(GO:0043022)			translation initiation factor activity(GO:0003743)
Solyc07g005810.3.1	translation initiation factor eIF(iso)4G	-0.231094	-0.116751	-0.39666	-0.248168	0.140734	3	3.05428	0.0925551	0.94358	0.841965	AT1G16030.1	K4CB52			RNA binding(GO:0003723)		apoptotic process(GO:0006915)	translation initiation factor activity(GO:0003743)
Solyc07g005830.3.1	Translation initiation factor IF-3	-0.131836	-0.459478	-1.13008	-0.573798	0.508845	3	1.95314	0.190032	1	0.671846	AT4G30690.1	K4CB54	Translation initiation factor IF-3	translation(GO:0006412);translational initiation(GO:0006413);ribosome disassembly(GO:0032790)	translation initiation factor activity(GO:0003743);ribosome binding(GO:0043022)	chloroplast(GO:0009507)	biosynthetic process(GO:0009058);cellular component organization(GO:0016043);cellular process(GO:0009987)	translation initiation factor activity(GO:0003743)
Solyc07g005940.3.1	Vacuolar ATPase subunit H protein	-0.695035	-0.175981	-0.38384	-0.418285	0.261236	3	2.77333	0.109141	0.998669	0.748313	AT3G42050.1	K4CB65		vacuolar acidification(GO:0007035);ATP hydrolysis coupled proton transport(GO:0015991)	proton-transporting ATPase activity, rotational mechanism(GO:0046961)	vacuolar proton-transporting V-type ATPase, V1 domain(GO:0000221)
Solyc07g006000.3.1	50S ribosomal protein L35	-0.326944	0.170495	0.555969	0.133173	0.442638	3	0.52111	0.654246	1	1.0967	AT2G24090.1	K4CB71	50S ribosomal protein L35	translation(GO:0006412)	structural constituent of ribosome(GO:0003735)	intracellular(GO:0005622);ribosome(GO:0005840);chloroplast(GO:0009507);large ribosomal subunit(GO:0015934);ribonucleoprotein complex(GO:0030529)		structural constituent of ribosome(GO:0003735)	cytoplasm(GO:0005737);organelle(GO:0043226);ribosome(GO:0005840)
Solyc07g006070.1.1	GDP-mannose 3,5-epimerase 1	-0.571601	-0.0940177	-1.77517	-0.813595	0.866307	3	1.62666	0.245331	1	0.568962	AT1G17890.1	K4CB78		nucleotide-sugar biosynthetic process(GO:0009226);oxidation-reduction process(GO:0055114)	catalytic activity(GO:0003824);oxidoreductase activity(GO:0016491);coenzyme binding(GO:0050662)		biosynthetic process(GO:0009058);cellular process(GO:0009987);nitrogen compound metabolic process(GO:0006807);nucleobase-containing compound metabolic process(GO:0006139);phosphate-containing compound metabolic process(GO:0006796)	oxidoreductase activity(GO:0016491)
[truncated: 623 more rows]

## Sheet: Quantified Prot. in 3 Reps 08HR
a: multiple hypothesis testing using the sequential combined probability test of Fisher at α = 0.05 (Diz, A. P.; Carvajal-Rodriguez, A.; Skibinski, D. O., Multiple hypothesis testing in proteomics: a strategy for experimental work. Mol Cell Proteomics 2011, 10, (3), M110 004374.)
[truncated: 1,403 more rows]

## Sheet: Quantified Prot. in 3 Reps 24HR
a: multiple hypothesis testing using the sequential combined probability test of Fisher at α = 0.05 (Diz, A. P.; Carvajal-Rodriguez, A.; Skibinski, D. O., Multiple hypothesis testing in proteomics: a strategy for experimental work. Mol Cell Proteomics 2011, 10, (3), M110 004374.)
[truncated: 1,407 more rows]

[truncated: 6 more sheets: Up-regulated Prot. 04HR, Down-regulated Prot. 04HR, Up-regulated Prot. 08HR, Down-regulated Prot. 08HR, Up-regulated Prot. 24HR, Down-regulated Prot. 24HR]
