# Supplementary material for: Application of Data-Independent Acquisition Approach to Study the Proteome Change from Early to Later Phases of Tomato Pathogenesis Responses
Source: Int J Mol Sci. 2019 Feb 17;20(4):863. doi: 10.3390/ijms20040863 (PMC6413104; doi:10.3390/ijms20040863)
Supplement: Supplementary file 1 [file ijms-20-00863-s001.zip › Supplementary data/Supplemental Table 2. OpenSWATH quantified results_Peptide-protein list.xlsx]

## Sheet: R1_4h
sort	Index	Protein Accession	Description	Protein Mock Log2 Quantity	Protein Pst Log2 Quantity	Protein Log2 Pst/Mock	Peptide Sequence	Charge	Mock Fragment Annotation	Mock Peak Area	Mock Sequence	Mock Filename	Mock mScore	Mock Intensity	Mock RT	Mock Transition GroupID	Pst Fragment Annotation	Pst Peak Area	Pst Sequence	Pst Filename	Pst mScore	Pst Intensity	Pst RT	Pst Transition GroupID	Peptide Log2 Pst/Mock
1	1	Biognosys|iRT-Kit_WR_fusion		25.1663	25.0302	-0.136021	ADVTPADFSEWSK	2	1_y3_1;5_y5_1;3_y6_1;2_y7_1;4_y8_1;0_y9_1	22543100.0;19891000.0;26821300.0;30825000.0;27552500.0;154852000.0	ADVTPADFSEWSK	181216_5915_1113-Rep1_Mock-4h_iRT_2ug_DIA_p.mzXML	3.03953e-05	282485000	4841.97	0	1_y3_1;5_y5_1;3_y6_1;2_y7_1;4_y8_1;0_y9_1	30270400.0;24860400.0;33609100.0;40166400.0;35946700.0;201954000.0	ADVTPADFSEWSK	181216_5915_1113-Rep1_Pst-4h_iRT_2ug_DIA_p.mzXML	3.03953e-05	366807000	4801.68	0	0.376847
2							DGLDAASYYAPVR	2	17_y3_1;15_y5_1;12_y7_1;13_y8_1;16_y9_1;14_y10_1	200675000.0;262221000.0;660844000.0;511659000.0;283478000.0;371093000.0	DGLDAASYYAPVR	181216_5915_1113-Rep1_Mock-4h_iRT_2ug_DIA_p.mzXML	3.03953e-05	2289970000	4443.97	2	17_y3_1;15_y5_1;12_y7_1;13_y8_1;16_y9_1;14_y10_1	187208000.0;238801000.0;621804000.0;480658000.0;261402000.0;346481000.0	DGLDAASYYAPVR	181216_5915_1113-Rep1_Pst-4h_iRT_2ug_DIA_p.mzXML	3.03953e-05	2136350000	4403.05	2	-0.100181
3							DGLDAASYYAPVRA	2	10_y4_1;8_y6_1;9_y7_1;6_y8_1;7_y9_1;11_y11_1	825006.0;463353.0;1152640.0;948703.0;462222.0;215344.0	DGLDAASYYAPVRA	181216_5915_1113-Rep1_Mock-4h_iRT_2ug_DIA_p.mzXML	0.000232614	4067270	4409.92	1	NA	NA	NA	NA	NA	NA	NA	NA	NA
4							GTFIIDPAAVIR	2	22_y3_1;23_y4_1;21_y5_1;19_y7_1;18_y8_1;20_y9_1	6002480.0;6422060.0;8488280.0;169473000.0;202435000.0;57649000.0	GTFIIDPAAVIR	181216_5915_1113-Rep1_Mock-4h_iRT_2ug_DIA_p.mzXML	3.03953e-05	450469000	6401.88	3	22_y3_1;23_y4_1;21_y5_1;19_y7_1;18_y8_1;20_y9_1	6063620.0;5970170.0;7034730.0;161305000.0;186774000.0;52351000.0	GTFIIDPAAVIR	181216_5915_1113-Rep1_Pst-4h_iRT_2ug_DIA_p.mzXML	0.000211698	419499000	6378.14	3	-0.10276
5							GTFIIDPAAVIR	3	26_y3_1;24_y4_1;27_y5_1;25_y6_1;29_y7_1;28_y8_1	749325.0;2450100.0;910109.0;2108890.0;365672.0;260573.0	GTFIIDPAAVIR	181216_5915_1113-Rep1_Mock-4h_iRT_2ug_DIA_p.mzXML	3.03953e-05	6844680	6402.21	4	26_y3_1;24_y4_1;27_y5_1;25_y6_1;29_y7_1;28_y8_1	784558.0;2447620.0;917024.0;2034770.0;347345.0;252364.0	GTFIIDPAAVIR	181216_5915_1113-Rep1_Pst-4h_iRT_2ug_DIA_p.mzXML	3.03953e-05	6783680	6377.91	4	-0.012915
6							GTFIIDPGGVIR	2	35_y4_1;34_y5_1;30_y6_1;32_y7_1;31_y8_1;33_y9_1	3430970.0;5557510.0;272918000.0;41906600.0;52389500.0;21659100.0	GTFIIDPGGVIR	181216_5915_1113-Rep1_Mock-4h_iRT_2ug_DIA_p.mzXML	3.03953e-05	397861000	5644.54	5	35_y4_1;34_y5_1;30_y6_1;32_y7_1;31_y8_1;33_y9_1	2547420.0;4327300.0;249447000.0;39467700.0;49515500.0;20875100.0	GTFIIDPGGVIR	181216_5915_1113-Rep1_Pst-4h_iRT_2ug_DIA_p.mzXML	3.03953e-05	366180000	5624.67	5	-0.119711
7							LFLQFGAQGSPFLK	2	36_y4_1;39_y6_1;40_y8_1;37_y9_1;38_y10_1;41_y11_1	3749170.0;1293000.0;854673.0;3700650.0;3971840.0;902956.0	LFLQFGAQGSPFLK	181216_5915_1113-Rep1_Mock-4h_iRT_2ug_DIA_p.mzXML	3.03953e-05	14472300	6517.15	6	36_y4_1;39_y6_1;40_y8_1;37_y9_1;38_y10_1;41_y11_1	2931460.0;962477.0;668279.0;3019660.0;3245270.0;773236.0	LFLQFGAQGSPFLK	181216_5915_1113-Rep1_Pst-4h_iRT_2ug_DIA_p.mzXML	3.03953e-05	11600400	6515.41	6	-0.31912
8							PVITGAPYEYR	2	45_y5_1;46_y6_1;44_y7_1;42_y8_1;43_y9_1;47_y10_1	1123830.0;357733.0;1720840.0;2932580.0;3161740.0;399190.0	PVITGAPYEYR	181216_5915_1113-Rep1_Mock-4h_iRT_2ug_DIA_p.mzXML	3.03953e-05	9695920	3689.89	7	45_y5_1;46_y6_1;44_y7_1;42_y8_1;43_y9_1;47_y10_1	966366.0;309150.0;1470070.0;2544170.0;2857080.0;323714.0	PVITGAPYEYR	181216_5915_1113-Rep1_Pst-4h_iRT_2ug_DIA_p.mzXML	3.03953e-05	8470550	3665.58	7	-0.194922
9							TPVISGGPYEYR	2	53_y5_1;52_y6_1;50_y7_1;48_y8_1;49_y9_1;51_y10_1	47283200.0;67292500.0;230148000.0;663650000.0;424114000.0;155281000.0	TPVISGGPYEYR	181216_5915_1113-Rep1_Mock-4h_iRT_2ug_DIA_p.mzXML	3.03953e-05	1587770000	3631.01	8	53_y5_1;52_y6_1;50_y7_1;48_y8_1;49_y9_1;51_y10_1	35608300.0;49719900.0;169891000.0;501373000.0;316179000.0;115283000.0	TPVISGGPYEYR	181216_5915_1113-Rep1_Pst-4h_iRT_2ug_DIA_p.mzXML	3.03953e-05	1188050000	3607.98	8	-0.418406
10							TPVITGAPYEYR	2	57_y5_1;59_y6_1;56_y7_1;54_y8_1;55_y9_1;58_y10_1	216113000.0;69646200.0;360099000.0;732790000.0;427555000.0;163816000.0	TPVITGAPYEYR	181216_5915_1113-Rep1_Mock-4h_iRT_2ug_DIA_p.mzXML	3.03953e-05	1970020000	3877.28	9	57_y5_1;59_y6_1;56_y7_1;54_y8_1;55_y9_1;58_y10_1	182642000.0;57438500.0;299930000.0;614489000.0;360589000.0;136967000.0	TPVITGAPYEYR	181216_5915_1113-Rep1_Pst-4h_iRT_2ug_DIA_p.mzXML	3.03953e-05	1652060000	3872.54	9	-0.253944
11							VEATFGVDESNAK	2	64_y4_1;63_y5_1;60_y8_1;61_y9_1;65_y10_1;62_y11_1	35702400.0;38449900.0;160807000.0;101721000.0;59135200.0;82923000.0	VEATFGVDESNAK	181216_5915_1113-Rep1_Mock-4h_iRT_2ug_DIA_p.mzXML	3.03953e-05	478738000	2904.01	10	64_y4_1;63_y5_1;60_y8_1;61_y9_1;65_y10_1;62_y11_1	32270400.0;34965000.0;147169000.0;94482200.0;54803200.0;77995900.0	VEATFGVDESNAK	181216_5915_1113-Rep1_Pst-4h_iRT_2ug_DIA_p.mzXML	3.03953e-05	441686000	2879.65	10	-0.116215
12	2	Solyc00g006800.3.1	transaldolase Soluble Protein	18.7119	19.5129	0.800967	AANAQAALAYDLYQK	2	66_y3_1;71_y4_1;70_y6_1;67_y7_1;69_y9_1;68_y10_1	484380.0;405130.0;404915.0;841373.0;703246.0;621062.0	AANAQAALAYDLYQK	181216_5915_1113-Rep1_Mock-4h_iRT_2ug_DIA_p.mzXML	3.03953e-05	3460100	4492.01	11265	66_y3_1;71_y4_1;70_y6_1;67_y7_1;69_y9_1;68_y10_1	917402.0;795420.0;790874.0;1238680.0;1468380.0;1694130.0	AANAQAALAYDLYQK	181216_5915_1113-Rep1_Pst-4h_iRT_2ug_DIA_p.mzXML	3.03953e-05	6904890	4423.48	11265	0.996805
13							AISTSNAYNDQFR	2	76_y3_1;77_y5_1;72_y6_1;73_y7_1;75_y9_1;74_y11_1	270568.0;296383.0;569974.0;284768.0;411645.0;403309.0	AISTSNAYNDQFR	181216_5915_1113-Rep1_Mock-4h_iRT_2ug_DIA_p.mzXML	3.03953e-05	2236650	2969	11266	76_y3_1;77_y5_1;72_y6_1;73_y7_1;75_y9_1;74_y11_1	328892.0;360687.0;685607.0;327381.0;528410.0;448564.0	AISTSNAYNDQFR	181216_5915_1113-Rep1_Pst-4h_iRT_2ug_DIA_p.mzXML	3.03953e-05	2679540	2948.21	11266	0.260646
14							LADDTEGTVEAAK	2	81_y4_1;78_y7_1;80_y8_1;82_y9_1;83_y10_1;79_y11_1	86630.8;369428.0;176440.0;151067.0;179155.0;367795.0	LADDTEGTVEAAK	181216_5915_1113-Rep1_Mock-4h_iRT_2ug_DIA_p.mzXML	3.03953e-05	1330510	2029.03	11267	81_y4_1;78_y7_1;80_y8_1;82_y9_1;83_y10_1;79_y11_1	164330.0;685367.0;328852.0;265974.0;225923.0;613380.0	LADDTEGTVEAAK	181216_5915_1113-Rep1_Pst-4h_iRT_2ug_DIA_p.mzXML	3.03953e-05	2283830	2006.26	11267	0.779476
15							SFDSLLDSLQEK	2	88_y3_1;86_y5_1;85_y6_1;84_y7_1;89_y9_1;87_y10_1	240561.0;206419.0;1126190.0;2101670.0;1547070.0;872492.0	SFDSLLDSLQEK	181216_5915_1113-Rep1_Mock-4h_iRT_2ug_DIA_p.mzXML	3.03953e-05	6094400	6170.93	11268	NA	NA	NA	NA	NA	NA	NA	NA	NA
16							TDGGDGYVSVEVSPR	2	92_y3_1;93_y5_1;94_y6_1;90_y8_1;95_y9_1;91_y10_1	3325870.0;1280720.0;390595.0;1656770.0;497170.0;916059.0	TDGGDGYVSVEVSPR	181216_5915_1113-Rep1_Mock-4h_iRT_2ug_DIA_p.mzXML	0.00119444	8067190	3383.64	11269	92_y3_1;93_y5_1;94_y6_1;90_y8_1;95_y9_1;91_y10_1	4354200.0;2199370.0;826197.0;3938880.0;966304.0;1579370.0	TDGGDGYVSVEVSPR	181216_5915_1113-Rep1_Pst-4h_iRT_2ug_DIA_p.mzXML	3.03953e-05	13864300	3368.75	11269	0.781237
17							TIDANLSEAEGIYSALEK	2	NA	NA	NA	NA	NA	NA	NA	NA	100_y5_1;97_y6_1;99_y8_1;98_y10_1;101_y11_1;96_y12_1	561260.0;664925.0;475059.0;756648.0;2147530.0;1737820.0	TIDANLSEAEGIYSALEK	181216_5915_1113-Rep1_Pst-4h_iRT_2ug_DIA_p.mzXML	0.0032886	6343240	6371.57	11270	NA
18	3	Solyc00g006810.3.1	FKBP-like peptidyl-prolyl cis-trans isomerase family protein (AHRD V3.3 *** AT5G13410.1) Soluble Protein	17.8368	18.4026	0.565837	IIVPPELGYPNYDYDK	2	107_y3_1;103_y13_2;102_y7_1;106_y10_1;105_y12_1;104_y13_1	258687.0;2900560.0;517722.0;44207.7;142031.0;288442.0	IIVPPELGYPNYDYDK	181216_5915_1113-Rep1_Mock-4h_iRT_2ug_DIA_p.mzXML	3.03953e-05	4151650	5765.24	11271	107_y3_1;103_y13_2;102_y7_1;106_y10_1;105_y12_1;104_y13_1	1243810.0;10485100.0;1843300.0;385342.0;764528.0;980743.0	IIVPPELGYPNYDYDK	181216_5915_1113-Rep1_Pst-4h_iRT_2ug_DIA_p.mzXML	0.000161682	15702800	5754.26	11271	1.91927
19							M(Oxidation)RYPDYTETQSGLQYK	3	118_y7_2;117_y3_1;115_y5_1;116_y7_1;114_y8_1;119_y9_1	78813.0;290398.0;189923.0;126463.0;290109.0;101638.0	MRYPDYTETQSGLQYK	181216_5915_1113-Rep1_Mock-4h_iRT_2ug_DIA_p.mzXML	3.03953e-05	1077340	3092.53	11273	118_y7_2;117_y3_1;115_y5_1;116_y7_1;114_y8_1;119_y9_1	138897.0;320042.0;372832.0;185845.0;456907.0;197941.0	MRYPDYTETQSGLQYK	181216_5915_1113-Rep1_Pst-4h_iRT_2ug_DIA_p.mzXML	3.03953e-05	1672460	3066.02	11273	0.634498
20							VGSQEVIPAFEEAITGIALGGIR	3	123_y4_1;124_y5_1;122_y6_1;121_y8_1;120_y9_1;125_y10_1	372692.0;621544.0;1233490.0;1680180.0;318499.0;204787.0	VGSQEVIPAFEEAITGIALGGIR	181216_5915_1113-Rep1_Mock-4h_iRT_2ug_DIA_p.mzXML	0.000752257	4431190	6587.43	11274	123_y4_1;124_y5_1;122_y6_1;121_y8_1;120_y9_1;125_y10_1	269684.0;551629.0;665882.0;992522.0;447927.0;325779.0	VGSQEVIPAFEEAITGIALGGIR	181216_5915_1113-Rep1_Pst-4h_iRT_2ug_DIA_p.mzXML	5.88861e-05	3253420	6591.42	11274	-0.445737
21							YPDYTETQSGLQYK	2	131_y3_1;128_y6_1;127_y8_1;129_y9_1;126_y10_1;130_y12_1	75873.1;42500.4;217722.0;129130.0;210356.0;131346.0	YPDYTETQSGLQYK	181216_5915_1113-Rep1_Mock-4h_iRT_2ug_DIA_p.mzXML	3.03953e-05	806927	3494.34	11275	131_y3_1;128_y6_1;127_y8_1;129_y9_1;126_y10_1;130_y12_1	102405.0;58122.4;177893.0;192534.0;233176.0;147701.0	YPDYTETQSGLQYK	181216_5915_1113-Rep1_Pst-4h_iRT_2ug_DIA_p.mzXML	3.03953e-05	911831	3496.28	11275	0.176328
22	4	Solyc00g007270.3.1	Eukaryotic translation initiation factor 6 (AHRD V3.3 *** M1C4H3_SOLTU) Soluble Protein	19.3272	19.3653	0.0381313	LQFENSC(Carbamidomethyl)EIGVFSK	2	NA	NA	NA	NA	NA	NA	NA	NA	133_y3_1;132_y5_1;136_y6_1;137_y9_1;135_y10_1;134_y12_1	563216.0;454123.0;412144.0;402599.0;232210.0;391306.0	LQFENSCEIGVFSK	181216_5915_1113-Rep1_Pst-4h_iRT_2ug_DIA_p.mzXML	0.00203488	2455600	5069.45	11276	NA
23							NGLLLPHTTTDQELQHLR	3	147_y3_1;148_y4_1;145_y13_2;149_y7_1;146_y10_1;144_y11_1	323007.0;126330.0;1011230.0;84616.6;148377.0;382904.0	NGLLLPHTTTDQELQHLR	181216_5915_1113-Rep1_Mock-4h_iRT_2ug_DIA_p.mzXML	3.03953e-05	2076460	4135.29	11278	147_y3_1;148_y4_1;145_y13_2;149_y7_1;146_y10_1;144_y11_1	361922.0;93840.8;1250140.0;248463.0;244203.0;427181.0	NGLLLPHTTTDQELQHLR	181216_5915_1113-Rep1_Pst-4h_iRT_2ug_DIA_p.mzXML	3.03953e-05	2625750	4087.94	11278	0.338603
24							NGLLLPHTTTDQELQHLR	4	150_y3_1;151_y5_1;153_y6_1;155_y7_1;154_y10_1;152_y11_1	1340180.0;1019660.0;607532.0;197795.0;163011.0;277709.0	NGLLLPHTTTDQELQHLR	181216_5915_1113-Rep1_Mock-4h_iRT_2ug_DIA_p.mzXML	3.03953e-05	3605880	4143.4	11279	NA	NA	NA	NA	NA	NA	NA	NA	NA
25							NSLPDGVVVQR	2	160_y3_1;161_y8_2;158_y4_1;157_y6_1;159_y7_1;156_y8_1	1720370.0;1202630.0;886683.0;1703910.0;583408.0;8110960.0	NSLPDGVVVQR	181216_5915_1113-Rep1_Mock-4h_iRT_2ug_DIA_p.mzXML	3.03953e-05	14208000	3207.9	11280	160_y3_1;161_y8_2;158_y4_1;157_y6_1;159_y7_1;156_y8_1	789522.0;1215940.0;827752.0;1776740.0;460854.0;8181390.0	NSLPDGVVVQR	181216_5915_1113-Rep1_Pst-4h_iRT_2ug_DIA_p.mzXML	3.03953e-05	13252200	3189.9	11280	-0.100472
26	5	Solyc00g009020.3.1	MALE GAMETOPHYTE DEFECTIVE 1 (AHRD V3.3 *** AT2G21870.1) Soluble Protein	18.5467	19.157	0.610344	ANLLSESEIIK	2	164_y3_1;167_y4_1;165_y6_1;162_y7_1;163_y8_1;166_y9_1	304938.0;583318.0;1017570.0;4961810.0;2943580.0;439886.0	ANLLSESEIIK	181216_5915_1113-Rep1_Mock-4h_iRT_2ug_DIA_p.mzXML	0.000112769	10251100	4705.91	11281	164_y3_1;167_y4_1;165_y6_1;162_y7_1;163_y8_1;166_y9_1	172852.0;136901.0;443406.0;3554650.0;2188050.0;562032.0	ANLLSESEIIK	181216_5915_1113-Rep1_Pst-4h_iRT_2ug_DIA_p.mzXML	5.88861e-05	7057890	4633	11281	-0.53847
27							FNIEVETHEIPDAR	2	168_y4_1;173_y5_1;170_y8_1;169_y9_1;171_y10_1;172_y11_1	535019.0;61989.7;124060.0;237890.0;90692.2;64239.1	FNIEVETHEIPDAR	181216_5915_1113-Rep1_Mock-4h_iRT_2ug_DIA_p.mzXML	0.00018768	1113890	4241.74	11282	168_y4_1;173_y5_1;170_y8_1;169_y9_1;171_y10_1;172_y11_1	537506.0;198767.0;335144.0;467824.0;184206.0;203676.0	FNIEVETHEIPDAR	181216_5915_1113-Rep1_Pst-4h_iRT_2ug_DIA_p.mzXML	3.03953e-05	1927120	4193.94	11282	0.79084
28							ITIDPEDPAAVSEYAK	2	182_y5_1;185_y6_1;180_y9_1;183_y10_1;181_y12_1;184_y13_1	1014020.0;267146.0;2096470.0;183905.0;2160580.0;624543.0	ITIDPEDPAAVSEYAK	181216_5915_1113-Rep1_Mock-4h_iRT_2ug_DIA_p.mzXML	3.03953e-05	6346650	4793.79	11284	182_y5_1;185_y6_1;180_y9_1;183_y10_1;181_y12_1;184_y13_1	1377480.0;377625.0;3456530.0;1102060.0;3659690.0;1055480.0	ITIDPEDPAAVSEYAK	181216_5915_1113-Rep1_Pst-4h_iRT_2ug_DIA_p.mzXML	3.03953e-05	11028900	4745.12	11284	0.797222
29	6	Solyc00g009060.3.1	Hypoxanthine-guanine phosphoribosyltransferase (AHRD V3.3 *** AT1G71750.1) Membrane Protein 1 Region 46-68	19.5826	20.5342	0.951624	ILFTEEQISQR	2	194_y3_1;197_y5_1;196_y6_1;195_y7_1;193_y8_1;192_y9_1	1015070.0;1118120.0;614195.0;985365.0;1640930.0;1471730.0	ILFTEEQISQR	181216_5915_1113-Rep1_Mock-4h_iRT_2ug_DIA_p.mzXML	3.03953e-05	6845400	4218.05	11286	194_y3_1;197_y5_1;196_y6_1;195_y7_1;193_y8_1;192_y9_1	2017060.0;2449750.0;1266310.0;1854850.0;2607050.0;3216420.0	ILFTEEQISQR	181216_5915_1113-Rep1_Pst-4h_iRT_2ug_DIA_p.mzXML	3.03953e-05	13411400	4176.04	11286	0.970253
30							INLPVSVDFVR	2	200_y3_1;203_y8_2;199_y6_1;201_y7_1;198_y8_1;202_y9_1	971654.0;48317.8;511037.0;465440.0;2711030.0;129181.0	INLPVSVDFVR	181216_5915_1113-Rep1_Mock-4h_iRT_2ug_DIA_p.mzXML	3.03953e-05	4836660	6136.42	11287	200_y3_1;203_y8_2;199_y6_1;201_y7_1;198_y8_1;202_y9_1	714660.0;348010.0;771442.0;558586.0;3315210.0;397190.0	INLPVSVDFVR	181216_5915_1113-Rep1_Pst-4h_iRT_2ug_DIA_p.mzXML	0.000232614	6105090	6101.11	11287	0.336001
31	7	Solyc00g009080.3.1	Late embryogenesis abundant protein, putative (AHRD V3.3 *** A0A072VQC9_MEDTR) Soluble Protein	19.0759	20.3909	1.31498	EVLDLYQGLLGK	2	205_y5_1;207_y6_1;204_y7_1;208_y8_1;206_y9_1;209_y10_1	91456.4;2215840.0;611493.0;384954.0;699490.0;459798.0	EVLDLYQGLLGK	181216_5915_1113-Rep1_Mock-4h_iRT_2ug_DIA_p.mzXML	3.03953e-05	4463030	6424.93	11288	205_y5_1;207_y6_1;204_y7_1;208_y8_1;206_y9_1;209_y10_1	923085.0;1733240.0;1788970.0;954706.0;1570040.0;1147640.0	EVLDLYQGLLGK	181216_5915_1113-Rep1_Pst-4h_iRT_2ug_DIA_p.mzXML	3.03953e-05	8117680	6404.99	11288	0.863044
32	8	Solyc00g042130.2.1	ATP synthase subunit alpha (AHRD V3.3 *** A0A076E9A2_CHLSO) Soluble Protein	21.9338	22.8789	0.945065	EAYPGDVFYLHSR	2	221_y4_1;218_y5_1;217_y6_1;220_y7_1;219_y9_1;216_y10_1	1993720.0;3532030.0;5635970.0;2645010.0;3303570.0;9817140.0	EAYPGDVFYLHSR	181216_5915_1113-Rep1_Mock-4h_iRT_2ug_DIA_p.mzXML	3.03953e-05	26927400	4411.88	11290	221_y4_1;218_y5_1;217_y6_1;220_y7_1;219_y9_1;216_y10_1	4535160.0;6868050.0;11815400.0;5900490.0;7085210.0;21054300.0	EAYPGDVFYLHSR	181216_5915_1113-Rep1_Pst-4h_iRT_2ug_DIA_p.mzXML	3.03953e-05	57258600	4345.19	11290	1.08842
33							EAYPGDVFYLHSR	3	224_y3_1;223_y5_1;222_y6_1;226_y7_1;227_y8_1;225_y9_1	14587600.0;20366100.0;22302300.0;6111510.0;3747420.0;9241500.0	EAYPGDVFYLHSR	181216_5915_1113-Rep1_Mock-4h_iRT_2ug_DIA_p.mzXML	3.03953e-05	76356500	4411.19	11291	224_y3_1;223_y5_1;222_y6_1;226_y7_1;227_y8_1;225_y9_1	29169800.0;38039900.0;43160500.0;11705700.0;7137680.0;18214300.0	EAYPGDVFYLHSR	181216_5915_1113-Rep1_Pst-4h_iRT_2ug_DIA_p.mzXML	3.03953e-05	147428000	4345.13	11291	0.949188
34							PAINVGLSVSR	2	232_y4_1;228_y6_1;231_y7_1;229_y8_1;230_y9_1;233_y10_1	1120870.0;6009960.0;2174430.0;4849840.0;3036060.0;1621490.0	PAINVGLSVSR	181216_5915_1113-Rep1_Mock-4h_iRT_2ug_DIA_p.mzXML	3.03953e-05	18812700	3929.24	11292	232_y4_1;228_y6_1;231_y7_1;229_y8_1;230_y9_1;233_y10_1	1731300.0;8233510.0;2603470.0;7361090.0;4067750.0;2358000.0	PAINVGLSVSR	181216_5915_1113-Rep1_Pst-4h_iRT_2ug_DIA_p.mzXML	3.03953e-05	26355100	3937.26	11292	0.486375
35	9	Solyc00g042140.1.1	ATP synthase subunit beta, chloroplastic (AHRD V3.3 *-* ATPB_ACUOB) Soluble Protein	22.9241	23.7375	0.813346	VALVYGQM(Oxidation)NEPPGAR	2	243_y4_1;240_y5_1;244_y7_1;245_y8_1;242_y10_1;241_y11_1	1921140.0;12810900.0;1832390.0;1504890.0;6016050.0;6545300.0	VALVYGQMNEPPGAR	181216_5915_1113-Rep1_Mock-4h_iRT_2ug_DIA_p.mzXML	3.03953e-05	30630700	3335.77	11294	243_y4_1;240_y5_1;244_y7_1;245_y8_1;242_y10_1;241_y11_1	4651250.0;35487800.0;3432300.0;4335310.0;16819500.0;18418400.0	VALVYGQMNEPPGAR	181216_5915_1113-Rep1_Pst-4h_iRT_2ug_DIA_p.mzXML	3.03953e-05	83144500	3290.16	11294	1.44064
36							VALVYGQMNEPPGAR	2	246_y5_1;250_y7_1;249_y8_1;248_y10_1;247_y11_1;251_y12_1	111431000.0;26249400.0;29186900.0;78828000.0;102267000.0;18743000.0	VALVYGQMNEPPGAR	181216_5915_1113-Rep1_Mock-4h_iRT_2ug_DIA_p.mzXML	3.03953e-05	366705000	4025.72	11295	246_y5_1;250_y7_1;249_y8_1;248_y10_1;247_y11_1;251_y12_1	177628000.0;42899300.0;47236200.0;130250000.0;164494000.0;30804200.0	VALVYGQMNEPPGAR	181216_5915_1113-Rep1_Pst-4h_iRT_2ug_DIA_p.mzXML	3.03953e-05	593312000	4004.18	11295	0.694171
37							VALVYGQMNEPPGAR	3	253_y4_1;252_y5_1;256_y6_1;254_y7_1;255_y8_1;257_y10_1	7759090.0;18624100.0;1749260.0;3759620.0;1853160.0;1008750.0	VALVYGQMNEPPGAR	181216_5915_1113-Rep1_Mock-4h_iRT_2ug_DIA_p.mzXML	3.03953e-05	34754000	4028.12	11296	253_y4_1;252_y5_1;256_y6_1;254_y7_1;255_y8_1;257_y10_1	13246700.0;31677700.0;3264970.0;6800330.0;2966560.0;1858690.0	VALVYGQMNEPPGAR	181216_5915_1113-Rep1_Pst-4h_iRT_2ug_DIA_p.mzXML	3.03953e-05	59814900	4007.08	11296	0.783326
38	10	Solyc00g047700.3.1	Nuclear RNA binding protein-like (AHRD V3.3 *** Q38M48_SOLTU) Soluble Protein	18.0397	19.139	1.09933	GNWGTTADDIALETEVPVVDGEK	2	262_y5_1;258_y7_1;261_y8_1;260_y10_1;263_y12_1;259_y13_1	584990.0;997522.0;131641.0;390615.0;175128.0;161350.0	GNWGTTADDIALETEVPVVDGEK	181216_5915_1113-Rep1_Mock-4h_iRT_2ug_DIA_p.mzXML	3.03953e-05	2441250	6140.23	11297	262_y5_1;258_y7_1;261_y8_1;260_y10_1;263_y12_1;259_y13_1	799218.0;2120790.0;310903.0;1102100.0;243439.0;348382.0	GNWGTTADDIALETEVPVVDGEK	181216_5915_1113-Rep1_Pst-4h_iRT_2ug_DIA_p.mzXML	0.000232614	4924830	6117.14	11297	1.01245
39	11	Solyc00g140060.3.1	Tripeptidyl-peptidase 2 (AHRD V3.3 *-* W9SA17_9ROSA) Soluble Protein	18.534	19.1055	0.571418	FIEAHPEYDGR	3	289_y4_1;291_y9_2;292_y10_2;290_y5_1;288_y6_1;293_y7_1	422585.0;92167.5;45466.1;103633.0;1855280.0;54972.3	FIEAHPEYDGR	181216_5915_1113-Rep1_Mock-4h_iRT_2ug_DIA_p.mzXML	8.64658e-05	2574110	2439.57	11302	NA	NA	NA	NA	NA	NA	NA	NA	NA
40							VIDVIDC(Carbamidomethyl)TGSGDVDTSTVVK	2	299_y6_1;295_y12_1;297_y13_1;296_y14_1;294_y15_1;298_y16_1	343586.0;615558.0;387586.0;266304.0;630229.0;210313.0	VIDVIDCTGSGDVDTSTVVK	181216_5915_1113-Rep1_Mock-4h_iRT_2ug_DIA_p.mzXML	3.03953e-05	2453580	4627.05	11303	299_y6_1;295_y12_1;297_y13_1;296_y14_1;294_y15_1;298_y16_1	323899.0;829234.0;789036.0;562852.0;875848.0;334167.0	VIDVIDCTGSGDVDTSTVVK	181216_5915_1113-Rep1_Pst-4h_iRT_2ug_DIA_p.mzXML	3.03953e-05	3715040	4586.55	11303	0.598489
41	12	Solyc00g174340.2.1	Pathogenesis-related protein 1 (AHRD V3.3 *** Q75QH2_CAPCH) Membrane Protein 1 Region 2-24	19.1061	19.828	0.721895	AAVQLWVSERPS	2	346_y3_1;347_y4_1;343_y5_1;342_y7_1;344_y8_1;345_y9_1	1070300.0;450284.0;1596980.0;14074500.0;4793820.0;2110940.0	AAVQLWVSERPS	181216_5915_1113-Rep1_Mock-4h_iRT_2ug_DIA_p.mzXML	0.00203488	24096800	4536.62	11311	346_y3_1;347_y4_1;343_y5_1;342_y7_1;344_y8_1;345_y9_1	1756410.0;1235540.0;9795570.0;31308100.0;15112000.0;7251650.0	AAVQLWVSERPS	181216_5915_1113-Rep1_Pst-4h_iRT_2ug_DIA_p.mzXML	0.000406429	66459300	4478.2	11311	1.46363
42							AAVQLWVSERPSYN	2	340_y4_1;341_y5_1;337_y7_1;338_y8_1;336_y9_1;339_y10_1	421298.0;405126.0;1446480.0;1704350.0;1731880.0;782488.0	AAVQLWVSERPSYN	181216_5915_1113-Rep1_Mock-4h_iRT_2ug_DIA_p.mzXML	3.03953e-05	6491630	4839.26	11310	340_y4_1;341_y5_1;337_y7_1;338_y8_1;336_y9_1;339_y10_1	1246590.0;1040040.0;5027880.0;5231480.0;6820470.0;2915180.0	AAVQLWVSERPSYN	181216_5915_1113-Rep1_Pst-4h_iRT_2ug_DIA_p.mzXML	3.03953e-05	22281600	4787.58	11310	1.7792
43							AAVQLWVSERPSYNY	2	335_y5_1;334_y6_1;332_y8_1;331_y9_1;330_y10_1;333_y11_1	33908.6;255357.0;1180870.0;970123.0;1326320.0;495107.0	AAVQLWVSERPSYNY	181216_5915_1113-Rep1_Mock-4h_iRT_2ug_DIA_p.mzXML	3.03953e-05	4261690	5347.26	11309	335_y5_1;334_y6_1;332_y8_1;331_y9_1;330_y10_1;333_y11_1	166806.0;627618.0;1847100.0;1600070.0;2134490.0;880585.0	AAVQLWVSERPSYNY	181216_5915_1113-Rep1_Pst-4h_iRT_2ug_DIA_p.mzXML	3.03953e-05	7256670	5317.17	11309	0.767882
44							AAVQLWVSERPSYNYA	2	328_y7_1;329_y8_1;325_y9_1;326_y10_1;324_y11_1;327_y12_1	297206.0;208722.0;878799.0;771668.0;878450.0;256917.0	AAVQLWVSERPSYNYA	181216_5915_1113-Rep1_Mock-4h_iRT_2ug_DIA_p.mzXML	3.03953e-05	3291760	5315.87	11308	328_y7_1;329_y8_1;325_y9_1;326_y10_1;324_y11_1;327_y12_1	350626.0;187215.0;1408600.0;1238740.0;1409870.0;481386.0	AAVQLWVSERPSYNYA	181216_5915_1113-Rep1_Pst-4h_iRT_2ug_DIA_p.mzXML	3.03953e-05	5076440	5284.62	11308	0.624958
45							AAVQLWVSERPSYNYAT	2	322_y8_1;323_y9_1;318_y10_1;320_y11_1;319_y12_1;321_y13_1	44380.1;0.0;185834.0;92949.1;194397.0;37630.2	AAVQLWVSERPSYNYAT	181216_5915_1113-Rep1_Mock-4h_iRT_2ug_DIA_p.mzXML	3.03953e-05	555191	5259.04	11307	322_y8_1;323_y9_1;318_y10_1;320_y11_1;319_y12_1;321_y13_1	238414.0;0.0;459846.0;253166.0;402245.0;83545.5	AAVQLWVSERPSYNYAT	181216_5915_1113-Rep1_Pst-4h_iRT_2ug_DIA_p.mzXML	0.000381415	1437220	5225.93	11307	1.37222
46							AAVQLWVSERPSYNYATN	2	316_y8_1;317_y9_1;312_y11_1;314_y12_1;313_y13_1;315_y14_1	181396.0;357309.0;732857.0;614617.0;579084.0;167813.0	AAVQLWVSERPSYNYATN	181216_5915_1113-Rep1_Mock-4h_iRT_2ug_DIA_p.mzXML	3.03953e-05	2633080	5148.93	11306	316_y8_1;317_y9_1;312_y11_1;314_y12_1;313_y13_1;315_y14_1	344019.0;470418.0;1289490.0;947977.0;958873.0;274092.0	AAVQLWVSERPSYNYATN	181216_5915_1113-Rep1_Pst-4h_iRT_2ug_DIA_p.mzXML	3.03953e-05	4284870	5119.8	11306	0.7025
47							AAVQLWVSERPSYNYATNQ	2	309_y3_1;311_y11_1;306_y12_1;308_y13_1;307_y14_1;310_y15_1	379127.0;186446.0;710926.0;500971.0;474845.0;136151.0	AAVQLWVSERPSYNYATNQ	181216_5915_1113-Rep1_Mock-4h_iRT_2ug_DIA_p.mzXML	3.03953e-05	2388470	5109	11305	309_y3_1;311_y11_1;306_y12_1;308_y13_1;307_y14_1;310_y15_1	473374.0;122935.0;872731.0;574951.0;544897.0;175734.0	AAVQLWVSERPSYNYATNQ	181216_5915_1113-Rep1_Pst-4h_iRT_2ug_DIA_p.mzXML	3.03953e-05	2764620	5083.06	11305	0.210994
48							HYTQVVWR	2	352_y2_1;353_y3_1;351_y4_1;350_y5_1;348_y6_1;349_y7_1	1088910.0;287101.0;212682.0;336540.0;2526490.0;1680120.0	HYTQVVWR	181216_5915_1113-Rep1_Mock-4h_iRT_2ug_DIA_p.mzXML	3.03953e-05	6131840	2619.42	11312	352_y2_1;353_y3_1;351_y4_1;350_y5_1;348_y6_1;349_y7_1	668672.0;324488.0;220189.0;396018.0;2744910.0;1965310.0	HYTQVVWR	181216_5915_1113-Rep1_Pst-4h_iRT_2ug_DIA_p.mzXML	3.03953e-05	6319590	2595.67	11312	0.0435109
49	13	Solyc00g230080.1.1	LOW QUALITY:Photosystem II D2 protein (AHRD V3.3 *-* PSBD_PLETE) Membrane Protein 2 Region 1-23,76-98	18.5244	18.2841	-0.240314	AFNPTQAEETYSM(Oxidation)VTANR	2	NA	NA	NA	NA	NA	NA	NA	NA	395_y3_1;392_y4_1;393_y7_1;394_y9_1;391_y11_1;390_y12_1	443926.0;109321.0;67595.4;108205.0;52542.7;0.0	AFNPTQAEETYSMVTANR	181216_5915_1113-Rep1_Pst-4h_iRT_2ug_DIA_p.mzXML	0.00246717	781591	4567.47	11319	NA
50							AFNPTQAEETYSMVTANR	2	399_y4_1;401_y8_1;398_y9_1;400_y10_1;397_y11_1;396_y12_1	359013.0;320639.0;313235.0;354681.0;403462.0;551705.0	AFNPTQAEETYSMVTANR	181216_5915_1113-Rep1_Mock-4h_iRT_2ug_DIA_p.mzXML	3.03953e-05	2302740	5097.85	11320	399_y4_1;401_y8_1;398_y9_1;400_y10_1;397_y11_1;396_y12_1	427318.0;318905.0;231950.0;270693.0;351134.0;454311.0	AFNPTQAEETYSMVTANR	181216_5915_1113-Rep1_Pst-4h_iRT_2ug_DIA_p.mzXML	3.03953e-05	2054310	5074.43	11320	-0.164698
51	14	Solyc00g322635.1.1	MLP-like protein 28 (AHRD V3.3 *** AT1G70830.2) Soluble Protein	20.3668	21.1913	0.824565	SDGDVFHEIFR	2	412_y5_2;411_y3_1;410_y4_1;408_y5_1;409_y6_1;413_y7_1	152705.0;1565600.0;177059.0;1240580.0;1337720.0;236058.0	SDGDVFHEIFR	181216_5915_1113-Rep1_Mock-4h_iRT_2ug_DIA_p.mzXML	0.00469471	4709720	5280.49	11322	NA	NA	NA	NA	NA	NA	NA	NA	NA
52							SDGDVFHEIFR	3	417_y5_2;419_y7_2;418_y9_2;415_y4_1;414_y5_1;416_y6_1	1246580.0;257015.0;710374.0;1659600.0;2098540.0;1452000.0	SDGDVFHEIFR	181216_5915_1113-Rep1_Mock-4h_iRT_2ug_DIA_p.mzXML	3.03953e-05	7424110	5281.15	11323	417_y5_2;419_y7_2;418_y9_2;415_y4_1;414_y5_1;416_y6_1	2297270.0;513369.0;1245770.0;2968180.0;3644750.0;2520910.0	SDGDVFHEIFR	181216_5915_1113-Rep1_Pst-4h_iRT_2ug_DIA_p.mzXML	3.03953e-05	13190200	5245.86	11323	0.829176
53	15	Solyc01g005250.3.1	Aspartate-semialdehyde dehydrogenase (AHRD V3.3 *** V5N8M5_PHAVU) Soluble Protein	19.565	20.4394	0.874346	AHAESVNLQFENPLDENTAR	2	432_y5_1;433_y8_1;436_y9_1;434_y11_1;437_y12_1;435_y14_1	635560.0;458460.0;252590.0;449091.0;265621.0;282418.0	AHAESVNLQFENPLDENTAR	181216_5915_1113-Rep1_Mock-4h_iRT_2ug_DIA_p.mzXML	0.000331961	2343740	4734.07	11326	432_y5_1;433_y8_1;436_y9_1;434_y11_1;437_y12_1;435_y14_1	1246300.0;912466.0;595045.0;869245.0;544076.0;583958.0	AHAESVNLQFENPLDENTAR	181216_5915_1113-Rep1_Pst-4h_iRT_2ug_DIA_p.mzXML	5.88861e-05	4751090	4675.8	11326	1.01945
54							AHAESVNLQFENPLDENTAR	3	441_y5_1;439_y6_1;438_y8_1;440_y9_1;443_y10_1;442_y11_1	2611600.0;3045190.0;7023090.0;2869380.0;1296470.0;2076340.0	AHAESVNLQFENPLDENTAR	181216_5915_1113-Rep1_Mock-4h_iRT_2ug_DIA_p.mzXML	3.03953e-05	18922100	4743.19	11327	441_y5_1;439_y6_1;438_y8_1;440_y9_1;443_y10_1;442_y11_1	4368730.0;4816870.0;11020300.0;4407820.0;2275360.0;3933530.0	AHAESVNLQFENPLDENTAR	181216_5915_1113-Rep1_Pst-4h_iRT_2ug_DIA_p.mzXML	3.03953e-05	30822600	4670.21	11327	0.703916
55							ASNRFPTPLEVSNKDDVAVGR	3	449_y4_1;444_y5_1;446_y6_1;447_y8_1;448_y9_1;445_y10_1	1337930.0;512329.0;82420.8;92627.1;89735.1;1772730.0	ASNRFPTPLEVSNKDDVAVGR	181216_5915_1113-Rep1_Mock-4h_iRT_2ug_DIA_p.mzXML	0.00246717	3887780	3735.86	11328	449_y4_1;444_y5_1;446_y6_1;447_y8_1;448_y9_1;445_y10_1	356932.0;94853.3;59262.9;73670.0;177753.0;630968.0	ASNRFPTPLEVSNKDDVAVGR	181216_5915_1113-Rep1_Pst-4h_iRT_2ug_DIA_p.mzXML	3.03953e-05	1393440	3748.16	11328	-1.4803
56							ASNRFPTPLEVSNKDDVAVGR	4	NA	NA	NA	NA	NA	NA	NA	NA	450_y4_1;453_y5_1;452_y6_1;451_y7_1;455_y9_1;454_y10_1	5777910.0;1444980.0;1219600.0;2094060.0;223597.0;1227220.0	ASNRFPTPLEVSNKDDVAVGR	181216_5915_1113-Rep1_Pst-4h_iRT_2ug_DIA_p.mzXML	3.03953e-05	11987400	3744.12	11329	NA
57							GTIVVDNSSAFR	2	461_y4_1;460_y5_1;459_y6_1;457_y7_1;456_y8_1;458_y9_1	726027.0;1050590.0;3870390.0;7914620.0;12384800.0;6323680.0	GTIVVDNSSAFR	181216_5915_1113-Rep1_Mock-4h_iRT_2ug_DIA_p.mzXML	3.03953e-05	32270100	3448.06	11330	461_y4_1;460_y5_1;459_y6_1;457_y7_1;456_y8_1;458_y9_1	1497710.0;1810350.0;7449590.0;15639600.0;23151900.0;11924600.0	GTIVVDNSSAFR	181216_5915_1113-Rep1_Pst-4h_iRT_2ug_DIA_p.mzXML	3.03953e-05	61473800	3435.96	11330	0.929774
58							MVVSTYQAASGAGAAAM(Oxidation)EELVQQTR	3	473_y3_1;468_y4_1;469_y5_1;471_y6_1;472_y7_1;470_y8_1	230331.0;560784.0;303571.0;66573.2;161282.0;260271.0	MVVSTYQAASGAGAAAMEELVQQTR	181216_5915_1113-Rep1_Mock-4h_iRT_2ug_DIA_p.mzXML	5.88861e-05	1582810	5095.36	11332	473_y3_1;468_y4_1;469_y5_1;471_y6_1;472_y7_1;470_y8_1	414060.0;1469110.0;621031.0;418467.0;412870.0;629518.0	MVVSTYQAASGAGAAAMEELVQQTR	181216_5915_1113-Rep1_Pst-4h_iRT_2ug_DIA_p.mzXML	3.03953e-05	3965060	5038.03	11332	1.32485
59							NAPGIVVVDDR	2	479_y3_1;477_y4_1;474_y6_1;478_y7_1;476_y8_1;475_y9_1	1828760.0;1504670.0;4116990.0;992486.0;2203370.0;3597560.0	NAPGIVVVDDR	181216_5915_1113-Rep1_Mock-4h_iRT_2ug_DIA_p.mzXML	3.03953e-05	14243800	3332.37	11333	479_y3_1;477_y4_1;474_y6_1;478_y7_1;476_y8_1;475_y9_1	2004690.0;1910320.0;5348290.0;1171590.0;2900010.0;4613750.0	NAPGIVVVDDR	181216_5915_1113-Rep1_Pst-4h_iRT_2ug_DIA_p.mzXML	3.03953e-05	17948700	3319.09	11333	0.333545
60	16	Solyc01g005385.1.1	Histone-lysine N-methyltransferase setd3 (AHRD V3.3 *** A0A0B0MR23_GOSAR) Membrane Protein 1 Region 424-445	20.588	20.6945	0.106518	VAQGDTFGLGLVASEDIPK	2	NA	NA	NA	NA	NA	NA	NA	NA	490_y6_1;488_y7_1;489_y8_1;486_y10_1;487_y12_1;491_y13_1	1635980.0;568735.0;315949.0;586077.0;462458.0;198112.0	VAQGDTFGLGLVASEDIPK	181216_5915_1113-Rep1_Pst-4h_iRT_2ug_DIA_p.mzXML	0.00119444	3767310	6123.13	11335	NA
61							VTLGGGELVEGR	2	496_y3_1;495_y4_1;497_y7_1;494_y8_1;492_y9_1;493_y10_1	2263700.0;662210.0;458091.0;1439420.0;3066230.0;1545610.0	VTLGGGELVEGR	181216_5915_1113-Rep1_Mock-4h_iRT_2ug_DIA_p.mzXML	3.03953e-05	9435260	3519.25	11336	496_y3_1;495_y4_1;497_y7_1;494_y8_1;492_y9_1;493_y10_1	2491630.0;599276.0;482314.0;1515840.0;4345100.0;2121440.0	VTLGGGELVEGR	181216_5915_1113-Rep1_Pst-4h_iRT_2ug_DIA_p.mzXML	3.03953e-05	11555600	3515.45	11336	0.292458
62	17	Solyc01g005520.3.1	Tetratricopeptide repeat containing protein (AHRD V3.3 *** M4Q9V8_TRIMO) Soluble Protein	20.4809	21.0887	0.607809	ASETEATQSEKEEEDKYEEYEVEIIQPYGLK	3	498_y5_1;501_y7_1;502_y8_1;499_y9_1;500_y10_1;503_y11_1	996181.0;296289.0;849520.0;326649.0;311338.0;160675.0	ASETEATQSEKEEEDKYEEYEVEIIQPYGLK	181216_5915_1113-Rep1_Mock-4h_iRT_2ug_DIA_p.mzXML	3.03953e-05	2940650	5332.35	11337	498_y5_1;501_y7_1;502_y8_1;499_y9_1;500_y10_1;503_y11_1	1154150.0;245139.0;544260.0;373012.0;281366.0;182118.0	ASETEATQSEKEEEDKYEEYEVEIIQPYGLK	181216_5915_1113-Rep1_Pst-4h_iRT_2ug_DIA_p.mzXML	3.03953e-05	2780040	5315.59	11337	-0.0810294
63							ASETEATQSEKEEEDKYEEYEVEIIQPYGLK	4	504_y5_1;508_y6_1;505_y7_1;507_y8_1;506_y9_1;509_y10_1	3690100.0;483678.0;1820750.0;1413200.0;876866.0;197418.0	ASETEATQSEKEEEDKYEEYEVEIIQPYGLK	181216_5915_1113-Rep1_Mock-4h_iRT_2ug_DIA_p.mzXML	3.03953e-05	8482010	5331.71	11338	504_y5_1;508_y6_1;505_y7_1;507_y8_1;506_y9_1;509_y10_1	3953200.0;640934.0;2028700.0;1461380.0;1357610.0;266915.0	ASETEATQSEKEEEDKYEEYEVEIIQPYGLK	181216_5915_1113-Rep1_Pst-4h_iRT_2ug_DIA_p.mzXML	3.03953e-05	9708740	5315.65	11338	0.194878
64							DAMEAGFEDFK	2	525_y3_1;526_y4_1;523_y6_1;522_y7_1;524_y8_1;527_y9_1	1368800.0;915872.0;4110160.0;6326430.0;3546290.0;951821.0	DAMEAGFEDFK	181216_5915_1113-Rep1_Mock-4h_iRT_2ug_DIA_p.mzXML	3.03953e-05	17219400	4675.21	11341	525_y3_1;526_y4_1;523_y6_1;522_y7_1;524_y8_1;527_y9_1	2840290.0;1947570.0;8435160.0;12878700.0;7305650.0;2210710.0	DAMEAGFEDFK	181216_5915_1113-Rep1_Pst-4h_iRT_2ug_DIA_p.mzXML	3.03953e-05	35618100	4620.94	11341	1.04858
65							DGGTYIDAIAPGGFADK	2	528_y7_1;529_y8_1;533_y9_1;532_y10_1;530_y11_1;531_y12_1	7744240.0;4403310.0;1061180.0;1058960.0;3137270.0;1509330.0	DGGTYIDAIAPGGFADK	181216_5915_1113-Rep1_Mock-4h_iRT_2ug_DIA_p.mzXML	3.03953e-05	18914300	5415.47	11342	528_y7_1;529_y8_1;533_y9_1;532_y10_1;530_y11_1;531_y12_1	12303600.0;6895720.0;1814090.0;1972020.0;5233050.0;2476930.0	DGGTYIDAIAPGGFADK	181216_5915_1113-Rep1_Pst-4h_iRT_2ug_DIA_p.mzXML	3.03953e-05	30695400	5413.98	11342	0.698545
66							FESVLGSRPTGDELAVASYNVAC(Carbamidomethyl)C(Carbamidomethyl)YSK	3	538_y4_1;537_y5_1;534_y6_1;539_y7_1;536_y10_1;535_y11_1	76860.5;114066.0;209498.0;81531.4;43495.0;89629.4	FESVLGSRPTGDELAVASYNVACCYSK	181216_5915_1113-Rep1_Mock-4h_iRT_2ug_DIA_p.mzXML	3.03953e-05	615081	5540.68	11343	NA	NA	NA	NA	NA	NA	NA	NA	NA
67							GRDGGTYIDAIAPGGFADK	3	544_y5_1;542_y6_1;540_y7_1;541_y8_1;543_y9_1;545_y11_1	482886.0;1134360.0;6784570.0;2398580.0;636875.0;362550.0	GRDGGTYIDAIAPGGFADK	181216_5915_1113-Rep1_Mock-4h_iRT_2ug_DIA_p.mzXML	3.03953e-05	11799800	4553.95	11344	544_y5_1;542_y6_1;540_y7_1;541_y8_1;543_y9_1;545_y11_1	576664.0;1396970.0;10754800.0;3307640.0;800454.0;357574.0	GRDGGTYIDAIAPGGFADK	181216_5915_1113-Rep1_Pst-4h_iRT_2ug_DIA_p.mzXML	3.03953e-05	17194100	4493.47	11344	0.543151
68							LNQLQAGLSALK	2	555_y4_1;557_y5_1;554_y6_1;552_y8_1;553_y9_1;556_y10_1	1079990.0;151467.0;1781470.0;2181240.0;2116810.0;787378.0	LNQLQAGLSALK	181216_5915_1113-Rep1_Mock-4h_iRT_2ug_DIA_p.mzXML	3.03953e-05	8098360	4684.56	11346	555_y4_1;557_y5_1;554_y6_1;552_y8_1;553_y9_1;556_y10_1	1481780.0;215054.0;2572550.0;3644750.0;3256900.0;1394270.0	LNQLQAGLSALK	181216_5915_1113-Rep1_Pst-4h_iRT_2ug_DIA_p.mzXML	3.03953e-05	12565300	4614.05	11346	0.633743
69							TDPDLANLR	2	563_y7_2;562_y3_1;561_y4_1;558_y5_1;559_y6_1;560_y7_1	5802840.0;3590590.0;4948200.0;8891090.0;4193750.0;7366040.0	TDPDLANLR	181216_5915_1113-Rep1_Mock-4h_iRT_2ug_DIA_p.mzXML	0.000232614	34792500	3159.45	11347	563_y7_2;562_y3_1;561_y4_1;558_y5_1;559_y6_1;560_y7_1	6467720.0;3698150.0;5186420.0;9682480.0;6330200.0;6952540.0	TDPDLANLR	181216_5915_1113-Rep1_Pst-4h_iRT_2ug_DIA_p.mzXML	3.03953e-05	38317500	3142.9	11347	0.139227
70							TSEDFETLM(Oxidation)K	2	567_y3_1;564_y4_1;566_y5_1;568_y6_1;565_y7_1;569_y9_1	473800.0;3447380.0;350333.0;213468.0;283509.0;142477.0	TSEDFETLMK	181216_5915_1113-Rep1_Mock-4h_iRT_2ug_DIA_p.mzXML	0.00127946	4910970	2909.03	11348	567_y3_1;564_y4_1;566_y5_1;568_y6_1;565_y7_1;569_y9_1	555780.0;3584410.0;626679.0;329762.0;896239.0;238250.0	TSEDFETLMK	181216_5915_1113-Rep1_Pst-4h_iRT_2ug_DIA_p.mzXML	0.000731429	6231120	2869.86	11348	0.343483
71							TSEDFETLMK	2	574_y3_1;571_y4_1;575_y5_1;573_y6_1;570_y7_1;572_y8_1	1331110.0;1605020.0;1474170.0;2119060.0;3758780.0;3698600.0	TSEDFETLMK	181216_5915_1113-Rep1_Mock-4h_iRT_2ug_DIA_p.mzXML	3.03953e-05	13986700	4274.62	11349	574_y3_1;571_y4_1;575_y5_1;573_y6_1;570_y7_1;572_y8_1	2166230.0;3490660.0;3026690.0;4380700.0;7148230.0;7245340.0	TSEDFETLMK	181216_5915_1113-Rep1_Pst-4h_iRT_2ug_DIA_p.mzXML	3.03953e-05	27457900	4221.54	11349	0.973166
72	18	Solyc01g005560.3.1	Isocitrate dehydrogenase [NADP] (AHRD V3.3 *** IDHC_SOLTU) Soluble Protein	19.0052	19.5948	0.589632	LEAAC(Carbamidomethyl)IGAVESGK	2	591_y4_1;593_y5_1;588_y8_1;589_y9_1;592_y10_1;590_y11_1	1551210.0;1262820.0;3403900.0;3947320.0;3460770.0;4797380.0	LEAACIGAVESGK	181216_5915_1113-Rep1_Mock-4h_iRT_2ug_DIA_p.mzXML	3.03953e-05	18423400	3184.51	11352	591_y4_1;593_y5_1;588_y8_1;589_y9_1;592_y10_1;590_y11_1	2542210.0;1891210.0;5401310.0;6275030.0;5076180.0;7533580.0	LEAACIGAVESGK	181216_5915_1113-Rep1_Pst-4h_iRT_2ug_DIA_p.mzXML	3.03953e-05	28719500	3163.72	11352	0.640491
73							LVFVPEGSDEK	2	599_y3_1;595_y5_1;598_y6_1;594_y7_1;597_y8_1;596_y9_1	22272200.0;3212060.0;1076260.0;21079100.0;2356140.0;3917230.0	LVFVPEGSDEK	181216_5915_1113-Rep1_Mock-4h_iRT_2ug_DIA_p.mzXML	3.03953e-05	53912900	3807.59	11353	599_y3_1;595_y5_1;598_y6_1;594_y7_1;597_y8_1;596_y9_1	26506300.0;3163410.0;1024850.0;21765500.0;2834680.0;4379060.0	LVFVPEGSDEK	181216_5915_1113-Rep1_Pst-4h_iRT_2ug_DIA_p.mzXML	3.03953e-05	59673900	3802.79	11353	0.14647
74							NILNGTVFREPIMC(Carbamidomethyl)K	2	601_y3_1;604_y5_1;605_y8_1;603_y11_1;600_y12_1;602_y13_1	185140.0;101296.0;0.0;320893.0;227771.0;81895.1	NILNGTVFREPIMCK	181216_5915_1113-Rep1_Mock-4h_iRT_2ug_DIA_p.mzXML	8.64658e-05	916995	5114.91	11354	601_y3_1;604_y5_1;605_y8_1;603_y11_1;600_y12_1;602_y13_1	267135.0;289951.0;0.0;458188.0;377895.0;126143.0	NILNGTVFREPIMCK	181216_5915_1113-Rep1_Pst-4h_iRT_2ug_DIA_p.mzXML	0.0042701	1519310	5087.85	11354	0.72843
75							NILNGTVFREPIMC(Carbamidomethyl)K	3	606_y3_1;609_y5_1;610_y12_2;608_y13_2;607_y8_1;611_y11_1	1029690.0;260240.0;679302.0;901305.0;377923.0;101152.0	NILNGTVFREPIMCK	181216_5915_1113-Rep1_Mock-4h_iRT_2ug_DIA_p.mzXML	0.000232614	3349610	5118.81	11355	606_y3_1;609_y5_1;610_y12_2;608_y13_2;607_y8_1;611_y11_1	717992.0;436868.0;1043900.0;1456910.0;412715.0;156579.0	NILNGTVFREPIMCK	181216_5915_1113-Rep1_Pst-4h_iRT_2ug_DIA_p.mzXML	0.000161682	4224960	5089.4	11355	0.334945
76							SKYEEAGIWYEHR	2	613_y5_1;612_y7_1;614_y8_1;617_y9_1;616_y10_1;615_y11_1	344049.0;0.0;258684.0;251582.0;244442.0;286179.0	SKYEEAGIWYEHR	181216_5915_1113-Rep1_Mock-4h_iRT_2ug_DIA_p.mzXML	0.000112769	1384940	2889.38	11356	613_y5_1;612_y7_1;614_y8_1;617_y9_1;616_y10_1;615_y11_1	531773.0;0.0;326489.0;302908.0;284406.0;357697.0	SKYEEAGIWYEHR	181216_5915_1113-Rep1_Pst-4h_iRT_2ug_DIA_p.mzXML	0.000161682	1803270	2856.85	11356	0.380792
77							SKYEEAGIWYEHR	3	620_y3_1;619_y4_1;618_y5_1;621_y7_1;622_y8_1;623_y9_1	1232260.0;2957560.0;3292940.0;624681.0;493685.0;293440.0	SKYEEAGIWYEHR	181216_5915_1113-Rep1_Mock-4h_iRT_2ug_DIA_p.mzXML	3.03953e-05	8894560	2888.89	11357	620_y3_1;619_y4_1;618_y5_1;621_y7_1;622_y8_1;623_y9_1	1864400.0;4299510.0;4816720.0;830437.0;569649.0;441587.0	SKYEEAGIWYEHR	181216_5915_1113-Rep1_Pst-4h_iRT_2ug_DIA_p.mzXML	3.03953e-05	12822300	2858.33	11357	0.52766
78							YEEAGIWYEHR	2	628_y4_1;624_y5_1;629_y6_1;625_y7_1;627_y8_1;626_y9_1	144446.0;776115.0;0.0;491148.0;134961.0;296764.0	YEEAGIWYEHR	181216_5915_1113-Rep1_Mock-4h_iRT_2ug_DIA_p.mzXML	3.03953e-05	1843430	3387.28	11358	628_y4_1;624_y5_1;629_y6_1;625_y7_1;627_y8_1;626_y9_1	346137.0;982489.0;0.0;848276.0;355847.0;543972.0	YEEAGIWYEHR	181216_5915_1113-Rep1_Pst-4h_iRT_2ug_DIA_p.mzXML	3.03953e-05	3076720	3371.38	11358	0.739001
79							YEEAGIWYEHR	3	635_y5_2;632_y3_1;631_y4_1;630_y5_1;633_y7_1;634_y8_1	34470.7;758497.0;1100530.0;1382710.0;259466.0;114677.0	YEEAGIWYEHR	181216_5915_1113-Rep1_Mock-4h_iRT_2ug_DIA_p.mzXML	3.03953e-05	3650360	3386.52	11359	635_y5_2;632_y3_1;631_y4_1;630_y5_1;633_y7_1;634_y8_1	308084.0;259944.0;2111290.0;2179450.0;414480.0;320023.0	YEEAGIWYEHR	181216_5915_1113-Rep1_Pst-4h_iRT_2ug_DIA_p.mzXML	3.03953e-05	5593260	3372.72	11359	0.615651
80	19	Solyc01g005620.3.1	oxoglutarate/malate translocator Soluble Protein	19.4849	20.2604	0.775478	AM(Oxidation)ALNM(Oxidation)GM(Oxidation)LASYDQSVEFFR	2	NA	NA	NA	NA	NA	NA	NA	NA	641_y3_1;639_y4_1;638_y7_1;640_y9_1;636_y10_1;637_y11_1	364795.0;595202.0;150998.0;103191.0;392648.0;884385.0	AMALNMGMLASYDQSVEFFR	181216_5915_1113-Rep1_Pst-4h_iRT_2ug_DIA_p.mzXML	0.00439806	2491220	5842.01	11360	NA
81							IAADEGVLALWK	2	645_y3_1;644_y4_1;642_y7_1;646_y9_1;643_y10_1;647_y11_1	1315760.0;2745020.0;1138970.0;653756.0;1465250.0;683799.0	IAADEGVLALWK	181216_5915_1113-Rep1_Mock-4h_iRT_2ug_DIA_p.mzXML	0.000211698	8002550	6280.44	11361	645_y3_1;644_y4_1;642_y7_1;646_y9_1;643_y10_1;647_y11_1	1202090.0;1985880.0;1650430.0;1382310.0;2825200.0;1347650.0	IAADEGVLALWK	181216_5915_1113-Rep1_Pst-4h_iRT_2ug_DIA_p.mzXML	3.03953e-05	10393500	6245.49	11361	0.37715
82							IQLGQGSAAEVTK	2	652_y4_1;651_y5_1;653_y7_1;650_y8_1;648_y10_1;649_y11_1	29981.6;48294.8;0.0;271391.0;704650.0;931180.0	IQLGQGSAAEVTK	181216_5915_1113-Rep1_Mock-4h_iRT_2ug_DIA_p.mzXML	5.88861e-05	1985500	2797.98	11362	652_y4_1;651_y5_1;653_y7_1;650_y8_1;648_y10_1;649_y11_1	57193.5;126965.0;0.0;452827.0;1206190.0;1549620.0	IQLGQGSAAEVTK	181216_5915_1113-Rep1_Pst-4h_iRT_2ug_DIA_p.mzXML	3.03953e-05	3392790	2769.74	11362	0.77297
83	20	Solyc01g005830.3.1	Glucan endo-1,3-beta-glucosidase, putative (AHRD V3.3 *-* B9T1E3_RICCO) Membrane Protein 2 Region 7-29,260-281	17.5663	17.7999	0.233562	LQDGINWAC(Carbamidomethyl)GQGR	2	664_y5_1;661_y6_1;663_y7_1;660_y8_1;665_y10_1;662_y11_1	1459400.0;379813.0;0.0;478740.0;130299.0;129783.0	LQDGINWACGQGR	181216_5915_1113-Rep1_Mock-4h_iRT_2ug_DIA_p.mzXML	0.00418587	2578040	3719.72	11364	664_y5_1;661_y6_1;663_y7_1;660_y8_1;665_y10_1;662_y11_1	550284.0;285477.0;0.0;323463.0;153197.0;299857.0	LQDGINWACGQGR	181216_5915_1113-Rep1_Pst-4h_iRT_2ug_DIA_p.mzXML	0.000752257	1612280	3699.09	11364	-0.677172
84							MHSLGGTC(Carbamidomethyl)DFDGTATMTTQDPSSR	3	666_y4_1;671_y6_1;669_y7_1;667_y8_1;668_y9_1;670_y10_1	554530.0;246661.0;177127.0;287995.0;206651.0;122988.0	MHSLGGTCDFDGTATMTTQDPSSR	181216_5915_1113-Rep1_Mock-4h_iRT_2ug_DIA_p.mzXML	3.03953e-05	1595950	3542.58	11365	666_y4_1;671_y6_1;669_y7_1;667_y8_1;668_y9_1;670_y10_1	726588.0;133870.0;250046.0;392763.0;187493.0;185686.0	MHSLGGTCDFDGTATMTTQDPSSR	181216_5915_1113-Rep1_Pst-4h_iRT_2ug_DIA_p.mzXML	3.03953e-05	1876440	3544.04	11365	0.233583
85	21	Solyc01g005990.3.1	Lipid transfer protein (AHRD V3.3 *** A0A072TPI6_MEDTR) Membrane Protein 2 Region 6-24,173-193	21.2674	21.449	0.181678	DREEC(Carbamidomethyl)ANQLVGLATC(Carbamidomethyl)LPYVSGEAK	2	674_y4_1;673_y5_1;676_y6_1;672_y8_1;677_y12_1;675_y14_1	167029.0;456089.0;214042.0;878530.0;216748.0;171263.0	DREECANQLVGLATCLPYVSGEAK	181216_5915_1113-Rep1_Mock-4h_iRT_2ug_DIA_p.mzXML	3.03953e-05	2103700	6140.63	11366	674_y4_1;673_y5_1;676_y6_1;672_y8_1;677_y12_1;675_y14_1	295923.0;653587.0;425332.0;1331780.0;302521.0;242434.0	DREECANQLVGLATCLPYVSGEAK	181216_5915_1113-Rep1_Pst-4h_iRT_2ug_DIA_p.mzXML	3.03953e-05	3251570	6115.74	11366	0.628208
86							DREEC(Carbamidomethyl)ANQLVGLATC(Carbamidomethyl)LPYVSGEAK	3	680_y5_1;678_y8_1;681_y9_1;682_y10_1;679_y11_1;683_y12_1	3665860.0;14218600.0;4819200.0;2637140.0;3546040.0;2552950.0	DREECANQLVGLATCLPYVSGEAK	181216_5915_1113-Rep1_Mock-4h_iRT_2ug_DIA_p.mzXML	3.03953e-05	31439800	6138.64	11367	680_y5_1;678_y8_1;681_y9_1;682_y10_1;679_y11_1;683_y12_1	4062960.0;15958900.0;5541500.0;2921530.0;4155560.0;2926020.0	DREECANQLVGLATCLPYVSGEAK	181216_5915_1113-Rep1_Pst-4h_iRT_2ug_DIA_p.mzXML	3.03953e-05	35566400	6114.73	11367	0.177923
87							IC(Carbamidomethyl)LC(Carbamidomethyl)ILVK	2	685_y3_1;688_y6_2;689_y4_1;686_y5_1;684_y6_1;687_y7_1	575953.0;11003700.0;502204.0;495547.0;1001540.0;771240.0	ICLCILVK	181216_5915_1113-Rep1_Mock-4h_iRT_2ug_DIA_p.mzXML	0.000770657	14350200	5328.05	11368	NA	NA	NA	NA	NA	NA	NA	NA	NA
88							QLVGLATC(Carbamidomethyl)LPYVSGEAK	2	691_y5_1;690_y8_1;695_y9_1;694_y10_1;692_y11_1;693_y12_1	3665860.0;14218600.0;4819200.0;2637140.0;3546040.0;2552950.0	QLVGLATCLPYVSGEAK	181216_5915_1113-Rep1_Mock-4h_iRT_2ug_DIA_p.mzXML	0.000282979	31439800	6138.64	11369	691_y5_1;690_y8_1;695_y9_1;694_y10_1;692_y11_1;693_y12_1	4062960.0;15958900.0;5541500.0;2921530.0;4155560.0;2926020.0	QLVGLATCLPYVSGEAK	181216_5915_1113-Rep1_Pst-4h_iRT_2ug_DIA_p.mzXML	3.03953e-05	35566400	6114.73	11369	0.177923
89							SPTPDC(Carbamidomethyl)C(Carbamidomethyl)TGLK	2	700_y8_2;701_y5_1;697_y6_1;699_y7_1;696_y8_1;698_y9_1	1425410.0;155280.0;701629.0;727134.0;3223150.0;677787.0	SPTPDCCTGLK	181216_5915_1113-Rep1_Mock-4h_iRT_2ug_DIA_p.mzXML	3.03953e-05	6910390	1938.09	11370	700_y8_2;701_y5_1;697_y6_1;699_y7_1;696_y8_1;698_y9_1	932351.0;112100.0;454351.0;560812.0;2168910.0;450443.0	SPTPDCCTGLK	181216_5915_1113-Rep1_Pst-4h_iRT_2ug_DIA_p.mzXML	3.03953e-05	4678960	1916.16	11370	-0.562579
90	22	Solyc01g006160.3.1	60S acidic ribosomal protein P1 (AHRD V3.3 *** B9IDH5_POPTR) Soluble Protein	17.5627	17.7331	0.170419	RNLGDLIM(Oxidation)NVGAGGGGGAVAVAAPTGGAAGGAAAAAPAAEEK	3	702_y6_1;704_y7_1;706_y8_1;705_y13_1;703_y19_1;707_y20_1	285836.0;143568.0;118290.0;54033.5;236504.0;9229.77	RNLGDLIMNVGAGGGGGAVAVAAPTGGAAGGAAAAAPAAEEK	181216_5915_1113-Rep1_Mock-4h_iRT_2ug_DIA_p.mzXML	3.03953e-05	847461	5095.1	11371	702_y6_1;704_y7_1;706_y8_1;705_y13_1;703_y19_1;707_y20_1	318777.0;154535.0;159753.0;105509.0;202607.0;21408.2	RNLGDLIMNVGAGGGGGAVAVAAPTGGAAGGAAAAAPAAEEK	181216_5915_1113-Rep1_Pst-4h_iRT_2ug_DIA_p.mzXML	3.03953e-05	962590	5091.28	11371	0.183774
91							RNLGDLIMNVGAGGGGGAVAVAAPTGGAAGGAAAAAPAAEEK	3	708_y6_1;711_y7_1;713_y8_1;710_y13_1;709_y19_1;712_y21_1	519102.0;368781.0;168500.0;249545.0;451937.0;95171.4	RNLGDLIMNVGAGGGGGAVAVAAPTGGAAGGAAAAAPAAEEK	181216_5915_1113-Rep1_Mock-4h_iRT_2ug_DIA_p.mzXML	3.03953e-05	1853040	5553.9	11372	708_y6_1;711_y7_1;713_y8_1;710_y13_1;709_y19_1;712_y21_1	589502.0;255899.0;220357.0;428647.0;366103.0;54075.7	RNLGDLIMNVGAGGGGGAVAVAAPTGGAAGGAAAAAPAAEEK	181216_5915_1113-Rep1_Pst-4h_iRT_2ug_DIA_p.mzXML	3.03953e-05	1914580	5549.62	11372	0.0471339
92	23	Solyc01g006280.3.1	Formate--tetrahydrofolate ligase (AHRD V3.3 *** FTHS_SPIOL) Soluble Protein	21.1661	21.9439	0.777782	AFSTDTEAELNAVK	2	NA	NA	NA	NA	NA	NA	NA	NA	723_y4_1;724_y5_1;722_y8_1;720_y9_1;725_y10_1;721_y12_1	93971.3;52702.5;47326.1;148257.0;71399.8;225169.0	AFSTDTEAELNAVK	181216_5915_1113-Rep1_Pst-4h_iRT_2ug_DIA_p.mzXML	0.000991873	638826	3898.33	11374	NA
93							GAPSGFILPIR	2	736_y3_1;734_y4_1;735_y5_1;737_y6_1;733_y7_1;732_y8_1	24316600.0;3214400.0;4909940.0;2193990.0;11511700.0;9972960.0	GAPSGFILPIR	181216_5915_1113-Rep1_Mock-4h_iRT_2ug_DIA_p.mzXML	3.03953e-05	56119600	5619.72	11376	736_y3_1;734_y4_1;735_y5_1;737_y6_1;733_y7_1;732_y8_1	9334270.0;6501850.0;7859060.0;3724280.0;11410200.0;16160900.0	GAPSGFILPIR	181216_5915_1113-Rep1_Pst-4h_iRT_2ug_DIA_p.mzXML	3.03953e-05	54990500	5566.14	11376	-0.0293223
94							GAVDLGIAVQK	2	742_y3_1;739_y4_1;743_y5_1;738_y6_1;741_y7_1;740_y8_1	2885940.0;4359920.0;1283280.0;8580190.0;3698900.0;6687380.0	GAVDLGIAVQK	181216_5915_1113-Rep1_Mock-4h_iRT_2ug_DIA_p.mzXML	3.03953e-05	27495600	3827.31	11377	742_y3_1;739_y4_1;743_y5_1;738_y6_1;741_y7_1;740_y8_1	4615970.0;6646450.0;2448720.0;16205500.0;7236440.0;12742900.0	GAVDLGIAVQK	181216_5915_1113-Rep1_Pst-4h_iRT_2ug_DIA_p.mzXML	3.03953e-05	49896000	3828.52	11377	0.859723
95							LDIDPASVTWR	2	747_y7_2;748_y3_1;746_y6_1;744_y7_1;745_y8_1;749_y9_1	3423670.0;1021940.0;2403400.0;24603400.0;5231370.0;18551400.0	LDIDPASVTWR	181216_5915_1113-Rep1_Mock-4h_iRT_2ug_DIA_p.mzXML	3.03953e-05	55235200	5312.89	11378	747_y7_2;748_y3_1;746_y6_1;744_y7_1;745_y8_1;749_y9_1	7605170.0;2244330.0;4589280.0;44134400.0;9531180.0;32124800.0	LDIDPASVTWR	181216_5915_1113-Rep1_Pst-4h_iRT_2ug_DIA_p.mzXML	3.03953e-05	100229000	5283.85	11378	0.85964
96							LVGPGGFVVTEAGFGSDIGTEK	2	755_y4_1;753_y5_1;752_y10_1;754_y11_1;750_y13_1;751_y14_1	941921.0;972268.0;1991070.0;1103920.0;2008350.0;1697850.0	LVGPGGFVVTEAGFGSDIGTEK	181216_5915_1113-Rep1_Mock-4h_iRT_2ug_DIA_p.mzXML	3.03953e-05	8715380	6224.93	11379	755_y4_1;753_y5_1;752_y10_1;754_y11_1;750_y13_1;751_y14_1	1690680.0;1688010.0;2848770.0;1856760.0;3707880.0;3061640.0	LVGPGGFVVTEAGFGSDIGTEK	181216_5915_1113-Rep1_Pst-4h_iRT_2ug_DIA_p.mzXML	3.03953e-05	14853700	6198.06	11379	0.769187
97							LVGPGGFVVTEAGFGSDIGTEK	3	NA	NA	NA	NA	NA	NA	NA	NA	759_y4_1;758_y5_1;760_y7_1;756_y8_1;761_y9_1;757_y10_1	1081230.0;931070.0;844142.0;4055320.0;961298.0;1516510.0	LVGPGGFVVTEAGFGSDIGTEK	181216_5915_1113-Rep1_Pst-4h_iRT_2ug_DIA_p.mzXML	3.03953e-05	9389570	6198.81	11380	NA
98							NAALAAGAFDSVIC(Carbamidomethyl)TH	2	774_y3_1;775_y4_1;779_y8_1;776_y10_1;777_y11_1;778_y12_1	796656.0;362518.0;99947.5;475397.0;534014.0;443930.0	NAALAAGAFDSVICTH	181216_5915_1113-Rep1_Mock-4h_iRT_2ug_DIA_p.mzXML	8.64658e-05	2712460	5435.46	11383	NA	NA	NA	NA	NA	NA	NA	NA	NA
99							SYGADGVEYSEEAEK	2	785_y6_1;781_y7_1;780_y8_1;782_y10_1;783_y11_1;784_y13_1	795632.0;1240590.0;2411260.0;1220420.0;1190610.0;1236320.0	SYGADGVEYSEEAEK	181216_5915_1113-Rep1_Mock-4h_iRT_2ug_DIA_p.mzXML	3.03953e-05	8094840	2726.03	11384	785_y6_1;781_y7_1;780_y8_1;782_y10_1;783_y11_1;784_y13_1	925520.0;1560330.0;2912890.0;1436910.0;1415540.0;1431770.0	SYGADGVEYSEEAEK	181216_5915_1113-Rep1_Pst-4h_iRT_2ug_DIA_p.mzXML	3.03953e-05	9682960	2703.28	11384	0.258446
100	24	Solyc01g006300.3.1	LECEVI1A Membrane Protein 1 Region 1-21	20.2616	20.9979	0.736352	DAASNVGAGGFDIVDDIK	2	789_y4_1;788_y5_1;790_y6_1;787_y10_1;791_y11_1;786_y12_1	6144910.0;6091410.0;4108900.0;15156000.0;7130230.0;32455600.0	DAASNVGAGGFDIVDDIK	181216_5915_1113-Rep1_Mock-4h_iRT_2ug_DIA_p.mzXML	3.03953e-05	71087100	5927.3	11385	789_y4_1;788_y5_1;790_y6_1;787_y10_1;791_y11_1;786_y12_1	12354700.0;12749200.0;9076460.0;31661900.0;15011000.0;65465800.0	DAASNVGAGGFDIVDDIK	181216_5915_1113-Rep1_Pst-4h_iRT_2ug_DIA_p.mzXML	3.03953e-05	146319000	5917.08	11385	1.04146
101							DAASNVGAGGFDIVDDIK	3	795_y3_1;792_y4_1;793_y6_1;797_y8_1;794_y10_1;796_y12_1	1668380.0;1021810.0;6568240.0;211932.0;834389.0;478371.0	DAASNVGAGGFDIVDDIK	181216_5915_1113-Rep1_Mock-4h_iRT_2ug_DIA_p.mzXML	3.03953e-05	10783100	5931.03	11386	795_y3_1;792_y4_1;793_y6_1;797_y8_1;794_y10_1;796_y12_1	1449230.0;2020280.0;7082360.0;683042.0;1415920.0;851240.0	DAASNVGAGGFDIVDDIK	181216_5915_1113-Rep1_Pst-4h_iRT_2ug_DIA_p.mzXML	3.03953e-05	13502100	5923.29	11386	0.324412
102							FHDC(Carbamidomethyl)FVNGC(Carbamidomethyl)DGSLLLDNAAGIESEK	3	NA	NA	NA	NA	NA	NA	NA	NA	802_y4_1;800_y6_1;801_y7_1;803_y9_1;798_y10_1;799_y11_1	603136.0;504054.0;604507.0;256612.0;584787.0;834735.0	FHDCFVNGCDGSLLLDNAAGIESEK	181216_5915_1113-Rep1_Pst-4h_iRT_2ug_DIA_p.mzXML	0.000161682	3387830	5617.79	11387	NA
103							GM(Oxidation)DITDLVALSGAH	2	804_y4_1;807_y5_1;805_y6_1;809_y7_1;808_y9_1;806_y10_1	2141010.0;488750.0;2033670.0;0.0;1398360.0;2811840.0	GMDITDLVALSGAH	181216_5915_1113-Rep1_Mock-4h_iRT_2ug_DIA_p.mzXML	0.000232614	8873630	5526.95	11388	804_y4_1;807_y5_1;805_y6_1;809_y7_1;808_y9_1;806_y10_1	2846730.0;1075140.0;3472900.0;1038750.0;1754310.0;4256740.0	GMDITDLVALSGAH	181216_5915_1113-Rep1_Pst-4h_iRT_2ug_DIA_p.mzXML	3.03953e-05	14444600	5516.59	11388	0.702934
104							GMDITDLVALSGAH	2	810_y4_1;812_y5_1;811_y6_1;813_y7_1;815_y9_1;814_y10_1	130951.0;21554.3;92436.2;0.0;27579.0;113438.0	GMDITDLVALSGAH	181216_5915_1113-Rep1_Mock-4h_iRT_2ug_DIA_p.mzXML	3.03953e-05	385959	6508.59	11389	810_y4_1;812_y5_1;811_y6_1;813_y7_1;815_y9_1;814_y10_1	218517.0;96250.2;223630.0;93091.2;124641.0;278158.0	GMDITDLVALSGAH	181216_5915_1113-Rep1_Pst-4h_iRT_2ug_DIA_p.mzXML	3.03953e-05	1034290	6506.21	11389	1.42212
105							LGNIGVLTGTNGEIR	2	820_y8_2;821_y6_1;818_y8_1;817_y9_1;819_y10_1;816_y11_1	5849220.0;2476340.0;24349700.0;32328700.0;9997080.0;33930000.0	LGNIGVLTGTNGEIR	181216_5915_1113-Rep1_Mock-4h_iRT_2ug_DIA_p.mzXML	3.03953e-05	108931000	4632.85	11390	820_y8_2;821_y6_1;818_y8_1;817_y9_1;819_y10_1;816_y11_1	9071640.0;3575320.0;36655800.0;46809400.0;14147500.0;49828700.0	LGNIGVLTGTNGEIR	181216_5915_1113-Rep1_Pst-4h_iRT_2ug_DIA_p.mzXML	3.03953e-05	160088000	4565.98	11390	0.555451
106							LHFHDC(Carbamidomethyl)FVNGC(Carbamidomethyl)DGSLLLDNAAGIESEK	3	826_y4_1;825_y6_1;827_y7_1;823_y10_1;822_y11_1;824_y12_1	2918100.0;1462960.0;1118750.0;1180990.0;1973000.0;9723590.0	LHFHDCFVNGCDGSLLLDNAAGIESEK	181216_5915_1113-Rep1_Mock-4h_iRT_2ug_DIA_p.mzXML	0.000138629	18377400	5483.99	11391	826_y4_1;825_y6_1;827_y7_1;823_y10_1;822_y11_1;824_y12_1	1395990.0;1783920.0;1645160.0;2248300.0;2526890.0;1824470.0	LHFHDCFVNGCDGSLLLDNAAGIESEK	181216_5915_1113-Rep1_Pst-4h_iRT_2ug_DIA_p.mzXML	3.03953e-05	11424700	5504.15	11391	-0.685776
107							LHFHDC(Carbamidomethyl)FVNGC(Carbamidomethyl)DGSLLLDNAAGIESEK	4	831_y3_1;830_y4_1;828_y6_1;833_y9_1;829_y10_1;832_y11_1	1802780.0;1713290.0;3466000.0;1389940.0;1478180.0;878063.0	LHFHDCFVNGCDGSLLLDNAAGIESEK	181216_5915_1113-Rep1_Mock-4h_iRT_2ug_DIA_p.mzXML	3.03953e-05	10728200	5489.65	11392	831_y3_1;830_y4_1;828_y6_1;833_y9_1;829_y10_1;832_y11_1	2170380.0;2078550.0;5227490.0;1991610.0;2173060.0;1234580.0	LHFHDCFVNGCDGSLLLDNAAGIESEK	181216_5915_1113-Rep1_Pst-4h_iRT_2ug_DIA_p.mzXML	3.03953e-05	14875700	5504.85	11392	0.47155
108							QTDQELFSTSGSDTIAIVNR	2	NA	NA	NA	NA	NA	NA	NA	NA	837_y3_1;839_y5_1;836_y11_1;838_y12_1;834_y13_1;835_y14_1	170067.0;238918.0;117298.0;86082.6;226703.0;149014.0	QTDQELFSTSGSDTIAIVNR	181216_5915_1113-Rep1_Pst-4h_iRT_2ug_DIA_p.mzXML	3.03953e-05	988084	5192.19	11393	NA
109							YASSQSQFFDDFASSM(Oxidation)IK	2	842_y5_1;844_y6_1;845_y7_1;840_y10_1;841_y11_1;843_y13_1	956567.0;586006.0;546453.0;1329910.0;915752.0;581877.0	YASSQSQFFDDFASSMIK	181216_5915_1113-Rep1_Mock-4h_iRT_2ug_DIA_p.mzXML	3.03953e-05	4916570	5634.4	11394	842_y5_1;844_y6_1;845_y7_1;840_y10_1;841_y11_1;843_y13_1	1424380.0;974661.0;986592.0;3085540.0;1399970.0;849393.0	YASSQSQFFDDFASSMIK	181216_5915_1113-Rep1_Pst-4h_iRT_2ug_DIA_p.mzXML	3.03953e-05	8720540	5611.1	11394	0.826765
110							YASSQSQFFDDFASSM(Oxidation)IK	3	851_y4_1;846_y5_1;847_y6_1;850_y7_1;849_y8_1;848_y9_1	61639.1;760877.0;932413.0;385530.0;133606.0;188704.0	YASSQSQFFDDFASSMIK	181216_5915_1113-Rep1_Mock-4h_iRT_2ug_DIA_p.mzXML	3.03953e-05	2462770	5634.77	11395	851_y4_1;846_y5_1;847_y6_1;850_y7_1;849_y8_1;848_y9_1	486165.0;1562460.0;1870160.0;699174.0;368470.0;397632.0	YASSQSQFFDDFASSMIK	181216_5915_1113-Rep1_Pst-4h_iRT_2ug_DIA_p.mzXML	3.03953e-05	5384070	5616.2	11395	1.12842
111	25	Solyc01g006340.3.1	Dead box ATP-dependent RNA helicase, putative (AHRD V3.3 *** B9RGT5_RICCO) Soluble Protein	18.4716	19.4843	1.01269	AVEVLEGSEGVPEPTSSSLIEGR	3	862_y10_2;863_y7_1;860_y8_1;861_y9_1;858_y10_1;859_y12_1	304243.0;157766.0;934178.0;143154.0;462252.0;806062.0	AVEVLEGSEGVPEPTSSSLIEGR	181216_5915_1113-Rep1_Mock-4h_iRT_2ug_DIA_p.mzXML	3.03953e-05	2807650	5140.14	11397	862_y10_2;863_y7_1;860_y8_1;861_y9_1;858_y10_1;859_y12_1	852423.0;318320.0;991398.0;399850.0;1718770.0;1262350.0	AVEVLEGSEGVPEPTSSSLIEGR	181216_5915_1113-Rep1_Pst-4h_iRT_2ug_DIA_p.mzXML	3.03953e-05	5543110	5123.56	11397	0.981333
112							WQLMFTTRPGSASPIQR	3	869_y11_2;867_y13_2;865_y14_2;864_y15_2;868_y16_2;866_y9_1	0.0;332970.0;535532.0;1534360.0;195472.0;175024.0	WQLMFTTRPGSASPIQR	181216_5915_1113-Rep1_Mock-4h_iRT_2ug_DIA_p.mzXML	3.03953e-05	2773360	5168.74	11398	869_y11_2;867_y13_2;865_y14_2;864_y15_2;868_y16_2;866_y9_1	275354.0;800653.0;811656.0;2399990.0;412872.0;267087.0	WQLMFTTRPGSASPIQR	181216_5915_1113-Rep1_Pst-4h_iRT_2ug_DIA_p.mzXML	3.03953e-05	4967610	5134.14	11398	0.840917
113	26	Solyc01g006450.3.1	Enoyl reductase (AHRD V3.3 *** P93062_BRANA) Soluble Protein	19.6618	20.7389	1.07714	AGIADDNGYGWAIAK	2	871_y4_1;870_y6_1;873_y8_1;875_y10_1;872_y11_1;874_y12_1	333158.0;560972.0;938540.0;262996.0;264002.0;300096.0	AGIADDNGYGWAIAK	181216_5915_1113-Rep1_Mock-4h_iRT_2ug_DIA_p.mzXML	0.000331961	2659760	4763.58	11399	871_y4_1;870_y6_1;873_y8_1;875_y10_1;872_y11_1;874_y12_1	1282140.0;1860970.0;1990290.0;814649.0;871998.0;1014960.0	AGIADDNGYGWAIAK	181216_5915_1113-Rep1_Pst-4h_iRT_2ug_DIA_p.mzXML	3.03953e-05	7835010	4696.02	11399	1.55864
114							GIADDNGYGWAIAK	2	877_y4_1;876_y6_1;878_y8_1;880_y10_1;879_y11_1;881_y12_1	333158.0;560972.0;938540.0;262996.0;264002.0;300096.0	GIADDNGYGWAIAK	181216_5915_1113-Rep1_Mock-4h_iRT_2ug_DIA_p.mzXML	0.000497962	2659760	4763.58	11400	877_y4_1;876_y6_1;878_y8_1;880_y10_1;879_y11_1;881_y12_1	1282140.0;1860970.0;1990290.0;814649.0;871998.0;1014960.0	GIADDNGYGWAIAK	181216_5915_1113-Rep1_Pst-4h_iRT_2ug_DIA_p.mzXML	3.03953e-05	7835010	4696.02	11400	1.55864
115							PASVLPIDLR	2	887_y3_1;882_y5_1;884_y6_1;886_y7_1;883_y8_1;885_y9_1	2113010.0;10636300.0;4240670.0;1427040.0;7039080.0;3267520.0	PASVLPIDLR	181216_5915_1113-Rep1_Mock-4h_iRT_2ug_DIA_p.mzXML	3.03953e-05	28723600	5181.94	11401	887_y3_1;882_y5_1;884_y6_1;886_y7_1;883_y8_1;885_y9_1	838904.0;15123200.0;6242710.0;2084610.0;9982390.0;4753640.0	PASVLPIDLR	181216_5915_1113-Rep1_Pst-4h_iRT_2ug_DIA_p.mzXML	3.03953e-05	39025400	5146.37	11401	0.442177
116							VLPDGSLMEITK	2	893_y3_1;892_y4_1;888_y10_2;891_y8_1;889_y9_1;890_y10_1	389978.0;1444360.0;8991420.0;3237860.0;3434040.0;5075840.0	VLPDGSLMEITK	181216_5915_1113-Rep1_Mock-4h_iRT_2ug_DIA_p.mzXML	3.03953e-05	22573500	4984.1	11402	893_y3_1;892_y4_1;888_y10_2;891_y8_1;889_y9_1;890_y10_1	818617.0;822962.0;16090400.0;5641340.0;6006850.0;7482960.0	VLPDGSLMEITK	181216_5915_1113-Rep1_Pst-4h_iRT_2ug_DIA_p.mzXML	3.03953e-05	36863200	4925.66	11402	0.707551
117							VYPLDAVFDSLEDVPEDIK	2	NA	NA	NA	NA	NA	NA	NA	NA	894_y5_1;896_y6_1;899_y8_1;898_y10_1;897_y11_1;895_y12_1	1095240.0;99782.1;88259.9;25089.6;139557.0;258786.0	VYPLDAVFDSLEDVPEDIK	181216_5915_1113-Rep1_Pst-4h_iRT_2ug_DIA_p.mzXML	3.03953e-05	1706710	6583.85	11403	NA
118	27	Solyc01g006510.3.1	sorbitol related enzyme Soluble Protein	19.4395	19.7606	0.321117	AVGIC(Carbamidomethyl)GSDVHYLK	3	905_y9_3;902_y3_1;903_y9_2;904_y7_1;900_y8_1;901_y9_1	435000.0;531889.0;98728.4;1595590.0;242329.0;116316.0	AVGICGSDVHYLK	181216_5915_1113-Rep1_Mock-4h_iRT_2ug_DIA_p.mzXML	0.0053969	3019850	3258.33	11404	905_y9_3;902_y3_1;903_y9_2;904_y7_1;900_y8_1;901_y9_1	343832.0;347734.0;109942.0;354023.0;340933.0;188657.0	AVGICGSDVHYLK	181216_5915_1113-Rep1_Pst-4h_iRT_2ug_DIA_p.mzXML	0.00981674	1685120	3248.35	11404	-0.841626
119							EPMVIGHEC(Carbamidomethyl)AGIIEEVGGEVK	3	911_y3_1;908_y5_1;909_y6_1;906_y8_1;907_y9_1;910_y11_1	792881.0;194266.0;130784.0;789497.0;565641.0;0.0	EPMVIGHECAGIIEEVGGEVK	181216_5915_1113-Rep1_Mock-4h_iRT_2ug_DIA_p.mzXML	0.0112815	2473070	5218.4	11405	911_y3_1;908_y5_1;909_y6_1;906_y8_1;907_y9_1;910_y11_1	795113.0;365925.0;106958.0;799982.0;895970.0;143285.0	EPMVIGHECAGIIEEVGGEVK	181216_5915_1113-Rep1_Pst-4h_iRT_2ug_DIA_p.mzXML	0.000949953	3107230	5213.75	11405	0.329326
120							FGFSQEEVEEAFETSAR	2	917_y7_1;916_y8_1;912_y9_1;913_y10_1;915_y11_1;914_y12_1	986024.0;905566.0;1816550.0;1182340.0;892867.0;873522.0	FGFSQEEVEEAFETSAR	181216_5915_1113-Rep1_Mock-4h_iRT_2ug_DIA_p.mzXML	3.03953e-05	6656860	6335.36	11406	917_y7_1;916_y8_1;912_y9_1;913_y10_1;915_y11_1;914_y12_1	2050360.0;2112750.0;3978650.0;2496220.0;2146950.0;2086620.0	FGFSQEEVEEAFETSAR	181216_5915_1113-Rep1_Pst-4h_iRT_2ug_DIA_p.mzXML	3.03953e-05	14871600	6311.44	11406	1.15965
121							IQPFNLPALGPHDVR	2	920_y6_1;923_y7_1;918_y9_1;922_y10_1;921_y11_1;919_y13_1	3262960.0;0.0;2258710.0;230677.0;54902.6;171472.0	IQPFNLPALGPHDVR	181216_5915_1113-Rep1_Mock-4h_iRT_2ug_DIA_p.mzXML	0.00287879	5978720	5345.92	11407	NA	NA	NA	NA	NA	NA	NA	NA	NA
122							IQPFNLPALGPHDVR	3	928_y9_2;926_y5_1;925_y6_1;927_y7_1;929_y8_1;924_y9_1	1482200.0;510766.0;2258080.0;312261.0;749967.0;7581860.0	IQPFNLPALGPHDVR	181216_5915_1113-Rep1_Mock-4h_iRT_2ug_DIA_p.mzXML	3.03953e-05	12895100	5337.49	11408	928_y9_2;926_y5_1;925_y6_1;927_y7_1;929_y8_1;924_y9_1	2077270.0;741950.0;3419110.0;105175.0;1453980.0;9472000.0	IQPFNLPALGPHDVR	181216_5915_1113-Rep1_Pst-4h_iRT_2ug_DIA_p.mzXML	5.88861e-05	17269500	5298.84	11408	0.421403
123							IVIVDVDDYR	2	934_y3_1;933_y5_1;931_y6_1;932_y7_1;930_y8_1;935_y9_1	1282340.0;4908490.0;11874600.0;11467200.0;15879300.0;1435310.0	IVIVDVDDYR	181216_5915_1113-Rep1_Mock-4h_iRT_2ug_DIA_p.mzXML	3.03953e-05	46847200	4690.44	11409	934_y3_1;933_y5_1;931_y6_1;932_y7_1;930_y8_1;935_y9_1	2648840.0;11858200.0;29345400.0;29225500.0;40087900.0;3582290.0	IVIVDVDDYR	181216_5915_1113-Rep1_Pst-4h_iRT_2ug_DIA_p.mzXML	3.03953e-05	116748000	4628.79	11409	1.31736
124							LPDDISLEEGAMC(Carbamidomethyl)EPLSVGVHAC(Carbamidomethyl)R	3	941_y3_1;938_y4_1;940_y10_2;937_y6_1;939_y7_1;936_y10_1	99422.3;617057.0;178563.0;492767.0;414506.0;665388.0	LPDDISLEEGAMCEPLSVGVHACR	181216_5915_1113-Rep1_Mock-4h_iRT_2ug_DIA_p.mzXML	0.000752257	2467700	5600.79	11410	941_y3_1;938_y4_1;940_y10_2;937_y6_1;939_y7_1;936_y10_1	57141.4;1176590.0;234301.0;570330.0;488317.0;491414.0	LPDDISLEEGAMCEPLSVGVHACR	181216_5915_1113-Rep1_Pst-4h_iRT_2ug_DIA_p.mzXML	0.00577584	3018090	5592.34	11410	0.290469
125							TMSTALGATRPGGK	3	947_y4_1;944_y6_1;946_y7_1;942_y8_1;943_y9_1;945_y10_1	940952.0;90610.1;238738.0;1225630.0;330010.0;148255.0	TMSTALGATRPGGK	181216_5915_1113-Rep1_Mock-4h_iRT_2ug_DIA_p.mzXML	3.03953e-05	2974200	2031.37	11411	947_y4_1;944_y6_1;946_y7_1;942_y8_1;943_y9_1;945_y10_1	310783.0;61486.4;178681.0;770160.0;231694.0;98888.4	TMSTALGATRPGGK	181216_5915_1113-Rep1_Pst-4h_iRT_2ug_DIA_p.mzXML	3.03953e-05	1651690	1999.55	11411	-0.848559
126							VALEPGISC(Carbamidomethyl)WR	2	949_y7_2;950_y4_1;951_y6_1;948_y7_1;952_y8_1;953_y9_1	2943050.0;945378.0;2210100.0;12024400.0;875546.0;825143.0	VALEPGISCWR	181216_5915_1113-Rep1_Mock-4h_iRT_2ug_DIA_p.mzXML	3.03953e-05	19823600	4660.01	11412	949_y7_2;950_y4_1;951_y6_1;948_y7_1;952_y8_1;953_y9_1	3019400.0;1206810.0;2014310.0;12928000.0;838346.0;749079.0	VALEPGISCWR	181216_5915_1113-Rep1_Pst-4h_iRT_2ug_DIA_p.mzXML	3.03953e-05	20755900	4594.42	11412	0.0663025
127	28	Solyc01g006540.3.1	lipoxygenase C Soluble Protein	19.0676	19.9136	0.846041	IYDYDVYNDLGEVDSNNDDAK	2	961_y7_1;963_y8_1;964_y9_1;960_y11_1;965_y12_1;962_y15_1	85260.5;41946.5;65285.5;78455.9;9694.87;265018.0	IYDYDVYNDLGEVDSNNDDAK	181216_5915_1113-Rep1_Mock-4h_iRT_2ug_DIA_p.mzXML	3.03953e-05	545661	5149.4	11414	961_y7_1;963_y8_1;964_y9_1;960_y11_1;965_y12_1;962_y15_1	264837.0;191450.0;169112.0;272910.0;28011.6;359741.0	IYDYDVYNDLGEVDSNNDDAK	181216_5915_1113-Rep1_Pst-4h_iRT_2ug_DIA_p.mzXML	3.03953e-05	1286060	5137.59	11414	1.23688
128							QTLAGLNPYSIR	2	967_y5_1;969_y6_1;971_y7_1;966_y8_1;968_y9_1;970_y10_1	5289600.0;4461510.0;1314540.0;6978790.0;6468380.0;4330680.0	QTLAGLNPYSIR	181216_5915_1113-Rep1_Mock-4h_iRT_2ug_DIA_p.mzXML	3.03953e-05	28843500	4674.32	11415	967_y5_1;969_y6_1;971_y7_1;966_y8_1;968_y9_1;970_y10_1	9563000.0;7801940.0;2349470.0;12135500.0;10772900.0;7192660.0	QTLAGLNPYSIR	181216_5915_1113-Rep1_Pst-4h_iRT_2ug_DIA_p.mzXML	3.03953e-05	49815400	4606.55	11415	0.788346
129	29	Solyc01g006560.3.1	Lipoxygenase (AHRD V3.3 *** C0KKU8_SOLLC) Soluble Protein	21.3479	21.5676	0.219668	GLAEEDPNAPYGLR	2	973_y5_1;976_y6_1;977_y7_1;972_y8_1;974_y9_1;975_y10_1	3944240.0;698254.0;593621.0;11195400.0;2648410.0;2814590.0	GLAEEDPNAPYGLR	181216_5915_1113-Rep1_Mock-4h_iRT_2ug_DIA_p.mzXML	3.03953e-05	21894500	3761.37	11416	973_y5_1;976_y6_1;977_y7_1;972_y8_1;974_y9_1;975_y10_1	3603980.0;966207.0;785556.0;13479100.0;2912690.0;3169910.0	GLAEEDPNAPYGLR	181216_5915_1113-Rep1_Pst-4h_iRT_2ug_DIA_p.mzXML	3.03953e-05	24917400	3773.05	11416	0.186585
130	30	Solyc01g006565.1.1	Lipoxygenase (AHRD V3.3 *-* C0KKU8_SOLLC) Soluble Protein	22.1246	23.3215	1.19688	GLDDIGDLFGR	2	995_y3_1;991_y4_1;990_y6_1;992_y7_1;994_y8_1;993_y9_1	183367.0;5974600.0;13340900.0;3717150.0;3506970.0;5380270.0	GLDDIGDLFGR	181216_5915_1113-Rep1_Mock-4h_iRT_2ug_DIA_p.mzXML	3.03953e-05	32103300	6322.07	11419	995_y3_1;991_y4_1;990_y6_1;992_y7_1;994_y8_1;993_y9_1	2556340.0;11459500.0;30262100.0;9216060.0;7044640.0;12464700.0	GLDDIGDLFGR	181216_5915_1113-Rep1_Pst-4h_iRT_2ug_DIA_p.mzXML	8.64658e-05	73003300	6290.68	11419	1.18524
131							SLFLSIVAAELDPK	2	NA	NA	NA	NA	NA	NA	NA	NA	1001_y3_1;998_y6_1;996_y8_1;999_y9_1;997_y10_1;1000_y11_1	202137.0;141230.0;372545.0;36642.2;322071.0;39228.9	SLFLSIVAAELDPK	181216_5915_1113-Rep1_Pst-4h_iRT_2ug_DIA_p.mzXML	3.03953e-05	1113850	6573.72	11420	NA
132	31	Solyc01g006900.3.1	MD-2-related lipid recognition domain-containing protein / ML domain-containing protein (AHRD V3.3 *** AT3G11780.1) Membrane Protein 1 Region 3-25	19.8982	20.69	0.791751	ETSC(Carbamidomethyl)PASGDFVISHSQELPGFTPPGSYTLTMK	3	1007_y8_1;1005_y9_1;1002_y10_1;1004_y11_1;1006_y13_1;1003_y14_1	114687.0;201566.0;1272110.0;0.0;49320.1;566412.0	ETSCPASGDFVISHSQELPGFTPPGSYTLTMK	181216_5915_1113-Rep1_Mock-4h_iRT_2ug_DIA_p.mzXML	3.03953e-05	2204100	6218.21	11421	1007_y8_1;1005_y9_1;1002_y10_1;1004_y11_1;1006_y13_1;1003_y14_1	343138.0;213691.0;1356780.0;0.0;35268.0;599475.0	ETSCPASGDFVISHSQELPGFTPPGSYTLTMK	181216_5915_1113-Rep1_Pst-4h_iRT_2ug_DIA_p.mzXML	0.000381415	2548350	6181.09	11421	0.209374
133							TTTFSITAETGR	2	1013_y4_1;1012_y5_1;1010_y7_1;1008_y8_1;1009_y9_1;1011_y10_1	2025150.0;5217290.0;13983100.0;15275500.0;58820500.0;7631260.0	TTTFSITAETGR	181216_5915_1113-Rep1_Mock-4h_iRT_2ug_DIA_p.mzXML	3.03953e-05	102953000	3551.99	11422	1013_y4_1;1012_y5_1;1010_y7_1;1008_y8_1;1009_y9_1;1011_y10_1	3362800.0;9043570.0;15152200.0;25900900.0;46613300.0;13194200.0	TTTFSITAETGR	181216_5915_1113-Rep1_Pst-4h_iRT_2ug_DIA_p.mzXML	3.03953e-05	113267000	3541.68	11422	0.137742
134							VSQIDITPYPIK	2	1014_y3_1;1015_y5_1;1017_y6_1;1019_y7_1;1016_y8_1;1018_y9_1	14431800.0;13458400.0;9999110.0;4762830.0;18057600.0;13222000.0	VSQIDITPYPIK	181216_5915_1113-Rep1_Mock-4h_iRT_2ug_DIA_p.mzXML	3.03953e-05	73931700	4775.03	11423	1014_y3_1;1015_y5_1;1017_y6_1;1019_y7_1;1016_y8_1;1018_y9_1	27610300.0;25153900.0;18047900.0;8800770.0;33667400.0;25216600.0	VSQIDITPYPIK	181216_5915_1113-Rep1_Pst-4h_iRT_2ug_DIA_p.mzXML	3.03953e-05	138497000	4706.87	11423	0.90559
135							YFFLNVHHEDIDLC(Carbamidomethyl)K	2	1021_y3_1;1025_y4_1;1024_y7_1;1022_y8_1;1020_y9_1;1023_y11_1	219571.0;64473.4;78940.7;147355.0;151022.0;66184.3	YFFLNVHHEDIDLCK	181216_5915_1113-Rep1_Mock-4h_iRT_2ug_DIA_p.mzXML	3.03953e-05	727546	4909.72	11424	1021_y3_1;1025_y4_1;1024_y7_1;1022_y8_1;1020_y9_1;1023_y11_1	601969.0;140134.0;119060.0;292163.0;278621.0;26565.5	YFFLNVHHEDIDLCK	181216_5915_1113-Rep1_Pst-4h_iRT_2ug_DIA_p.mzXML	3.03953e-05	1458510	4842.42	11424	1.00338
136							YFFLNVHHEDIDLC(Carbamidomethyl)K	3	1027_y3_1;1031_y4_1;1029_y13_2;1030_y7_1;1026_y8_1;1028_y9_1	665285.0;0.0;1048540.0;565853.0;507859.0;379018.0	YFFLNVHHEDIDLCK	181216_5915_1113-Rep1_Mock-4h_iRT_2ug_DIA_p.mzXML	0.000770657	3166550	4909.89	11425	1027_y3_1;1031_y4_1;1029_y13_2;1030_y7_1;1026_y8_1;1028_y9_1	1244010.0;131077.0;1774620.0;2056350.0;1662320.0;922570.0	YFFLNVHHEDIDLCK	181216_5915_1113-Rep1_Pst-4h_iRT_2ug_DIA_p.mzXML	8.64658e-05	7790940	4843.38	11425	1.29889
137							YFFLNVHHEDIDLC(Carbamidomethyl)K	4	1032_y3_1;1033_y4_1;1035_y5_1;1037_y12_2;1036_y7_1;1034_y8_1	1001210.0;1124520.0;1048910.0;416890.0;475696.0;1249050.0	YFFLNVHHEDIDLCK	181216_5915_1113-Rep1_Mock-4h_iRT_2ug_DIA_p.mzXML	3.03953e-05	5316270	4909.56	11426	1032_y3_1;1033_y4_1;1035_y5_1;1037_y12_2;1036_y7_1;1034_y8_1	1622650.0;1495700.0;1896760.0;147766.0;809830.0;1355850.0	YFFLNVHHEDIDLCK	181216_5915_1113-Rep1_Pst-4h_iRT_2ug_DIA_p.mzXML	3.03953e-05	7328560	4836.83	11426	0.463115
138	32	Solyc01g006940.3.1	RNA-binding (RRM/RBD/RNP motifs) family protein (AHRD V3.3 *** AT2G37220.1) Soluble Protein	21.3096	21.7224	0.4128	DAFADQPGFLSAK	2	1041_y4_1;1042_y6_1;1038_y7_1;1043_y8_1;1039_y9_1;1040_y10_1	1763000.0;323020.0;16179600.0;937175.0;5034410.0;5343640.0	DAFADQPGFLSAK	181216_5915_1113-Rep1_Mock-4h_iRT_2ug_DIA_p.mzXML	3.03953e-05	29580800	4775.06	11427	1041_y4_1;1042_y6_1;1038_y7_1;1043_y8_1;1039_y9_1;1040_y10_1	2195630.0;592766.0;19982500.0;1079890.0;5998700.0;5943650.0	DAFADQPGFLSAK	181216_5915_1113-Rep1_Pst-4h_iRT_2ug_DIA_p.mzXML	3.03953e-05	35793100	4718.68	11427	0.27502
139							GFAFVTM(Oxidation)GSVEDAK	2	1048_y4_1;1049_y5_1;1045_y7_1;1047_y8_1;1044_y9_1;1046_y10_1	724728.0;147231.0;1095980.0;504643.0;1899080.0;845409.0	GFAFVTMGSVEDAK	181216_5915_1113-Rep1_Mock-4h_iRT_2ug_DIA_p.mzXML	3.03953e-05	5217080	4450.82	11428	1048_y4_1;1049_y5_1;1045_y7_1;1047_y8_1;1044_y9_1;1046_y10_1	728681.0;194627.0;1158370.0;578093.0;2417060.0;1064040.0	GFAFVTMGSVEDAK	181216_5915_1113-Rep1_Pst-4h_iRT_2ug_DIA_p.mzXML	0.000161682	6140880	4391.93	11428	0.235203
140							GFAFVTMGSVEDAK	2	1054_y4_1;1055_y6_1;1051_y7_1;1053_y8_1;1050_y9_1;1052_y10_1	1157920.0;1001210.0;4055690.0;2200490.0;6440520.0;3010210.0	GFAFVTMGSVEDAK	181216_5915_1113-Rep1_Mock-4h_iRT_2ug_DIA_p.mzXML	3.03953e-05	17866000	5439.71	11429	1054_y4_1;1055_y6_1;1051_y7_1;1053_y8_1;1050_y9_1;1052_y10_1	1600720.0;1783430.0;5445800.0;3025340.0;8209240.0;4035740.0	GFAFVTMGSVEDAK	181216_5915_1113-Rep1_Pst-4h_iRT_2ug_DIA_p.mzXML	3.03953e-05	24100300	5430.01	11429	0.431834
141							STYQGFVDSPHK	3	1068_y3_1;1073_y10_3;1070_y5_1;1071_y6_1;1072_y7_1;1069_y8_1	1041000.0;229133.0;1508090.0;681470.0;82273.6;560683.0	STYQGFVDSPHK	181216_5915_1113-Rep1_Mock-4h_iRT_2ug_DIA_p.mzXML	3.03953e-05	4102650	2435	11432	NA	NA	NA	NA	NA	NA	NA	NA	NA
142							VANVEIVYDR	2	1079_y3_1;1076_y4_1;1075_y5_1;1074_y6_1;1078_y7_1;1077_y8_1	4782960.0;10021500.0;14162000.0;27302300.0;7931400.0;9958010.0	VANVEIVYDR	181216_5915_1113-Rep1_Mock-4h_iRT_2ug_DIA_p.mzXML	3.03953e-05	74158200	3504.71	11433	1079_y3_1;1076_y4_1;1075_y5_1;1074_y6_1;1078_y7_1;1077_y8_1	10967100.0;20541100.0;30999600.0;57959300.0;16835000.0;21678600.0	VANVEIVYDR	181216_5915_1113-Rep1_Pst-4h_iRT_2ug_DIA_p.mzXML	3.03953e-05	158981000	3498.08	11433	1.10018
143	33	Solyc01g006980.3.1	Malonyl-CoA:Acyl carrier protein transacylase (AHRD V3.3 *** M9PMR7_LINUS) Soluble Protein	20.5901	21.2552	0.665119	ILASQVTSPVQWETTIK	2	1085_y4_1;1084_y6_1;1081_y9_1;1082_y10_1;1080_y11_1;1083_y12_1	933149.0;757467.0;3395610.0;2118400.0;4374480.0;1494430.0	ILASQVTSPVQWETTIK	181216_5915_1113-Rep1_Mock-4h_iRT_2ug_DIA_p.mzXML	3.03953e-05	13073500	5607.74	11434	1085_y4_1;1084_y6_1;1081_y9_1;1082_y10_1;1080_y11_1;1083_y12_1	1217460.0;1504420.0;5539310.0;3741510.0;7328620.0;2730570.0	ILASQVTSPVQWETTIK	181216_5915_1113-Rep1_Pst-4h_iRT_2ug_DIA_p.mzXML	3.03953e-05	22061900	5589.61	11434	0.754912
144							ILASQVTSPVQWETTIK	3	NA	NA	NA	NA	NA	NA	NA	NA	1089_y4_1;1088_y5_1;1086_y6_1;1087_y7_1;1091_y8_1;1090_y9_1	705711.0;447858.0;1239770.0;786891.0;2553940.0;350787.0	ILASQVTSPVQWETTIK	181216_5915_1113-Rep1_Pst-4h_iRT_2ug_DIA_p.mzXML	0.000257886	6084960	5587.46	11435	NA
145							LEAALSATEIR	2	1096_y4_1;1092_y6_1;1094_y7_1;1095_y8_1;1093_y9_1;1097_y10_1	2834300.0;12414500.0;7387060.0;5089870.0;11817500.0;1395470.0	LEAALSATEIR	181216_5915_1113-Rep1_Mock-4h_iRT_2ug_DIA_p.mzXML	3.03953e-05	40938700	3699.69	11436	1096_y4_1;1092_y6_1;1094_y7_1;1095_y8_1;1093_y9_1;1097_y10_1	8857430.0;25957100.0;16443600.0;10176700.0;24250600.0;2741050.0	LEAALSATEIR	181216_5915_1113-Rep1_Pst-4h_iRT_2ug_DIA_p.mzXML	3.03953e-05	88426600	3676.23	11436	1.11102
146							SAM(Oxidation)VSIIGLDSDK	2	1101_y4_1;1098_y6_1;1100_y7_1;1103_y8_1;1099_y9_1;1102_y10_1	175957.0;803271.0;849190.0;711552.0;1174250.0;596972.0	SAMVSIIGLDSDK	181216_5915_1113-Rep1_Mock-4h_iRT_2ug_DIA_p.mzXML	3.03953e-05	4311200	4349.81	11437	1101_y4_1;1098_y6_1;1100_y7_1;1103_y8_1;1099_y9_1;1102_y10_1	234580.0;1253020.0;1340250.0;1133620.0;1650380.0;828003.0	SAMVSIIGLDSDK	181216_5915_1113-Rep1_Pst-4h_iRT_2ug_DIA_p.mzXML	3.03953e-05	6439860	4302.43	11437	0.57894
147							VPAAAELYK	2	1106_y3_1;1109_y8_2;1108_y5_1;1105_y6_1;1104_y7_1;1107_y8_1	517565.0;6575660.0;948600.0;2802510.0;4259430.0;1554220.0	VPAAAELYK	181216_5915_1113-Rep1_Mock-4h_iRT_2ug_DIA_p.mzXML	3.03953e-05	16658000	2954.85	11438	1106_y3_1;1109_y8_2;1108_y5_1;1105_y6_1;1104_y7_1;1107_y8_1	523490.0;6303120.0;998349.0;2490660.0;3645350.0;1387630.0	VPAAAELYK	181216_5915_1113-Rep1_Pst-4h_iRT_2ug_DIA_p.mzXML	3.03953e-05	15348600	2926.21	11438	-0.118108
148	34	Solyc01g007740.3.1	2-Cys peroxiredoxin 2 Soluble Protein	19.7085	20.1416	0.43312	EGVIQHSTINNLAIGR	2	1121_y4_1;1119_y7_1;1118_y9_1;1116_y10_1;1117_y11_1;1120_y12_1	337967.0;254839.0;295982.0;1017430.0;687319.0;225200.0	EGVIQHSTINNLAIGR	181216_5915_1113-Rep1_Mock-4h_iRT_2ug_DIA_p.mzXML	3.03953e-05	2818740	3716.05	11440	1121_y4_1;1119_y7_1;1118_y9_1;1116_y10_1;1117_y11_1;1120_y12_1	318264.0;277167.0;251089.0;841060.0;640047.0;205345.0	EGVIQHSTINNLAIGR	181216_5915_1113-Rep1_Pst-4h_iRT_2ug_DIA_p.mzXML	3.03953e-05	2532970	3700.23	11440	-0.15422
149							SYNVLIPDQGIALR	2	1123_y6_1;1122_y8_1;1125_y9_1;1124_y10_1;1126_y11_1;1127_y12_1	256596000.0;1002390000.0;284941000.0;278400000.0;38269000.0;16110600.0	SYNVLIPDQGIALR	181216_5915_1113-Rep1_Mock-4h_iRT_2ug_DIA_p.mzXML	3.03953e-05	1876710000	5694.77	11441	1123_y6_1;1122_y8_1;1125_y9_1;1124_y10_1;1126_y11_1;1127_y12_1	420209000.0;1701370000.0;490637000.0;473024000.0;67163900.0;30222800.0	SYNVLIPDQGIALR	181216_5915_1113-Rep1_Pst-4h_iRT_2ug_DIA_p.mzXML	3.03953e-05	3182630000	5678.77	11441	0.762014
150							TGGLGDLNYPLISDVTK	2	1128_y5_1;1132_y6_1;1129_y9_1;1130_y10_1;1133_y11_1;1131_y13_1	122760000.0;47591500.0;113995000.0;94882700.0;43555600.0;59486100.0	TGGLGDLNYPLISDVTK	181216_5915_1113-Rep1_Mock-4h_iRT_2ug_DIA_p.mzXML	3.03953e-05	482270000	6225.56	11442	1128_y5_1;1132_y6_1;1129_y9_1;1130_y10_1;1133_y11_1;1131_y13_1	175212000.0;70251600.0;156349000.0;138508000.0;64745300.0;87875400.0	TGGLGDLNYPLISDVTK	181216_5915_1113-Rep1_Pst-4h_iRT_2ug_DIA_p.mzXML	3.03953e-05	692941000	6195.21	11442	0.522891
151							TLQALQYVQENPDEVC(Carbamidomethyl)PAGWKPGDK	2	1134_y4_1;1138_y5_1;1139_y7_1;1135_y9_1;1136_y14_1;1137_y15_1	424718.0;93571.8;63886.5;175088.0;451912.0;79818.4	TLQALQYVQENPDEVCPAGWKPGDK	181216_5915_1113-Rep1_Mock-4h_iRT_2ug_DIA_p.mzXML	3.03953e-05	1289000	5174.67	11443	1134_y4_1;1138_y5_1;1139_y7_1;1135_y9_1;1136_y14_1;1137_y15_1	543289.0;110466.0;147920.0;232708.0;728237.0;92855.7	TLQALQYVQENPDEVCPAGWKPGDK	181216_5915_1113-Rep1_Pst-4h_iRT_2ug_DIA_p.mzXML	3.03953e-05	1855470	5163.02	11443	0.525532
152							TLQALQYVQENPDEVC(Carbamidomethyl)PAGWKPGDK	3	1140_y4_1;1143_y5_1;1144_y7_1;1142_y10_1;1141_y14_1;1145_y15_1	3920930.0;742213.0;662709.0;1100830.0;1388280.0;126798.0	TLQALQYVQENPDEVCPAGWKPGDK	181216_5915_1113-Rep1_Mock-4h_iRT_2ug_DIA_p.mzXML	3.03953e-05	7941760	5173.52	11444	1140_y4_1;1143_y5_1;1144_y7_1;1142_y10_1;1141_y14_1;1145_y15_1	3671100.0;884655.0;598206.0;1042450.0;1382990.0;245558.0	TLQALQYVQENPDEVCPAGWKPGDK	181216_5915_1113-Rep1_Pst-4h_iRT_2ug_DIA_p.mzXML	3.03953e-05	7824960	5163.25	11444	-0.0213754
153	35	Solyc01g007910.3.1	succinyl-CoA ligase alpha 1 subunit Soluble Protein	NA	NA	NA	KGGTEHLGLPVFNTVEEAK	3	1151_y4_1;1150_y10_2;1148_y7_1;1146_y8_1;1149_y9_1;1147_y10_1	235370.0;349022.0;668347.0;2802170.0;860434.0;1201940.0	KGGTEHLGLPVFNTVEEAK	181216_5915_1113-Rep1_Mock-4h_iRT_2ug_DIA_p.mzXML	5.88861e-05	6117280	4490.29	11445	NA	NA	NA	NA	NA	NA	NA	NA	NA
154	36	Solyc01g008070.3.1	Gut esterase (DUF1350) (AHRD V3.3 *** AT5G47860.1) Membrane Protein 4 Region 402-424,437-459,466-488,550-572	17.4086	17.8046	0.395991	EVGNTLGNVDSIILNSGNSK	2	1163_y5_1;1162_y6_1;1158_y7_1;1161_y8_1;1160_y11_1;1159_y14_1	112029.0;158569.0;189847.0;112561.0;179716.0;173316.0	EVGNTLGNVDSIILNSGNSK	181216_5915_1113-Rep1_Mock-4h_iRT_2ug_DIA_p.mzXML	3.03953e-05	926039	5606.08	11447	1163_y5_1;1162_y6_1;1158_y7_1;1161_y8_1;1160_y11_1;1159_y14_1	189584.0;178620.0;204375.0;405161.0;227544.0;237012.0	EVGNTLGNVDSIILNSGNSK	181216_5915_1113-Rep1_Pst-4h_iRT_2ug_DIA_p.mzXML	0.000161682	1442300	5594.2	11447	0.639226
155	37	Solyc01g008090.3.1	40S ribosomal protein S27 (AHRD V3.3 *-* M0TJU4_MUSAM) Soluble Protein	20.0482	21.4938	1.44566	LVQSPNSFFMDVK	2	1172_y4_1;1173_y5_1;1175_y6_1;1174_y7_1;1170_y9_1;1171_y10_1	130014.0;168610.0;0.0;205548.0;598910.0;367340.0	LVQSPNSFFMDVK	181216_5915_1113-Rep1_Mock-4h_iRT_2ug_DIA_p.mzXML	0.000112769	1470420	5468.99	11449	1172_y4_1;1173_y5_1;1175_y6_1;1174_y7_1;1170_y9_1;1171_y10_1	559863.0;728155.0;234979.0;1248790.0;2257450.0;1349650.0	LVQSPNSFFMDVK	181216_5915_1113-Rep1_Pst-4h_iRT_2ug_DIA_p.mzXML	0.000161682	6378890	5452.46	11449	2.11708
156							VLPNDVDLLNPPAEHEK	2	1187_y3_1;1185_y6_1;1182_y7_1;1183_y8_1;1186_y9_1;1184_y11_1	614503.0;892578.0;7977150.0;2371360.0;1079500.0;4528570.0	VLPNDVDLLNPPAEHEK	181216_5915_1113-Rep1_Mock-4h_iRT_2ug_DIA_p.mzXML	3.03953e-05	17463700	4496.54	11451	1187_y3_1;1185_y6_1;1182_y7_1;1183_y8_1;1186_y9_1;1184_y11_1	342815.0;572755.0;6384880.0;1947740.0;540741.0;4082840.0	VLPNDVDLLNPPAEHEK	181216_5915_1113-Rep1_Pst-4h_iRT_2ug_DIA_p.mzXML	0.000282979	13871800	4426.25	11451	-0.332204
157							VLPNDVDLLNPPAEHEK	3	1191_y7_2;1192_y3_1;1189_y6_1;1188_y7_1;1190_y8_1;1193_y9_1	4805000.0;1591870.0;6045200.0;13929300.0;3218730.0;1013670.0	VLPNDVDLLNPPAEHEK	181216_5915_1113-Rep1_Mock-4h_iRT_2ug_DIA_p.mzXML	3.03953e-05	30603700	4494.75	11452	1191_y7_2;1192_y3_1;1189_y6_1;1188_y7_1;1190_y8_1;1193_y9_1	13164500.0;3949390.0;17695700.0;36722200.0;8767400.0;3158660.0	VLPNDVDLLNPPAEHEK	181216_5915_1113-Rep1_Pst-4h_iRT_2ug_DIA_p.mzXML	3.03953e-05	83457900	4434.77	11452	1.44734
158	38	Solyc01g008100.3.1	Transferase, transferring glycosyl groups, putative (AHRD V3.3 *** B9RG20_RICCO) Membrane Protein 2 Region 5-27,46-67	20.2372	20.0599	-0.177288	WQAPVYC(Carbamidomethyl)FDK	2	1198_y3_1;1197_y4_1;1196_y5_1;1199_y6_1;1194_y7_1;1195_y8_1	9280110.0;306557.0;1059390.0;43343.5;1664850.0;1850190.0	WQAPVYCFDK	181216_5915_1113-Rep1_Mock-4h_iRT_2ug_DIA_p.mzXML	0.00285868	14204400	4774.5	11453	1198_y3_1;1197_y4_1;1196_y5_1;1199_y6_1;1194_y7_1;1195_y8_1	2423620.0;386922.0;527536.0;28775.1;1961300.0;2518290.0	WQAPVYCFDK	181216_5915_1113-Rep1_Pst-4h_iRT_2ug_DIA_p.mzXML	5.88861e-05	7846440	4700.21	11453	-0.856228
159	39	Solyc01g008240.3.1	Sugar transporter protein 9 Membrane Protein 11 Region 232-254,293-315,328-350,379-401,411-433,495-517,529-551,562-584,592-614,636-658,664-686	20.0702	20.4715	0.401376	GGGLTEIKEDEFSDVVLK	2	1201_y3_1;1204_y4_1;1202_y10_1;1200_y11_1;1203_y12_1;1205_y13_1	434508.0;325788.0;856421.0;554958.0;221007.0;132608.0	GGGLTEIKEDEFSDVVLK	181216_5915_1113-Rep1_Mock-4h_iRT_2ug_DIA_p.mzXML	3.03953e-05	2525290	5116.21	11454	1201_y3_1;1204_y4_1;1202_y10_1;1200_y11_1;1203_y12_1;1205_y13_1	613721.0;390685.0;1117850.0;741680.0;508515.0;115167.0	GGGLTEIKEDEFSDVVLK	181216_5915_1113-Rep1_Pst-4h_iRT_2ug_DIA_p.mzXML	3.03953e-05	3487610	5093.14	11454	0.46579
160							GGGLTEIKEDEFSDVVLK	3	1208_y3_1;1209_y4_1;1207_y7_1;1210_y9_1;1206_y10_1;1211_y11_1	1073240.0;702620.0;1133760.0;1169650.0;1795310.0;219308.0	GGGLTEIKEDEFSDVVLK	181216_5915_1113-Rep1_Mock-4h_iRT_2ug_DIA_p.mzXML	3.03953e-05	6093890	5117.53	11455	NA	NA	NA	NA	NA	NA	NA	NA	NA
161							LIGPAM(Oxidation)ESVAEEYK	2	1214_y5_1;1213_y7_1;1212_y8_1;1215_y9_1;1217_y10_1;1216_y12_1	1112660.0;1560530.0;1452180.0;1018020.0;757596.0;1170690.0	LIGPAMESVAEEYK	181216_5915_1113-Rep1_Mock-4h_iRT_2ug_DIA_p.mzXML	3.03953e-05	7071670	3646.22	11456	1214_y5_1;1213_y7_1;1212_y8_1;1215_y9_1;1217_y10_1;1216_y12_1	1409840.0;1801760.0;1825670.0;1158290.0;917739.0;1394950.0	LIGPAMESVAEEYK	181216_5915_1113-Rep1_Pst-4h_iRT_2ug_DIA_p.mzXML	3.03953e-05	8508260	3623.19	11456	0.266813
162							LIGPAMESVAEEYK	2	1222_y5_1;1219_y7_1;1218_y8_1;1220_y9_1;1223_y10_1;1221_y12_1	2232090.0;3893130.0;4190530.0;3515760.0;2192090.0;3908390.0	LIGPAMESVAEEYK	181216_5915_1113-Rep1_Mock-4h_iRT_2ug_DIA_p.mzXML	3.03953e-05	19932000	4862.91	11457	1222_y5_1;1219_y7_1;1218_y8_1;1220_y9_1;1223_y10_1;1221_y12_1	7873750.0;13446200.0;14301900.0;12112700.0;7148310.0;13915100.0	LIGPAMESVAEEYK	181216_5915_1113-Rep1_Pst-4h_iRT_2ug_DIA_p.mzXML	3.03953e-05	68797800	4805.16	11457	1.78728
163	40	Solyc01g008270.3.1	Prefoldin subunit 5 (AHRD V3.3 *** B6TVU2_MAIZE) Soluble Protein	18.6736	19.3455	0.67193	SNYEQLLDVATK	2	1225_y4_1;1226_y5_1;1224_y6_1;1227_y7_1;1229_y8_1;1228_y9_1	460310.0;317182.0;651501.0;466251.0;352112.0;627315.0	SNYEQLLDVATK	181216_5915_1113-Rep1_Mock-4h_iRT_2ug_DIA_p.mzXML	0.000232614	2874670	4986.21	11458	1225_y4_1;1226_y5_1;1224_y6_1;1227_y7_1;1229_y8_1;1228_y9_1	520188.0;596136.0;514190.0;694883.0;599696.0;1147450.0	SNYEQLLDVATK	181216_5915_1113-Rep1_Pst-4h_iRT_2ug_DIA_p.mzXML	0.000428053	4072540	4928.11	11458	0.502533
164	41	Solyc01g008310.3.1	Phenylalanyl-tRNA synthetase beta chain family protein (AHRD V3.3 *** B9N5I6_POPTR) Soluble Protein	18.1498	18.7344	0.584661	EEDNSAVTIADSR	2	1238_y4_1;1239_y5_1;1236_y7_1;1237_y8_1;1240_y9_1;1241_y11_1	679412.0;204719.0;157502.0;102644.0;42261.8;56977.9	EEDNSAVTIADSR	181216_5915_1113-Rep1_Mock-4h_iRT_2ug_DIA_p.mzXML	0.00888849	1243520	2451.71	11460	1238_y4_1;1239_y5_1;1236_y7_1;1237_y8_1;1240_y9_1;1241_y11_1	264562.0;105940.0;214802.0;152518.0;85097.5;78987.5	EEDNSAVTIADSR	181216_5915_1113-Rep1_Pst-4h_iRT_2ug_DIA_p.mzXML	0.000138629	901907	2419.32	11460	-0.463379
165							HLEEEGVEDDGETIYK	3	1247_y3_1;1246_y4_1;1244_y6_1;1245_y7_1;1242_y8_1;1243_y9_1	0.0;93495.5;174292.0;90116.5;331470.0;453239.0	HLEEEGVEDDGETIYK	181216_5915_1113-Rep1_Mock-4h_iRT_2ug_DIA_p.mzXML	0.00815612	1142610	2933.33	11461	NA	NA	NA	NA	NA	NA	NA	NA	NA
166							IFNGLDPIPTYK	2	NA	NA	NA	NA	NA	NA	NA	NA	1253_y3_1;1248_y4_1;1249_y6_1;1250_y7_1;1252_y9_1;1251_y10_1	235639.0;6179660.0;2967260.0;1377530.0;715075.0;1445240.0	IFNGLDPIPTYK	181216_5915_1113-Rep1_Pst-4h_iRT_2ug_DIA_p.mzXML	3.03953e-05	12920400	5467.13	11462	NA
167							IMEATGTNFVSPGNSTGYYIEK	2	1258_y3_1;1256_y4_1;1257_y6_1;1259_y8_1;1254_y12_1;1255_y13_1	38094.1;90885.0;127640.0;39811.3;220176.0;57739.0	IMEATGTNFVSPGNSTGYYIEK	181216_5915_1113-Rep1_Mock-4h_iRT_2ug_DIA_p.mzXML	3.03953e-05	574345	4976.21	11463	1258_y3_1;1256_y4_1;1257_y6_1;1259_y8_1;1254_y12_1;1255_y13_1	65305.7;186728.0;218492.0;63175.6;406527.0;131076.0	IMEATGTNFVSPGNSTGYYIEK	181216_5915_1113-Rep1_Pst-4h_iRT_2ug_DIA_p.mzXML	3.03953e-05	1071300	4916.31	11463	0.899373
168							SEEPAFLQGR	2	1262_y3_1;1265_y7_2;1263_y4_1;1264_y5_1;1261_y6_1;1260_y7_1	365136.0;1384110.0;729455.0;579254.0;185697.0;9772900.0	SEEPAFLQGR	181216_5915_1113-Rep1_Mock-4h_iRT_2ug_DIA_p.mzXML	0.000519914	13016600	3582.43	11464	1262_y3_1;1265_y7_2;1263_y4_1;1264_y5_1;1261_y6_1;1260_y7_1	982768.0;1947050.0;756927.0;876764.0;223185.0;11498100.0	SEEPAFLQGR	181216_5915_1113-Rep1_Pst-4h_iRT_2ug_DIA_p.mzXML	0.0041492	16284800	3568.94	11464	0.323173
169							TSEFEVVRPSLMPGLLR	3	1269_y5_1;1270_y12_2;1268_y13_2;1266_y14_2;1267_y15_2;1271_y9_1	2551390.0;683043.0;707078.0;940092.0;683897.0;418026.0	TSEFEVVRPSLMPGLLR	181216_5915_1113-Rep1_Mock-4h_iRT_2ug_DIA_p.mzXML	0.000232614	5983530	6073.23	11465	1269_y5_1;1270_y12_2;1268_y13_2;1266_y14_2;1267_y15_2;1271_y9_1	1410820.0;986373.0;1361580.0;2003870.0;1540460.0;543247.0	TSEFEVVRPSLMPGLLR	181216_5915_1113-Rep1_Pst-4h_iRT_2ug_DIA_p.mzXML	3.03953e-05	7846350	6044.19	11465	0.391025
170	42	Solyc01g008320.3.1	Biotin Carboxylase (AHRD V3.3 *** A0A0R5QP93_SALMI) Soluble Protein	19.8518	20.3622	0.510319	ALDDTVITGVPTTIEYHK	3	1274_y8_2;1275_y6_1;1277_y7_1;1272_y8_1;1276_y10_1;1273_y11_1	343571.0;166560.0;24588.7;1099980.0;354933.0;105130.0	ALDDTVITGVPTTIEYHK	181216_5915_1113-Rep1_Mock-4h_iRT_2ug_DIA_p.mzXML	3.03953e-05	2094770	4991.77	11466	1274_y8_2;1275_y6_1;1277_y7_1;1272_y8_1;1276_y10_1;1273_y11_1	353236.0;331062.0;0.0;1282810.0;391968.0;45854.6	ALDDTVITGVPTTIEYHK	181216_5915_1113-Rep1_Pst-4h_iRT_2ug_DIA_p.mzXML	0.0015693	2404930	4936.24	11466	0.199203
171							EHGINFIGPNPDSIR	2	1281_y3_1;1282_y7_1;1280_y9_1;1283_y10_1;1278_y11_1;1279_y13_1	465184.0;780702.0;0.0;566258.0;786875.0;517783.0	EHGINFIGPNPDSIR	181216_5915_1113-Rep1_Mock-4h_iRT_2ug_DIA_p.mzXML	0.00248704	3116800	4224.12	11467	1281_y3_1;1282_y7_1;1280_y9_1;1283_y10_1;1278_y11_1;1279_y13_1	853492.0;829867.0;265258.0;751590.0;1053760.0;708088.0	EHGINFIGPNPDSIR	181216_5915_1113-Rep1_Pst-4h_iRT_2ug_DIA_p.mzXML	0.000138629	4462050	4173.28	11467	0.517641
172							EHGINFIGPNPDSIR	3	1287_y3_1;1289_y4_1;1284_y5_1;1288_y6_1;1286_y7_1;1285_y8_1	4091590.0;4707530.0;4022230.0;1083260.0;1600920.0;8915590.0	EHGINFIGPNPDSIR	181216_5915_1113-Rep1_Mock-4h_iRT_2ug_DIA_p.mzXML	0.00505672	24421100	4226.18	11468	1287_y3_1;1289_y4_1;1284_y5_1;1288_y6_1;1286_y7_1;1285_y8_1	2027160.0;727923.0;4010020.0;1213860.0;1785400.0;11081100.0	EHGINFIGPNPDSIR	181216_5915_1113-Rep1_Pst-4h_iRT_2ug_DIA_p.mzXML	0.000282979	20845400	4177.74	11468	-0.228399
173							IQVEHPVTEM(Oxidation)ISSVDLIEEQIR	3	NA	NA	NA	NA	NA	NA	NA	NA	1292_y5_1;1291_y6_1;1293_y7_1;1290_y8_1;1294_y10_1;1295_y11_1	846955.0;20486.8;75744.1;840329.0;287971.0;34789.4	IQVEHPVTEMISSVDLIEEQIR	181216_5915_1113-Rep1_Pst-4h_iRT_2ug_DIA_p.mzXML	0.0055838	2106280	5639.45	11469	NA
174							ITSYLPAGGPFTR	2	1301_y5_1;1299_y6_1;1296_y8_1;1297_y9_1;1300_y10_1;1298_y11_1	261904.0;867737.0;15303300.0;1342100.0;631642.0;1549210.0	ITSYLPAGGPFTR	181216_5915_1113-Rep1_Mock-4h_iRT_2ug_DIA_p.mzXML	3.03953e-05	19955900	5007.44	11470	1301_y5_1;1299_y6_1;1296_y8_1;1297_y9_1;1300_y10_1;1298_y11_1	525701.0;1000510.0;18112900.0;1567380.0;608435.0;2228020.0	ITSYLPAGGPFTR	181216_5915_1113-Rep1_Pst-4h_iRT_2ug_DIA_p.mzXML	0.000161682	24043000	4946.69	11470	0.268802
175							LAEEIGYPVM(Oxidation)IK	2	1304_y3_1;1302_y5_1;1306_y6_1;1303_y7_1;1305_y8_1;1307_y9_1	1031270.0;2913100.0;754924.0;2982160.0;1232560.0;316607.0	LAEEIGYPVMIK	181216_5915_1113-Rep1_Mock-4h_iRT_2ug_DIA_p.mzXML	3.03953e-05	9230620	4642.79	11471	1304_y3_1;1302_y5_1;1306_y6_1;1303_y7_1;1305_y8_1;1307_y9_1	837944.0;3220830.0;1110780.0;3176210.0;1386820.0;449013.0	LAEEIGYPVMIK	181216_5915_1113-Rep1_Pst-4h_iRT_2ug_DIA_p.mzXML	3.03953e-05	10181600	4578.28	11471	0.141465
176							LAEEIGYPVMIK	2	1310_y3_1;1308_y5_1;1312_y6_1;1309_y7_1;1311_y8_1;1313_y9_1	21619600.0;5724790.0;442284.0;5092970.0;2054520.0;843520.0	LAEEIGYPVMIK	181216_5915_1113-Rep1_Mock-4h_iRT_2ug_DIA_p.mzXML	3.03953e-05	35777600	5193.84	11472	1310_y3_1;1308_y5_1;1312_y6_1;1309_y7_1;1311_y8_1;1313_y9_1	55453000.0;7825240.0;1218660.0;9945610.0;3487900.0;1621640.0	LAEEIGYPVMIK	181216_5915_1113-Rep1_Pst-4h_iRT_2ug_DIA_p.mzXML	0.00835198	79552000	5145.72	11472	1.15284
177							LLEEAPSPALTPELR	2	1323_y4_1;1324_y5_1;1321_y8_1;1325_y9_1;1320_y10_1;1322_y11_1	1666740.0;2102830.0;2347240.0;832497.0;13237500.0;1466330.0	LLEEAPSPALTPELR	181216_5915_1113-Rep1_Mock-4h_iRT_2ug_DIA_p.mzXML	3.03953e-05	21653100	5010.31	11474	1323_y4_1;1324_y5_1;1321_y8_1;1325_y9_1;1320_y10_1;1322_y11_1	2039350.0;3563420.0;3338710.0;1200910.0;19915000.0;2323120.0	LLEEAPSPALTPELR	181216_5915_1113-Rep1_Pst-4h_iRT_2ug_DIA_p.mzXML	3.03953e-05	32380500	4956.38	11474	0.580552
178							LLEEAPSPALTPELRK	3	1318_y9_2;1314_y5_1;1315_y6_1;1317_y7_1;1316_y9_1;1319_y11_1	929353.0;729276.0;1584740.0;885562.0;439372.0;182057.0	LLEEAPSPALTPELRK	181216_5915_1113-Rep1_Mock-4h_iRT_2ug_DIA_p.mzXML	0.0042701	4750360	4116.66	11473	1318_y9_2;1314_y5_1;1315_y6_1;1317_y7_1;1316_y9_1;1319_y11_1	576239.0;591604.0;2996720.0;1581990.0;410244.0;78202.5	LLEEAPSPALTPELRK	181216_5915_1113-Rep1_Pst-4h_iRT_2ug_DIA_p.mzXML	0.000475942	6235000	4084.03	11473	0.392353
179							NAGVPTVPGSDGLLQSTEEGVK	2	1329_y7_1;1331_y8_1;1330_y9_1;1328_y11_1;1326_y15_1;1327_y18_1	733280.0;388130.0;475608.0;909618.0;4662680.0;1640750.0	NAGVPTVPGSDGLLQSTEEGVK	181216_5915_1113-Rep1_Mock-4h_iRT_2ug_DIA_p.mzXML	3.03953e-05	8810060	5017.06	11475	1329_y7_1;1331_y8_1;1330_y9_1;1328_y11_1;1326_y15_1;1327_y18_1	1078550.0;670121.0;830392.0;1359830.0;6677100.0;2340260.0	NAGVPTVPGSDGLLQSTEEGVK	181216_5915_1113-Rep1_Pst-4h_iRT_2ug_DIA_p.mzXML	3.03953e-05	12956200	4966.19	11475	0.556419
180							NAGVPTVPGSDGLLQSTEEGVK	3	NA	NA	NA	NA	NA	NA	NA	NA	1335_y4_1;1336_y6_1;1332_y8_1;1333_y9_1;1337_y11_1;1334_y15_1	565206.0;3183600.0;760877.0;1249870.0;47814.5;459850.0	NAGVPTVPGSDGLLQSTEEGVK	181216_5915_1113-Rep1_Pst-4h_iRT_2ug_DIA_p.mzXML	0.000752257	6267210	4962.25	11476	NA
181							RALDDTVITGVPTTIEYHK	3	1339_y3_1;1342_y4_1;1340_y6_1;1341_y7_1;1338_y8_1;1343_y11_1	168206.0;1301220.0;319629.0;135308.0;3258320.0;155919.0	RALDDTVITGVPTTIEYHK	181216_5915_1113-Rep1_Mock-4h_iRT_2ug_DIA_p.mzXML	0.000752257	5338600	4405.98	11477	1339_y3_1;1342_y4_1;1340_y6_1;1341_y7_1;1338_y8_1;1343_y11_1	513550.0;202984.0;443547.0;471841.0;2198080.0;40515.8	RALDDTVITGVPTTIEYHK	181216_5915_1113-Rep1_Pst-4h_iRT_2ug_DIA_p.mzXML	0.000565554	3870520	4332.78	11477	-0.463934
182							SEAAAAFGNDGVYLEK	2	1346_y4_1;1348_y6_1;1344_y9_1;1345_y10_1;1347_y11_1;1349_y12_1	3261490.0;2742740.0;4900960.0;4415080.0;3394030.0;1956950.0	SEAAAAFGNDGVYLEK	181216_5915_1113-Rep1_Mock-4h_iRT_2ug_DIA_p.mzXML	3.03953e-05	20671200	4284.18	11478	1346_y4_1;1348_y6_1;1344_y9_1;1345_y10_1;1347_y11_1;1349_y12_1	5336860.0;3702980.0;8027320.0;7467950.0;5553340.0;3321000.0	SEAAAAFGNDGVYLEK	181216_5915_1113-Rep1_Pst-4h_iRT_2ug_DIA_p.mzXML	3.03953e-05	33409400	4238.41	11478	0.692632
183							TAHEMGIPC(Carbamidomethyl)VAVYSTIDK	3	1355_y4_1;1354_y5_1;1352_y6_1;1353_y7_1;1351_y8_1;1350_y9_1	141902.0;158813.0;279785.0;157336.0;141635.0;763563.0	TAHEMGIPCVAVYSTIDK	181216_5915_1113-Rep1_Mock-4h_iRT_2ug_DIA_p.mzXML	0.000112769	1643040	4886.73	11479	1355_y4_1;1354_y5_1;1352_y6_1;1353_y7_1;1351_y8_1;1350_y9_1	209706.0;240000.0;456569.0;336703.0;1626210.0;1755990.0	TAHEMGIPCVAVYSTIDK	181216_5915_1113-Rep1_Pst-4h_iRT_2ug_DIA_p.mzXML	0.00203488	4625180	4811.72	11479	1.49314
184	43	Solyc01g008550.4.1	phenylacetaldehyde reductase PAR2 Soluble Protein	19.2923	19.3941	0.101767	C(Carbamidomethyl)ADDKPFTPTYQVNVER	3	1390_y4_1;1386_y5_1;1387_y6_1;1388_y7_1;1391_y8_1;1389_y9_1	569535.0;1055460.0;708258.0;951446.0;351976.0;1340990.0	CADDKPFTPTYQVNVER	181216_5915_1113-Rep1_Mock-4h_iRT_2ug_DIA_p.mzXML	3.03953e-05	4977660	3632.33	11485	1390_y4_1;1386_y5_1;1387_y6_1;1388_y7_1;1391_y8_1;1389_y9_1	478433.0;433133.0;14616.9;316272.0;243962.0;657883.0	CADDKPFTPTYQVNVER	181216_5915_1113-Rep1_Pst-4h_iRT_2ug_DIA_p.mzXML	0.000428053	2144300	3597.8	11485	-1.21496
185							DPQVEMIDPALK	2	1392_y4_1;1395_y5_1;1397_y6_1;1396_y7_1;1393_y8_1;1394_y9_1	6659040.0;567449.0;957777.0;1346100.0;2633020.0;1963860.0	DPQVEMIDPALK	181216_5915_1113-Rep1_Mock-4h_iRT_2ug_DIA_p.mzXML	3.03953e-05	14127200	4771.07	11486	1392_y4_1;1395_y5_1;1397_y6_1;1396_y7_1;1393_y8_1;1394_y9_1	8982010.0;962161.0;546385.0;1403750.0;3110890.0;3144480.0	DPQVEMIDPALK	181216_5915_1113-Rep1_Pst-4h_iRT_2ug_DIA_p.mzXML	3.03953e-05	18149700	4715.42	11486	0.36147
186							KLGIEFIPLAESVK	2	1403_y5_1;1398_y7_1;1402_y8_1;1401_y9_1;1400_y10_1;1399_y12_1	0.0;2108300.0;494687.0;253539.0;1137730.0;660588.0	KLGIEFIPLAESVK	181216_5915_1113-Rep1_Mock-4h_iRT_2ug_DIA_p.mzXML	8.64658e-05	4654840	5909.97	11487	1403_y5_1;1398_y7_1;1402_y8_1;1401_y9_1;1400_y10_1;1399_y12_1	123955.0;4742800.0;894238.0;78952.9;1517750.0;1296230.0	KLGIEFIPLAESVK	181216_5915_1113-Rep1_Pst-4h_iRT_2ug_DIA_p.mzXML	0.000381415	8653920	5895.08	11487	0.894622
187							PFTPTYQVNVER	2	1408_y4_1;1409_y5_1;1407_y7_1;1406_y8_1;1404_y9_1;1405_y10_1	358542.0;169353.0;594964.0;707408.0;2449800.0;616349.0	PFTPTYQVNVER	181216_5915_1113-Rep1_Mock-4h_iRT_2ug_DIA_p.mzXML	3.03953e-05	4896420	3910.02	11488	1408_y4_1;1409_y5_1;1407_y7_1;1406_y8_1;1404_y9_1;1405_y10_1	591392.0;35595.1;336595.0;1239230.0;2559410.0;661396.0	PFTPTYQVNVER	181216_5915_1113-Rep1_Pst-4h_iRT_2ug_DIA_p.mzXML	3.03953e-05	5423620	3899.9	11488	0.147529
188							YLMVESVAHYSEIVK	2	1415_y5_1;1411_y8_1;1414_y9_1;1412_y10_1;1410_y11_1;1413_y12_1	189855.0;416826.0;39577.3;673547.0;326520.0;120200.0	YLMVESVAHYSEIVK	181216_5915_1113-Rep1_Mock-4h_iRT_2ug_DIA_p.mzXML	0.000232614	1766530	5167.05	11489	1415_y5_1;1411_y8_1;1414_y9_1;1412_y10_1;1410_y11_1;1413_y12_1	173021.0;382546.0;43708.2;826969.0;444680.0;180886.0	YLMVESVAHYSEIVK	181216_5915_1113-Rep1_Pst-4h_iRT_2ug_DIA_p.mzXML	5.88861e-05	2051810	5134.46	11489	0.215979
189	44	Solyc01g008620.3.1	Beta-1,3-glucanase (AHRD V3.3 *** Q9SYX6_TOBAC) Membrane Protein 1 Region 1-23	17.8461	19.1917	1.34569	DSIFRDEYK	2	1420_y3_1;1421_y7_2;1418_y8_2;1417_y5_1;1416_y6_1;1419_y7_1	140873.0;85245.6;286875.0;51848.9;221250.0;202027.0	DSIFRDEYK	181216_5915_1113-Rep1_Mock-4h_iRT_2ug_DIA_p.mzXML	0.0118201	988120	2939.62	11490	1420_y3_1;1421_y7_2;1418_y8_2;1417_y5_1;1416_y6_1;1419_y7_1	124695.0;172102.0;675536.0;138233.0;629308.0;257074.0	DSIFRDEYK	181216_5915_1113-Rep1_Pst-4h_iRT_2ug_DIA_p.mzXML	0.000907959	1996950	2918.33	11490	1.01504
190							IANNLPSDQDVIK	2	NA	NA	NA	NA	NA	NA	NA	NA	1426_y3_1;1427_y4_1;1423_y5_1;1425_y7_1;1422_y8_1;1424_y9_1	49263.2;46000.8;171155.0;436386.0;5400640.0;352307.0	IANNLPSDQDVIK	181216_5915_1113-Rep1_Pst-4h_iRT_2ug_DIA_p.mzXML	3.03953e-05	6455750	3438.37	11491	NA
191							SFINPIIGFLSR	2	1433_y3_1;1429_y5_1;1431_y7_1;1428_y8_1;1430_y9_1;1432_y10_1	225036.0;96776.1;154106.0;657382.0;245261.0;9842.18	SFINPIIGFLSR	181216_5915_1113-Rep1_Mock-4h_iRT_2ug_DIA_p.mzXML	0.000770657	1388400	6580.31	11492	1433_y3_1;1429_y5_1;1431_y7_1;1428_y8_1;1430_y9_1;1432_y10_1	815002.0;290398.0;114053.0;1543180.0;582914.0;70589.0	SFINPIIGFLSR	181216_5915_1113-Rep1_Pst-4h_iRT_2ug_DIA_p.mzXML	8.64658e-05	3416130	6576.92	11492	1.29894
192							YIAVGNEVDPGR	2	1439_y4_1;1437_y10_2;1438_y5_1;1434_y8_1;1436_y9_1;1435_y10_1	461245.0;320396.0;316410.0;2138650.0;1108410.0;2028520.0	YIAVGNEVDPGR	181216_5915_1113-Rep1_Mock-4h_iRT_2ug_DIA_p.mzXML	3.03953e-05	6373640	3148.16	11493	1439_y4_1;1437_y10_2;1438_y5_1;1434_y8_1;1436_y9_1;1435_y10_1	1338180.0;259769.0;998174.0;5871810.0;2685440.0;5533430.0	YIAVGNEVDPGR	181216_5915_1113-Rep1_Pst-4h_iRT_2ug_DIA_p.mzXML	3.03953e-05	16686800	3126.24	11493	1.38852
193	45	Solyc01g008925.1.1	NAD(P)-binding Rossmann-fold superfamily protein (AHRD V3.3 *-* AT4G31530.2) Soluble Protein	19.5247	19.6472	0.122558	NSGLPFTIIR	2	1444_y6_2;1443_y4_1;1442_y5_1;1440_y6_1;1445_y7_1;1441_y8_1	1091510.0;319228.0;513371.0;4539880.0;43118.4;1001000.0	NSGLPFTIIR	181216_5915_1113-Rep1_Mock-4h_iRT_2ug_DIA_p.mzXML	8.64658e-05	7508100	5617.2	11494	1444_y6_2;1443_y4_1;1442_y5_1;1440_y6_1;1445_y7_1;1441_y8_1	761752.0;615760.0;898566.0;3554830.0;39583.5;1292320.0	NSGLPFTIIR	181216_5915_1113-Rep1_Pst-4h_iRT_2ug_DIA_p.mzXML	0.000907959	7162810	5579.44	11494	-0.0679222
194	46	Solyc01g008960.3.1	Argonaute 4a Soluble Protein	19.5202	19.9708	0.450653	EALLDFYVSSGK	2	1446_y4_1;1448_y5_1;1450_y6_1;1449_y7_1;1447_y8_1;1451_y9_1	1789160.0;262837.0;681905.0;1102460.0;2696900.0;252933.0	EALLDFYVSSGK	181216_5915_1113-Rep1_Mock-4h_iRT_2ug_DIA_p.mzXML	3.03953e-05	6786190	5658.4	11495	1446_y4_1;1448_y5_1;1450_y6_1;1449_y7_1;1447_y8_1;1451_y9_1	3398170.0;3962000.0;1550140.0;2474510.0;5113260.0;1944000.0	EALLDFYVSSGK	181216_5915_1113-Rep1_Pst-4h_iRT_2ug_DIA_p.mzXML	3.03953e-05	18442100	5638.89	11495	1.44233
195							NFVDVGAGVLGC(Carbamidomethyl)R	2	1463_y3_1;1462_y6_1;1458_y8_1;1460_y9_1;1459_y10_1;1461_y11_1	410389.0;1018830.0;2438140.0;739250.0;1274080.0;868889.0	NFVDVGAGVLGCR	181216_5915_1113-Rep1_Mock-4h_iRT_2ug_DIA_p.mzXML	3.03953e-05	6749580	5186.22	11497	1463_y3_1;1462_y6_1;1458_y8_1;1460_y9_1;1459_y10_1;1461_y11_1	0.0;1694150.0;2918510.0;1190770.0;2387020.0;1307210.0	NFVDVGAGVLGCR	181216_5915_1113-Rep1_Pst-4h_iRT_2ug_DIA_p.mzXML	3.03953e-05	9497650	5154.08	11497	0.492773
196							NLAEYGIVTQC(Carbamidomethyl)IAPTR	2	1467_y3_1;1469_y4_1;1466_y8_1;1465_y9_1;1464_y11_1;1468_y12_1	927615.0;290262.0;808927.0;968489.0;672636.0;497680.0	NLAEYGIVTQCIAPTR	181216_5915_1113-Rep1_Mock-4h_iRT_2ug_DIA_p.mzXML	3.03953e-05	4165610	5067.83	11498	1467_y3_1;1469_y4_1;1466_y8_1;1465_y9_1;1464_y11_1;1468_y12_1	884362.0;566894.0;955134.0;973144.0;698517.0;669364.0	NLAEYGIVTQCIAPTR	181216_5915_1113-Rep1_Pst-4h_iRT_2ug_DIA_p.mzXML	0.000232614	4747420	5038.6	11498	0.188616
197							TGGDDFVPR	2	1471_y3_1;1470_y4_1;1472_y5_1;1475_y6_1;1473_y7_1;1474_y8_1	434766.0;935375.0;757689.0;245480.0;31739.5;1088430.0	TGGDDFVPR	181216_5915_1113-Rep1_Mock-4h_iRT_2ug_DIA_p.mzXML	3.03953e-05	3493480	2682.29	11499	1471_y3_1;1470_y4_1;1472_y5_1;1475_y6_1;1473_y7_1;1474_y8_1	458662.0;865111.0;793396.0;282273.0;377336.0;1270260.0	TGGDDFVPR	181216_5915_1113-Rep1_Pst-4h_iRT_2ug_DIA_p.mzXML	3.03953e-05	4047040	2659.9	11499	0.212202
198							VLDTVHETYDTELAGK	3	1478_y4_1;1479_y6_1;1481_y8_1;1476_y9_1;1477_y10_1;1480_y11_1	750480.0;333242.0;407954.0;697893.0;563310.0;314271.0	VLDTVHETYDTELAGK	181216_5915_1113-Rep1_Mock-4h_iRT_2ug_DIA_p.mzXML	3.03953e-05	3067150	3431.31	11500	1478_y4_1;1479_y6_1;1481_y8_1;1476_y9_1;1477_y10_1;1480_y11_1	1025650.0;407291.0;640972.0;909656.0;756920.0;459765.0	VLDTVHETYDTELAGK	181216_5915_1113-Rep1_Pst-4h_iRT_2ug_DIA_p.mzXML	3.03953e-05	4200250	3427.45	11500	0.453576
199							VNDQYITNVLLK	2	NA	NA	NA	NA	NA	NA	NA	NA	1484_y3_1;1487_y4_1;1486_y5_1;1482_y7_1;1483_y8_1;1485_y10_1	1324550.0;29799.0;49462.6;1528370.0;1263110.0;761393.0	VNDQYITNVLLK	181216_5915_1113-Rep1_Pst-4h_iRT_2ug_DIA_p.mzXML	3.03953e-05	4956690	5359.04	11501	NA
200	47	Solyc01g008970.3.1	RNA binding protein (AHRD V3.3 *** B6TJJ4_MAIZE) Soluble Protein	19.1432	20.3607	1.21746	FGEVEEGPLGLDK	2	1493_y3_1;1489_y4_1;1492_y6_1;1490_y8_1;1488_y9_1;1491_y10_1	379587.0;797142.0;675599.0;1516150.0;2434260.0;13853100.0	FGEVEEGPLGLDK	181216_5915_1113-Rep1_Mock-4h_iRT_2ug_DIA_p.mzXML	0.00185942	19655800	4571.24	11502	1493_y3_1;1489_y4_1;1492_y6_1;1490_y8_1;1488_y9_1;1491_y10_1	991130.0;1016370.0;603897.0;1971160.0;3235410.0;31283800.0	FGEVEEGPLGLDK	181216_5915_1113-Rep1_Pst-4h_iRT_2ug_DIA_p.mzXML	0.00242731	39101700	4506.09	11502	0.992276
201							IFVSNVAADLEPQK	2	1494_y3_1;1498_y5_1;1497_y7_1;1495_y8_1;1496_y11_1;1499_y12_1	1839020.0;145315.0;190704.0;652196.0;555828.0;191137.0	IFVSNVAADLEPQK	181216_5915_1113-Rep1_Mock-4h_iRT_2ug_DIA_p.mzXML	0.000112769	3574200	5079.53	11503	1494_y3_1;1498_y5_1;1497_y7_1;1495_y8_1;1496_y11_1;1499_y12_1	2147950.0;1806450.0;639741.0;1561670.0;1349500.0;625745.0	IFVSNVAADLEPQK	181216_5915_1113-Rep1_Pst-4h_iRT_2ug_DIA_p.mzXML	0.000161682	8131060	5043.22	11503	1.18582
202							SVFGSYGEIEDC(Carbamidomethyl)K	2	NA	NA	NA	NA	NA	NA	NA	NA	1505_y3_1;1504_y4_1;1502_y5_1;1500_y7_1;1503_y8_1;1501_y10_1	302287.0;140928.0;434521.0;442766.0;107545.0;534954.0	SVFGSYGEIEDCK	181216_5915_1113-Rep1_Pst-4h_iRT_2ug_DIA_p.mzXML	0.000211698	1963000	4159.36	11504	NA
203	48	Solyc01g009010.3.1	4-diphosphocytidyl-2-C-methyl-D-erythritol kinase Soluble Protein	20.0286	20.8638	0.835196	QVEITYNPEEK	2	1518_y4_1;1520_y5_1;1521_y6_1;1519_y7_1;1523_y8_1;1522_y9_1	733754.0;431310.0;375223.0;956531.0;267591.0;112151.0	QVEITYNPEEK	181216_5915_1113-Rep1_Mock-4h_iRT_2ug_DIA_p.mzXML	3.03953e-05	2876560	3092.42	11507	1518_y4_1;1520_y5_1;1521_y6_1;1519_y7_1;1523_y8_1;1522_y9_1	1414600.0;783604.0;622451.0;1705320.0;539234.0;728519.0	QVEITYNPEEK	181216_5915_1113-Rep1_Pst-4h_iRT_2ug_DIA_p.mzXML	3.03953e-05	5793730	3065.22	11507	1.01015
204							VDPLSLLEK	2	1528_y3_1;1527_y7_2;1529_y4_1;1524_y5_1;1526_y6_1;1525_y7_1	2509490.0;6385970.0;2059680.0;3566090.0;2819710.0;4483550.0	VDPLSLLEK	181216_5915_1113-Rep1_Mock-4h_iRT_2ug_DIA_p.mzXML	8.64658e-05	21824500	5940.59	11508	1528_y3_1;1527_y7_2;1529_y4_1;1524_y5_1;1526_y6_1;1525_y7_1	1889930.0;11401400.0;1239910.0;4891700.0;4460420.0;8424680.0	VDPLSLLEK	181216_5915_1113-Rep1_Pst-4h_iRT_2ug_DIA_p.mzXML	0.000232614	32308000	5915.86	11508	0.565943
205	49	Solyc01g009020.3.1	Cysteine proteinase inhibitor (AHRD V3.3 *** K4AT98_SOLLC) Soluble Protein	19.8354	20.3501	0.514673	EAGGSENSLEINDLAR	2	1535_y3_1;1531_y5_1;1530_y6_1;1534_y8_1;1532_y9_1;1533_y10_1	666312.0;1007690.0;1263730.0;653398.0;1037970.0;878222.0	EAGGSENSLEINDLAR	181216_5915_1113-Rep1_Mock-4h_iRT_2ug_DIA_p.mzXML	3.03953e-05	5507320	3957.48	11509	1535_y3_1;1531_y5_1;1530_y6_1;1534_y8_1;1532_y9_1;1533_y10_1	969336.0;1439420.0;1788000.0;1111980.0;1483160.0;1227380.0	EAGGSENSLEINDLAR	181216_5915_1113-Rep1_Pst-4h_iRT_2ug_DIA_p.mzXML	3.03953e-05	8019270	3942.82	11509	0.54212
206	50	Solyc01g009050.3.1	Molybdopterin biosynthesis protein CNX1 (AHRD V3.3 *** CNX1_ARATH) Soluble Protein	18.025	18.8585	0.833469	AVGSDIAQGTIVLK	2	1539_y3_1;1537_y6_1;1540_y7_1;1536_y8_1;1541_y9_1;1538_y12_1	444365.0;235882.0;271760.0;66785.0;129267.0;708532.0	AVGSDIAQGTIVLK	181216_5915_1113-Rep1_Mock-4h_iRT_2ug_DIA_p.mzXML	3.03953e-05	1856590	4323.78	11510	1539_y3_1;1537_y6_1;1540_y7_1;1536_y8_1;1541_y9_1;1538_y12_1	853584.0;558744.0;486268.0;1838990.0;249612.0;902526.0	AVGSDIAQGTIVLK	181216_5915_1113-Rep1_Pst-4h_iRT_2ug_DIA_p.mzXML	3.03953e-05	4889730	4276.65	11510	1.3971
207							DGYAVVAADGPGEYPVITESR	2	1544_y7_1;1545_y11_1;1542_y12_1;1547_y13_1;1546_y14_1;1543_y15_1	117928.0;250282.0;415592.0;159417.0;187892.0;252090.0	DGYAVVAADGPGEYPVITESR	181216_5915_1113-Rep1_Mock-4h_iRT_2ug_DIA_p.mzXML	3.03953e-05	1383200	5230.23	11511	1544_y7_1;1545_y11_1;1542_y12_1;1547_y13_1;1546_y14_1;1543_y15_1	314638.0;453962.0;810910.0;380668.0;355583.0;529968.0	DGYAVVAADGPGEYPVITESR	181216_5915_1113-Rep1_Pst-4h_iRT_2ug_DIA_p.mzXML	3.03953e-05	2845730	5222.15	11511	1.04079
208							LAAADAGSSEASEFK	2	1551_y4_1;1553_y5_1;1552_y7_1;1548_y9_1;1549_y10_1;1550_y11_1	4649820.0;77514.5;197223.0;419888.0;270400.0;256632.0	LAAADAGSSEASEFK	181216_5915_1113-Rep1_Mock-4h_iRT_2ug_DIA_p.mzXML	0.000752257	5871480	2824.53	11512	1551_y4_1;1553_y5_1;1552_y7_1;1548_y9_1;1549_y10_1;1550_y11_1	3901890.0;83690.0;149415.0;436024.0;244779.0;243262.0	LAAADAGSSEASEFK	181216_5915_1113-Rep1_Pst-4h_iRT_2ug_DIA_p.mzXML	0.00121497	5059060	2805.08	11512	-0.214855
209							LGGTSIVATAVVPDDVQK	2	1554_y6_1;1556_y7_1;1559_y9_1;1558_y10_1;1555_y11_1;1557_y12_1	611263.0;481157.0;150961.0;313670.0;311164.0;275376.0	LGGTSIVATAVVPDDVQK	181216_5915_1113-Rep1_Mock-4h_iRT_2ug_DIA_p.mzXML	3.03953e-05	2143590	4724.44	11513	1554_y6_1;1556_y7_1;1559_y9_1;1558_y10_1;1555_y11_1;1557_y12_1	1295080.0;584452.0;267900.0;417234.0;535633.0;417773.0	LGGTSIVATAVVPDDVQK	181216_5915_1113-Rep1_Pst-4h_iRT_2ug_DIA_p.mzXML	3.03953e-05	3518070	4667.61	11513	0.714755
210							VIDLGIARDDEQEIER	3	1564_y3_1;1562_y12_2;1561_y13_2;1563_y6_1;1560_y14_2;1565_y15_2	155054.0;443468.0;520085.0;142373.0;1319510.0;119276.0	VIDLGIARDDEQEIER	181216_5915_1113-Rep1_Mock-4h_iRT_2ug_DIA_p.mzXML	3.03953e-05	2699760	4264.85	11514	1564_y3_1;1562_y12_2;1561_y13_2;1563_y6_1;1560_y14_2;1565_y15_2	63875.4;830126.0;895366.0;269962.0;1951010.0;334134.0	VIDLGIARDDEQEIER	181216_5915_1113-Rep1_Pst-4h_iRT_2ug_DIA_p.mzXML	3.03953e-05	4344470	4218.99	11514	0.686349
211	51	Solyc01g009080.3.1	Zeaxanthin epoxidase, chloroplastic (AHRD V3.3 *** A0A0B0MK82_GOSAR) Soluble Protein	21.1868	21.5506	0.363773	ADVVIPVPTVSAIHAR	3	1582_y9_2;1583_y4_1;1579_y6_1;1580_y7_1;1581_y8_1;1578_y9_1	3553880.0;2063890.0;1458400.0;1155320.0;619144.0;4078880.0	ADVVIPVPTVSAIHAR	181216_5915_1113-Rep1_Mock-4h_iRT_2ug_DIA_p.mzXML	3.03953e-05	12929500	5071.73	11517	1582_y9_2;1583_y4_1;1579_y6_1;1580_y7_1;1581_y8_1;1578_y9_1	1558520.0;345691.0;402096.0;194661.0;0.0;1797580.0	ADVVIPVPTVSAIHAR	181216_5915_1113-Rep1_Pst-4h_iRT_2ug_DIA_p.mzXML	0.00770461	4298550	5019.3	11517	-1.58874
212							LQNM(Oxidation)EDYLVVTDLDSTNGTFIGEK	2	NA	NA	NA	NA	NA	NA	NA	NA	1588_y7_1;1589_y11_1;1587_y12_1;1584_y14_1;1585_y15_1;1586_y16_1	25484.5;21140.8;196185.0;149787.0;192019.0;24881.8	LQNMEDYLVVTDLDSTNGTFIGEK	181216_5915_1113-Rep1_Pst-4h_iRT_2ug_DIA_p.mzXML	0.000211698	609498	6316.34	11518	NA
213							SLEIPSGAVIVGR	2	1597_y9_2;1600_y7_1;1598_y8_1;1596_y9_1;1599_y10_1;1601_y11_1	9186140.0;1814410.0;2802360.0;50392100.0;2938550.0;2264410.0	SLEIPSGAVIVGR	181216_5915_1113-Rep1_Mock-4h_iRT_2ug_DIA_p.mzXML	3.03953e-05	69398000	5080.47	11520	1597_y9_2;1600_y7_1;1598_y8_1;1596_y9_1;1599_y10_1;1601_y11_1	11820600.0;3343250.0;5572090.0;93648900.0;5308560.0;4397810.0	SLEIPSGAVIVGR	181216_5915_1113-Rep1_Pst-4h_iRT_2ug_DIA_p.mzXML	3.03953e-05	124091000	5042.78	11520	0.838432
214	52	Solyc01g009100.3.1	60S ribosomal protein L30 (AHRD V3.3 *** RL30_LUPLU) Soluble Protein	18.878	19.6044	0.72634	LVIIANNC(Carbamidomethyl)PPIR	2	1609_y4_1;1613_y6_1;1611_y7_1;1608_y8_1;1610_y9_1;1612_y10_1	862090.0;122833.0;80129.4;607682.0;1337180.0;409957.0	LVIIANNCPPIR	181216_5915_1113-Rep1_Mock-4h_iRT_2ug_DIA_p.mzXML	0.00337345	3419870	4374.07	11522	1609_y4_1;1613_y6_1;1611_y7_1;1608_y8_1;1610_y9_1;1612_y10_1	1269270.0;534106.0;506139.0;860652.0;2181550.0;687802.0	LVIIANNCPPIR	181216_5915_1113-Rep1_Pst-4h_iRT_2ug_DIA_p.mzXML	0.00185942	6039520	4309.55	11522	0.820492
215	53	Solyc01g009180.3.1	5-methyltetrahydropteroyltriglutamate--homocysteine methyltransferase (AHRD V3.3 *** METE_CATRO) Soluble Protein	23.8258	24.4658	0.640023	AAGASWIQFDEPTLVK	2	1620_y5_1;1624_y6_1;1625_y7_1;1623_y8_1;1621_y9_1;1622_y10_1	765972.0;1604680.0;0.0;843625.0;1391620.0;1140910.0	AAGASWIQFDEPTLVK	181216_5915_1113-Rep1_Mock-4h_iRT_2ug_DIA_p.mzXML	3.03953e-05	5746800	6136.79	11524	1620_y5_1;1624_y6_1;1625_y7_1;1623_y8_1;1621_y9_1;1622_y10_1	1652470.0;2080980.0;2461120.0;2076050.0;2872590.0;2289180.0	AAGASWIQFDEPTLVK	181216_5915_1113-Rep1_Pst-4h_iRT_2ug_DIA_p.mzXML	0.00179296	13432400	6094.37	11524	1.22489
216							AGINVIQIDEAALR	2	1629_y5_1;1630_y6_1;1628_y7_1;1627_y8_1;1626_y9_1;1631_y10_1	14925700.0;21825600.0;28659100.0;50277600.0;70859400.0;18519700.0	AGINVIQIDEAALR	181216_5915_1113-Rep1_Mock-4h_iRT_2ug_DIA_p.mzXML	3.03953e-05	205067000	5699.08	11525	1629_y5_1;1630_y6_1;1628_y7_1;1627_y8_1;1626_y9_1;1631_y10_1	23083700.0;33166000.0;44243800.0;76841400.0;110424000.0;28887400.0	AGINVIQIDEAALR	181216_5915_1113-Rep1_Pst-4h_iRT_2ug_DIA_p.mzXML	3.03953e-05	316646000	5678.43	11525	0.626776
217	54	Solyc01g009280.3.1	Serine/threonine-protein phosphatase (AHRD V3.3 *** G8Z292_SOLLC) Soluble Protein	NA	NA	NA	YSADAAGGDAAVELTR	2	NA	NA	NA	NA	NA	NA	NA	NA	1643_y3_1;1640_y7_1;1642_y9_1;1638_y10_1;1639_y11_1;1641_y12_1	2078150.0;108674.0;29948.4;776774.0;374949.0;548887.0	YSADAAGGDAAVELTR	181216_5915_1113-Rep1_Pst-4h_iRT_2ug_DIA_p.mzXML	0.00244965	3917380	3415.76	11527	NA
218	55	Solyc01g009420.3.1	UDP-apiose/xylose synthase (AHRD V3.3 *** Q2I2N3_SOLTU) Soluble Protein	18.4066	18.6189	0.212318	ANGHIFNVGNPNNEVTVK	3	1648_y4_1;1647_y8_2;1649_y5_1;1646_y6_1;1645_y7_1;1644_y8_1	18574.3;498230.0;392491.0;867659.0;265878.0;905207.0	ANGHIFNVGNPNNEVTVK	181216_5915_1113-Rep1_Mock-4h_iRT_2ug_DIA_p.mzXML	8.64658e-05	2948040	3428.51	11528	1648_y4_1;1647_y8_2;1649_y5_1;1646_y6_1;1645_y7_1;1644_y8_1	59785.0;586442.0;387502.0;978705.0;483926.0;1032240.0	ANGHIFNVGNPNNEVTVK	181216_5915_1113-Rep1_Pst-4h_iRT_2ug_DIA_p.mzXML	3.03953e-05	3528600	3421.73	11528	0.25934
219							LMSETQHTVLAVDVYSDK	3	1664_y4_1;1665_y5_1;1666_y6_1;1662_y8_1;1663_y9_1;1667_y11_1	196905.0;87754.3;218291.0;448536.0;87352.6;199404.0	LMSETQHTVLAVDVYSDK	181216_5915_1113-Rep1_Mock-4h_iRT_2ug_DIA_p.mzXML	0.000232614	1238240	4253.59	11531	1664_y4_1;1665_y5_1;1666_y6_1;1662_y8_1;1663_y9_1;1667_y11_1	85691.8;194828.0;351723.0;551333.0;109790.0;120671.0	LMSETQHTVLAVDVYSDK	181216_5915_1113-Rep1_Pst-4h_iRT_2ug_DIA_p.mzXML	0.00535752	1414040	4209.1	11531	0.191532
220							VSGETPLETPTVDVSSK	2	1679_y4_1;1678_y5_1;1675_y8_1;1676_y9_1;1677_y10_1;1674_y12_1	203779.0;145928.0;697064.0;442263.0;368936.0;1160670.0	VSGETPLETPTVDVSSK	181216_5915_1113-Rep1_Mock-4h_iRT_2ug_DIA_p.mzXML	3.03953e-05	3018640	3814.86	11533	1679_y4_1;1678_y5_1;1675_y8_1;1676_y9_1;1677_y10_1;1674_y12_1	110901.0;126224.0;1006750.0;540696.0;420243.0;1288470.0	VSGETPLETPTVDVSSK	181216_5915_1113-Rep1_Pst-4h_iRT_2ug_DIA_p.mzXML	3.03953e-05	3493290	3829.01	11533	0.210688
221	56	Solyc01g009610.3.1	Peptidyl-prolyl cis-trans isomerase (AHRD V3.3 *** A0A0K9NN67_ZOSMR) Soluble Protein	NA	NA	NA	EGSSLEGASDDEVEDLEK	2	1686_y4_1;1689_y5_1;1691_y6_1;1687_y10_1;1688_y12_1;1690_y13_1	16834.6;32404.6;5316.83;47510.2;73682.0;17380.6	EGSSLEGASDDEVEDLEK	181216_5915_1113-Rep1_Mock-4h_iRT_2ug_DIA_p.mzXML	0.00121497	193129	3788.06	11535	NA	NA	NA	NA	NA	NA	NA	NA	NA
222	57	Solyc01g009970.3.1	catalytic/ hydrolase (AHRD V3.3 *** AT2G35450.1) Soluble Protein	NA	NA	NA	FVGC(Carbamidomethyl)C(Carbamidomethyl)LANPAEDGSGIK	2	1730_y5_1;1731_y6_1;1733_y7_1;1728_y10_1;1729_y11_1;1732_y13_1	500749.0;333185.0;122163.0;708518.0;791306.0;249701.0	FVGCCLANPAEDGSGIK	181216_5915_1113-Rep1_Mock-4h_iRT_2ug_DIA_p.mzXML	3.03953e-05	2705620	4008.4	11542	NA	NA	NA	NA	NA	NA	NA	NA	NA
223	58	Solyc01g009990.3.1	Peptidyl-prolyl cis-trans isomerase (AHRD V3.3 *** K4ATJ4_SOLLC) Soluble Protein	22.8816	23.6264	0.744855	AVEVADLQSK	2	1745_y3_1;1744_y4_1;1742_y5_1;1740_y6_1;1743_y7_1;1741_y8_1	2828980.0;5050260.0;4247560.0;10718100.0;6518630.0;9279690.0	AVEVADLQSK	181216_5915_1113-Rep1_Mock-4h_iRT_2ug_DIA_p.mzXML	3.03953e-05	38643300	2643.22	11544	1745_y3_1;1744_y4_1;1742_y5_1;1740_y6_1;1743_y7_1;1741_y8_1	2915110.0;5113670.0;4198050.0;10591200.0;6601400.0;9505730.0	AVEVADLQSK	181216_5915_1113-Rep1_Pst-4h_iRT_2ug_DIA_p.mzXML	3.03953e-05	38925200	2623.39	11544	0.0104862
224							DFM(Oxidation)IQGGDFDK	2	1747_y3_1;1751_y4_1;1749_y5_1;1748_y7_1;1746_y8_1;1750_y9_1	4028860.0;1055970.0;1937390.0;6481200.0;10493200.0;1976620.0	DFMIQGGDFDK	181216_5915_1113-Rep1_Mock-4h_iRT_2ug_DIA_p.mzXML	3.03953e-05	25973300	4178.31	11545	1747_y3_1;1751_y4_1;1749_y5_1;1748_y7_1;1746_y8_1;1750_y9_1	5731560.0;1521670.0;2557520.0;9320860.0;13703500.0;3487040.0	DFMIQGGDFDK	181216_5915_1113-Rep1_Pst-4h_iRT_2ug_DIA_p.mzXML	3.03953e-05	36322200	4150.36	11545	0.483822
225							DFMIQGGDFDK	2	1753_y3_1;1757_y4_1;1756_y5_1;1754_y7_1;1752_y8_1;1755_y9_1	10455600.0;2173920.0;4409440.0;16577400.0;24529000.0;11741100.0	DFMIQGGDFDK	181216_5915_1113-Rep1_Mock-4h_iRT_2ug_DIA_p.mzXML	3.03953e-05	69886500	4774.61	11546	1753_y3_1;1757_y4_1;1756_y5_1;1754_y7_1;1752_y8_1;1755_y9_1	21369700.0;4395440.0;7471860.0;33458300.0;46477000.0;22485400.0	DFMIQGGDFDK	181216_5915_1113-Rep1_Pst-4h_iRT_2ug_DIA_p.mzXML	3.03953e-05	135658000	4719.28	11546	0.956888
226							HVVFGQVLEGM(Oxidation)DIVK	2	1763_y3_1;1760_y6_1;1762_y8_1;1761_y11_1;1759_y12_1;1758_y13_1	3581860.0;353139.0;335896.0;408748.0;494108.0;911149.0	HVVFGQVLEGMDIVK	181216_5915_1113-Rep1_Mock-4h_iRT_2ug_DIA_p.mzXML	3.03953e-05	6084900	4735.68	11547	1763_y3_1;1760_y6_1;1762_y8_1;1761_y11_1;1759_y12_1;1758_y13_1	724782.0;571260.0;1214060.0;1195070.0;867565.0;1510050.0	HVVFGQVLEGMDIVK	181216_5915_1113-Rep1_Pst-4h_iRT_2ug_DIA_p.mzXML	0.000161682	6082780	4708.86	11547	-0.000502727
227							HVVFGQVLEGMDIVK	2	1765_y6_1;1769_y7_1;1768_y8_1;1767_y11_1;1766_y12_1;1764_y13_1	4181850.0;5075390.0;3546360.0;5070150.0;7046010.0;12900200.0	HVVFGQVLEGMDIVK	181216_5915_1113-Rep1_Mock-4h_iRT_2ug_DIA_p.mzXML	3.03953e-05	37820000	5984.37	11548	1765_y6_1;1769_y7_1;1768_y8_1;1767_y11_1;1766_y12_1;1764_y13_1	6713870.0;9845710.0;5361840.0;7441980.0;10814400.0;19877900.0	HVVFGQVLEGMDIVK	181216_5915_1113-Rep1_Pst-4h_iRT_2ug_DIA_p.mzXML	3.03953e-05	60055600	5965.97	11548	0.667149
228							IVIGLYGDDVPQTAENFR	2	1776_y8_1;1779_y9_1;1780_y10_1;1777_y12_1;1778_y13_1;1781_y15_1	94051000.0;15688700.0;11469400.0;34831200.0;26119200.0;8608930.0	IVIGLYGDDVPQTAENFR	181216_5915_1113-Rep1_Mock-4h_iRT_2ug_DIA_p.mzXML	3.03953e-05	190768000	5831.97	11550	1776_y8_1;1779_y9_1;1780_y10_1;1777_y12_1;1778_y13_1;1781_y15_1	177957000.0;30715500.0;22131100.0;69327500.0;52761800.0;17479600.0	IVIGLYGDDVPQTAENFR	181216_5915_1113-Rep1_Pst-4h_iRT_2ug_DIA_p.mzXML	3.03953e-05	370372000	5821.94	11550	0.957156
229							IVIGLYGDDVPQTAENFR	3	1786_y8_2;1787_y4_1;1784_y5_1;1783_y6_1;1785_y7_1;1782_y8_1	8463740.0;6044510.0;10488000.0;28223700.0;11996000.0;32430100.0	IVIGLYGDDVPQTAENFR	181216_5915_1113-Rep1_Mock-4h_iRT_2ug_DIA_p.mzXML	3.03953e-05	97646100	5831.27	11551	1786_y8_2;1787_y4_1;1784_y5_1;1783_y6_1;1785_y7_1;1782_y8_1	13672300.0;9178340.0;15852000.0;42070900.0;22251300.0;48874200.0	IVIGLYGDDVPQTAENFR	181216_5915_1113-Rep1_Pst-4h_iRT_2ug_DIA_p.mzXML	3.03953e-05	151899000	5822.19	11551	0.637478
230							LVHTGPGIVSMANAGPNTNGSQFFIC(Carbamidomethyl)TVK	3	1794_y4_1;1797_y5_1;1796_y6_1;1799_y9_1;1795_y10_1;1798_y11_1	579530.0;147602.0;166993.0;0.0;416013.0;191914.0	LVHTGPGIVSMANAGPNTNGSQFFICTVK	181216_5915_1113-Rep1_Mock-4h_iRT_2ug_DIA_p.mzXML	0.000138629	1502050	5635.47	11553	NA	NA	NA	NA	NA	NA	NA	NA	NA
231							LYGDDVPQTAENFR	2	NA	NA	NA	NA	NA	NA	NA	NA	1802_y3_1;1804_y6_1;1800_y8_1;1803_y9_1;1805_y10_1;1801_y12_1	485612.0;177401.0;1738570.0;112208.0;180604.0;233666.0	LYGDDVPQTAENFR	181216_5915_1113-Rep1_Pst-4h_iRT_2ug_DIA_p.mzXML	3.03953e-05	2928060	3962.91	11554	NA
232							VYFDISIGNPVGK	2	1812_y4_1;1814_y6_1;1813_y8_1;1817_y9_1;1816_y10_1;1815_y11_1	39217100.0;32764800.0;60708000.0;20408800.0;27699400.0;38949100.0	VYFDISIGNPVGK	181216_5915_1113-Rep1_Mock-4h_iRT_2ug_DIA_p.mzXML	3.03953e-05	219747000	5867.17	11556	1812_y4_1;1814_y6_1;1813_y8_1;1817_y9_1;1816_y10_1;1815_y11_1	98216300.0;84974000.0;152203000.0;52155400.0;69997700.0;98293300.0	VYFDISIGNPVGK	181216_5915_1113-Rep1_Pst-4h_iRT_2ug_DIA_p.mzXML	3.03953e-05	555840000	5850.87	11556	1.33883
233							YFDISIGNPVGK	2	NA	NA	NA	NA	NA	NA	NA	NA	1818_y4_1;1820_y6_1;1822_y7_1;1819_y8_1;1823_y9_1;1821_y10_1	1295450.0;289202.0;531596.0;639500.0;50428.1;1361920.0	YFDISIGNPVGK	181216_5915_1113-Rep1_Pst-4h_iRT_2ug_DIA_p.mzXML	0.000588186	4168090	5312.53	11557	NA
234	59	Solyc01g010270.3.1	SPIRAL1-like1 (AHRD V3.3 *** AT1G26355.1) Soluble Protein	16.4421	17.2775	0.835412	GVSSGGGQSSLGYLFGDGEAPTSTK	2	1824_y5_1;1826_y6_1;1828_y8_1;1825_y10_1;1829_y11_1;1827_y14_1	148618.0;58047.0;0.0;96093.5;83594.9;63161.3	GVSSGGGQSSLGYLFGDGEAPTSTK	181216_5915_1113-Rep1_Mock-4h_iRT_2ug_DIA_p.mzXML	0.000138629	449514	5272.16	11558	1824_y5_1;1826_y6_1;1828_y8_1;1825_y10_1;1829_y11_1;1827_y14_1	265189.0;148007.0;140884.0;152798.0;169203.0;77123.4	GVSSGGGQSSLGYLFGDGEAPTSTK	181216_5915_1113-Rep1_Pst-4h_iRT_2ug_DIA_p.mzXML	3.03953e-05	953203	5237.79	11558	1.08442
235	60	Solyc01g010700.3.1	SNF1-related kinase regulatory subunit gamma 1 (AHRD V3.3 *** G7KB20_MEDTR) Soluble Protein	17.6162	18.367	0.75081	DAPTAANNLGEDFYK	2	1835_y3_1;1830_y6_1;1834_y8_1;1833_y9_1;1831_y10_1;1832_y11_1	98260.0;172120.0;104988.0;213443.0;245341.0;310899.0	DAPTAANNLGEDFYK	181216_5915_1113-Rep1_Mock-4h_iRT_2ug_DIA_p.mzXML	3.03953e-05	1145050	4318.59	11559	1835_y3_1;1830_y6_1;1834_y8_1;1833_y9_1;1831_y10_1;1832_y11_1	325915.0;397620.0;85319.7;315869.0;455967.0;473684.0	DAPTAANNLGEDFYK	181216_5915_1113-Rep1_Pst-4h_iRT_2ug_DIA_p.mzXML	3.03953e-05	2054370	4280.59	11559	0.843285
236	61	Solyc01g010750.3.1	Hop-interacting protein THI113 (AHRD V3.3 *** G8Z279_SOLLC) Soluble Protein	19.5643	19.8348	0.270456	TEYTPPMDDIYGR	2	1858_y4_1;1855_y9_2;1857_y5_1;1856_y8_1;1854_y9_1;1859_y10_1	285466.0;1092210.0;336093.0;3076040.0;4015030.0;387369.0	TEYTPPMDDIYGR	181216_5915_1113-Rep1_Mock-4h_iRT_2ug_DIA_p.mzXML	0.00168111	9192210	4374.47	11563	1858_y4_1;1855_y9_2;1857_y5_1;1856_y8_1;1854_y9_1;1859_y10_1	222509.0;1218440.0;977664.0;3796140.0;4733360.0;1019440.0	TEYTPPMDDIYGR	181216_5915_1113-Rep1_Pst-4h_iRT_2ug_DIA_p.mzXML	0.000886607	11967600	4315.21	11563	0.38065
237	62	Solyc01g010760.3.1	Mitochondrial outer membrane porin (AHRD V3.3 *** VDAC1_WHEAT) Soluble Protein	17.6588	18.8444	1.18558	SLFTISGEVDTR	2	1864_y3_1;1865_y4_1;1860_y7_1;1861_y8_1;1862_y9_1;1863_y10_1	610205.0;47434.9;554043.0;240780.0;1337820.0;401063.0	SLFTISGEVDTR	181216_5915_1113-Rep1_Mock-4h_iRT_2ug_DIA_p.mzXML	0.000497962	3191340	4917.9	11564	1864_y3_1;1865_y4_1;1860_y7_1;1861_y8_1;1862_y9_1;1863_y10_1	1095420.0;259105.0;1492270.0;663201.0;2627160.0;435319.0	SLFTISGEVDTR	181216_5915_1113-Rep1_Pst-4h_iRT_2ug_DIA_p.mzXML	0.000930144	6572470	4853.84	11564	1.04227
238							VDTNSNLYTTITVDEPAPGLK	2	1866_y4_1;1867_y6_1;1871_y8_1;1868_y10_1;1870_y13_1;1869_y14_1	120902.0;195233.0;147556.0;359796.0;94223.4;35316.0	VDTNSNLYTTITVDEPAPGLK	181216_5915_1113-Rep1_Mock-4h_iRT_2ug_DIA_p.mzXML	0.000331961	953026	5327.59	11565	1866_y4_1;1867_y6_1;1871_y8_1;1868_y10_1;1870_y13_1;1869_y14_1	291573.0;227040.0;402635.0;469857.0;202131.0;133238.0	VDTNSNLYTTITVDEPAPGLK	181216_5915_1113-Rep1_Pst-4h_iRT_2ug_DIA_p.mzXML	3.03953e-05	1726470	5302.51	11565	0.857238
239	63	Solyc01g011415.1.1	Photosystem II CP47 reaction center protein (AHRD V3.3 *-* PSBB_AMBTC) Soluble Protein	21.5066	21.2208	-0.285854	YQWDQGYFQQEIYR	2	1879_y7_1;1883_y8_1;1878_y9_1;1882_y10_1;1881_y11_1;1880_y12_1	4643320.0;2028190.0;5489860.0;2492630.0;3073410.0;3057440.0	YQWDQGYFQQEIYR	181216_5915_1113-Rep1_Mock-4h_iRT_2ug_DIA_p.mzXML	3.03953e-05	20784900	5607.84	11567	1879_y7_1;1883_y8_1;1878_y9_1;1882_y10_1;1881_y11_1;1880_y12_1	3844870.0;1925110.0;4460740.0;2074770.0;2342430.0;2408720.0	YQWDQGYFQQEIYR	181216_5915_1113-Rep1_Pst-4h_iRT_2ug_DIA_p.mzXML	3.03953e-05	17056600	5594.57	11567	-0.285206
240	64	Solyc01g014850.3.1	Zinc finger transcription factor 7 Soluble Protein	NA	NA	NA	NIELEGTIDQIEQASR	2	NA	NA	NA	NA	NA	NA	NA	NA	1899_y7_1;1898_y8_1;1900_y9_1;1896_y11_1;1897_y12_1;1901_y13_1	1250320.0;1138280.0;697932.0;1454230.0;1091510.0;440536.0	NIELEGTIDQIEQASR	181216_5915_1113-Rep1_Pst-4h_iRT_2ug_DIA_p.mzXML	3.03953e-05	6072810	5850.94	11570	NA
241	65	Solyc01g017220.1.1	ATP synthase epsilon chain, chloroplastic (AHRD V3.3 *** ATPE_SOLLC) Soluble Protein	22.7163	23.2121	0.495869	IGNNEITVLVNDAEK	2	1913_y4_1;1909_y5_1;1911_y6_1;1912_y8_1;1908_y9_1;1910_y10_1	3790170.0;15504300.0;15323300.0;15075900.0;46675400.0;24104500.0	IGNNEITVLVNDAEK	181216_5915_1113-Rep1_Mock-4h_iRT_2ug_DIA_p.mzXML	3.03953e-05	120474000	5306.69	11572	1913_y4_1;1909_y5_1;1911_y6_1;1912_y8_1;1908_y9_1;1910_y10_1	5732960.0;23532500.0;21882500.0;23390300.0;70079900.0;36151100.0	IGNNEITVLVNDAEK	181216_5915_1113-Rep1_Pst-4h_iRT_2ug_DIA_p.mzXML	3.03953e-05	180769000	5268.97	11572	0.585425
242							IGNNEITVLVNDAEK	3	1918_y4_1;1915_y5_1;1914_y6_1;1916_y7_1;1917_y8_1;1919_y9_1	1221190.0;4482000.0;7157260.0;6966660.0;670930.0;186332.0	IGNNEITVLVNDAEK	181216_5915_1113-Rep1_Mock-4h_iRT_2ug_DIA_p.mzXML	3.03953e-05	20684400	5305.67	11573	1918_y4_1;1915_y5_1;1914_y6_1;1916_y7_1;1917_y8_1;1919_y9_1	1431870.0;5620820.0;9392540.0;9573720.0;821566.0;182893.0	IGNNEITVLVNDAEK	181216_5915_1113-Rep1_Pst-4h_iRT_2ug_DIA_p.mzXML	3.03953e-05	27023400	5269.6	11573	0.385666
243							TLNLSVLTPNR	2	1925_y3_1;1924_y4_1;1921_y5_1;1923_y6_1;1920_y7_1;1922_y9_1	5342080.0;6348500.0;12795300.0;5938920.0;24933600.0;12418700.0	TLNLSVLTPNR	181216_5915_1113-Rep1_Mock-4h_iRT_2ug_DIA_p.mzXML	3.03953e-05	67777200	4990.88	11574	1925_y3_1;1924_y4_1;1921_y5_1;1923_y6_1;1920_y7_1;1922_y9_1	7981040.0;9822880.0;19092300.0;7826690.0;34720300.0;17075800.0	TLNLSVLTPNR	181216_5915_1113-Rep1_Pst-4h_iRT_2ug_DIA_p.mzXML	3.03953e-05	96519000	4929.9	11574	0.510013
244	66	Solyc01g028810.3.1	Chaperonin-60 beta subunit (AHRD V3.3 *** P93570_SOLTU) Soluble Protein	20.1883	20.6661	0.477786	AAVEEGIVVGGGC(Carbamidomethyl)TLLR	2	1935_y7_1;1933_y9_1;1932_y10_1;1937_y11_1;1934_y12_1;1936_y13_1	545993.0;2377660.0;2351110.0;217660.0;784883.0;314590.0	AAVEEGIVVGGGCTLLR	181216_5915_1113-Rep1_Mock-4h_iRT_2ug_DIA_p.mzXML	3.03953e-05	6591900	5099.23	11576	1935_y7_1;1933_y9_1;1932_y10_1;1937_y11_1;1934_y12_1;1936_y13_1	985466.0;3032280.0;3178420.0;993590.0;1043100.0;442727.0	AAVEEGIVVGGGCTLLR	181216_5915_1113-Rep1_Pst-4h_iRT_2ug_DIA_p.mzXML	3.03953e-05	9675580	5072.71	11576	0.553654
245							AAVEEGIVVGGGC(Carbamidomethyl)TLLR	3	NA	NA	NA	NA	NA	NA	NA	NA	1943_y3_1;1941_y4_1;1942_y6_1;1939_y7_1;1938_y8_1;1940_y9_1	36850.6;48504.4;438212.0;194542.0;1023350.0;345124.0	AAVEEGIVVGGGCTLLR	181216_5915_1113-Rep1_Pst-4h_iRT_2ug_DIA_p.mzXML	0.00909429	2086590	5073.71	11577	NA
246							DATTIVGDGSTQEAVNK	2	1947_y4_1;1949_y5_1;1946_y9_1;1944_y11_1;1945_y12_1;1948_y13_1	861080.0;485017.0;1451450.0;5623510.0;4715350.0;714820.0	DATTIVGDGSTQEAVNK	181216_5915_1113-Rep1_Mock-4h_iRT_2ug_DIA_p.mzXML	3.03953e-05	13851200	2822.68	11578	1947_y4_1;1949_y5_1;1946_y9_1;1944_y11_1;1945_y12_1;1948_y13_1	1202840.0;733848.0;2113780.0;8330350.0;6847640.0;1058160.0	DATTIVGDGSTQEAVNK	181216_5915_1113-Rep1_Pst-4h_iRT_2ug_DIA_p.mzXML	3.03953e-05	20286600	2802.9	11578	0.550516
247							DLVNVLEDAIR	2	1954_y3_1;1955_y4_1;1952_y5_1;1950_y6_1;1953_y7_1;1951_y8_1	2730870.0;306991.0;404399.0;760764.0;294470.0;893594.0	DLVNVLEDAIR	181216_5915_1113-Rep1_Mock-4h_iRT_2ug_DIA_p.mzXML	0.000161682	5391080	6572.91	11579	1954_y3_1;1955_y4_1;1952_y5_1;1950_y6_1;1953_y7_1;1951_y8_1	2065600.0;310652.0;768238.0;1898010.0;735151.0;2056780.0	DLVNVLEDAIR	181216_5915_1113-Rep1_Pst-4h_iRT_2ug_DIA_p.mzXML	3.03953e-05	7834440	6571.83	11579	0.539256
248							EVELEDPVENIGAK	2	1959_y5_1;1960_y6_1;1956_y8_1;1957_y9_1;1958_y10_1;1961_y11_1	5950320.0;4936770.0;28205900.0;13557200.0;10313300.0;5112980.0	EVELEDPVENIGAK	181216_5915_1113-Rep1_Mock-4h_iRT_2ug_DIA_p.mzXML	3.03953e-05	68076300	4553.26	11580	1959_y5_1;1960_y6_1;1956_y8_1;1957_y9_1;1958_y10_1;1961_y11_1	11315100.0;6853850.0;38011300.0;19006600.0;13864100.0;6577060.0	EVELEDPVENIGAK	181216_5915_1113-Rep1_Pst-4h_iRT_2ug_DIA_p.mzXML	3.03953e-05	95628100	4490.09	11580	0.490282
249							FGYNAATGNYEDLM(Oxidation)AAGIIDPTK	2	1963_y4_1;1964_y5_1;1962_y7_1;1965_y8_1;1966_y9_1;1967_y16_1	880802.0;336379.0;836961.0;306718.0;322332.0;222791.0	FGYNAATGNYEDLMAAGIIDPTK	181216_5915_1113-Rep1_Mock-4h_iRT_2ug_DIA_p.mzXML	3.03953e-05	2905980	5799.88	11581	1963_y4_1;1964_y5_1;1962_y7_1;1965_y8_1;1966_y9_1;1967_y16_1	1106310.0;571695.0;948151.0;403643.0;350109.0;405182.0	FGYNAATGNYEDLMAAGIIDPTK	181216_5915_1113-Rep1_Pst-4h_iRT_2ug_DIA_p.mzXML	3.03953e-05	3785090	5809.94	11581	0.381303
250							GYVSPYFVTDSEK	2	1970_y5_1;1972_y6_1;1969_y7_1;1973_y8_1;1968_y9_1;1971_y10_1	5277940.0;4559530.0;7267960.0;4263810.0;15720600.0;10492900.0	GYVSPYFVTDSEK	181216_5915_1113-Rep1_Mock-4h_iRT_2ug_DIA_p.mzXML	3.03953e-05	47582700	4421.92	11582	1970_y5_1;1972_y6_1;1969_y7_1;1973_y8_1;1968_y9_1;1971_y10_1	6477940.0;5324830.0;8725880.0;5010330.0;18187700.0;12732400.0	GYVSPYFVTDSEK	181216_5915_1113-Rep1_Pst-4h_iRT_2ug_DIA_p.mzXML	3.03953e-05	56459100	4361.69	11582	0.246769
251							KLADLVGVTLGPK	2	1977_y4_1;1975_y7_1;1976_y8_1;1978_y10_1;1974_y11_1;1979_y12_1	425833.0;409007.0;222860.0;59139.6;547350.0;124276.0	KLADLVGVTLGPK	181216_5915_1113-Rep1_Mock-4h_iRT_2ug_DIA_p.mzXML	3.03953e-05	1788460	4770.34	11583	1977_y4_1;1975_y7_1;1976_y8_1;1978_y10_1;1974_y11_1;1979_y12_1	616404.0;566145.0;253655.0;98542.9;743236.0;202073.0	KLADLVGVTLGPK	181216_5915_1113-Rep1_Pst-4h_iRT_2ug_DIA_p.mzXML	3.03953e-05	2480060	4703.2	11583	0.471657
252							NLIEAADQDYEK	2	1983_y3_1;1985_y6_1;1984_y7_1;1981_y8_1;1980_y9_1;1982_y10_1	2368530.0;4041830.0;5534280.0;10625200.0;17141400.0;11582300.0	NLIEAADQDYEK	181216_5915_1113-Rep1_Mock-4h_iRT_2ug_DIA_p.mzXML	3.03953e-05	51293600	3575.17	11584	1983_y3_1;1985_y6_1;1984_y7_1;1981_y8_1;1980_y9_1;1982_y10_1	3662250.0;5796580.0;8473830.0;16155700.0;25334800.0;17959800.0	NLIEAADQDYEK	181216_5915_1113-Rep1_Pst-4h_iRT_2ug_DIA_p.mzXML	3.03953e-05	77383000	3568.07	11584	0.593238
253							REVELEDPVENIGAK	3	1990_y4_1;1991_y8_2;1989_y5_1;1986_y6_1;1988_y7_1;1987_y8_1	158715.0;129154.0;133472.0;339188.0;74607.6;321041.0	REVELEDPVENIGAK	181216_5915_1113-Rep1_Mock-4h_iRT_2ug_DIA_p.mzXML	3.03953e-05	1156180	3802.6	11585	NA	NA	NA	NA	NA	NA	NA	NA	NA
254							SQYLDDIATLTGGTVIR	2	1997_y6_1;1994_y7_1;1996_y8_1;1992_y10_1;1995_y11_1;1993_y13_1	2416830.0;2124850.0;3076570.0;3614600.0;988666.0;1132630.0	SQYLDDIATLTGGTVIR	181216_5915_1113-Rep1_Mock-4h_iRT_2ug_DIA_p.mzXML	3.03953e-05	13354100	6447.88	11586	1997_y6_1;1994_y7_1;1996_y8_1;1992_y10_1;1995_y11_1;1993_y13_1	2858110.0;3688140.0;3366990.0;6945960.0;1836660.0;2135540.0	SQYLDDIATLTGGTVIR	181216_5915_1113-Rep1_Pst-4h_iRT_2ug_DIA_p.mzXML	3.03953e-05	20831400	6436.45	11586	0.641477
255							SQYLDDIATLTGGTVIR	3	2003_y4_1;1999_y5_1;1998_y7_1;2000_y8_1;2001_y9_1;2002_y10_1	1648180.0;1172220.0;811711.0;265536.0;202325.0;89019.4	SQYLDDIATLTGGTVIR	181216_5915_1113-Rep1_Mock-4h_iRT_2ug_DIA_p.mzXML	0.000381415	4188990	6444.97	11587	2003_y4_1;1999_y5_1;1998_y7_1;2000_y8_1;2001_y9_1;2002_y10_1	1304420.0;954023.0;1455620.0;128643.0;378028.0;221007.0	SQYLDDIATLTGGTVIR	181216_5915_1113-Rep1_Pst-4h_iRT_2ug_DIA_p.mzXML	0.00223061	4441740	6437.23	11587	0.0845225
256							VVAAGANPVLITR	2	2004_y6_1;2008_y7_1;2009_y8_1;2006_y9_1;2007_y10_1;2005_y11_1	2303910.0;1006070.0;288281.0;2107930.0;1148430.0;2466010.0	VVAAGANPVLITR	181216_5915_1113-Rep1_Mock-4h_iRT_2ug_DIA_p.mzXML	3.03953e-05	9320640	3762.76	11588	2004_y6_1;2008_y7_1;2009_y8_1;2006_y9_1;2007_y10_1;2005_y11_1	1844170.0;611450.0;296272.0;1400670.0;856289.0;1715330.0	VVAAGANPVLITR	181216_5915_1113-Rep1_Pst-4h_iRT_2ug_DIA_p.mzXML	3.03953e-05	6724180	3767.04	11588	-0.471071
257	67	Solyc01g028860.3.1	evolutionarily conserved C-terminal region 2 (AHRD V3.3 *** AT3G13460.1) Soluble Protein	16.7486	17.5431	0.794557	ENLPAAAQTSTVEVK	2	2014_y6_1;2013_y8_1;2012_y9_1;2011_y10_1;2015_y11_1;2010_y12_1	67386.0;95866.0;165661.0;123134.0;86810.8;467034.0	ENLPAAAQTSTVEVK	181216_5915_1113-Rep1_Mock-4h_iRT_2ug_DIA_p.mzXML	3.03953e-05	1005890	3154.85	11589	2014_y6_1;2013_y8_1;2012_y9_1;2011_y10_1;2015_y11_1;2010_y12_1	116884.0;219370.0;386089.0;320008.0;209199.0;958479.0	ENLPAAAQTSTVEVK	181216_5915_1113-Rep1_Pst-4h_iRT_2ug_DIA_p.mzXML	3.03953e-05	2210030	3137.81	11589	1.13559
258							GNSFYGYGNENMDGLNELNR	2	NA	NA	NA	NA	NA	NA	NA	NA	2020_y3_1;2021_y5_1;2016_y7_1;2019_y8_1;2017_y13_1;2018_y15_1	75862.2;92919.0;72791.1;470626.0;33813.9;25654.1	GNSFYGYGNENMDGLNELNR	181216_5915_1113-Rep1_Pst-4h_iRT_2ug_DIA_p.mzXML	0.00305049	771666	5079.17	11590	NA
259							YNVWASTPNGNK	2	2028_y5_1;2033_y6_1;2031_y7_1;2029_y8_1;2030_y9_1;2032_y10_1	100277.0;0.0;176324.0;77632.9;1433860.0;116507.0	YNVWASTPNGNK	181216_5915_1113-Rep1_Mock-4h_iRT_2ug_DIA_p.mzXML	0.00337345	1904600	3182.73	11592	2028_y5_1;2033_y6_1;2031_y7_1;2029_y8_1;2030_y9_1;2032_y10_1	58190.8;8077.47;157980.0;93112.6;1114270.0;124429.0	YNVWASTPNGNK	181216_5915_1113-Rep1_Pst-4h_iRT_2ug_DIA_p.mzXML	0.000428053	1556060	3156.98	11592	-0.29159
260	68	Solyc01g044360.3.1	Importin 5 (AHRD V3.3 *** A0A0U3C0Z7_HEVBR) Soluble Protein	18.5408	18.9269	0.386101	SDVELLGPNNQNLPK	2	2067_y3_1;2068_y4_1;2065_y8_1;2064_y9_1;2066_y10_1;2069_y11_1	114545.0;374234.0;507412.0;1298800.0;359907.0;86303.2	SDVELLGPNNQNLPK	181216_5915_1113-Rep1_Mock-4h_iRT_2ug_DIA_p.mzXML	3.03953e-05	2741200	4182.82	11598	2067_y3_1;2068_y4_1;2065_y8_1;2064_y9_1;2066_y10_1;2069_y11_1	80553.9;228867.0;588652.0;1686480.0;473377.0;76969.8	SDVELLGPNNQNLPK	181216_5915_1113-Rep1_Pst-4h_iRT_2ug_DIA_p.mzXML	3.03953e-05	3134900	4145.05	11598	0.193612
261							SQAESIFNLIK	2	2074_y3_1;2073_y4_1;2075_y6_1;2071_y7_1;2072_y8_1;2070_y9_1	124433.0;16386.5;566815.0;785345.0;431500.0;1274660.0	SQAESIFNLIK	181216_5915_1113-Rep1_Mock-4h_iRT_2ug_DIA_p.mzXML	3.03953e-05	3199140	6189.65	11599	2074_y3_1;2073_y4_1;2075_y6_1;2071_y7_1;2072_y8_1;2070_y9_1	526401.0;187209.0;374105.0;1320010.0;1179030.0;2318920.0	SQAESIFNLIK	181216_5915_1113-Rep1_Pst-4h_iRT_2ug_DIA_p.mzXML	0.000232614	5905670	6144.89	11599	0.884417
262							VLPALATAM(Oxidation)DDFQNPR	2	2077_y5_1;2080_y6_1;2081_y8_1;2079_y9_1;2076_y10_1;2078_y11_1	150187.0;142295.0;42294.6;14331.2;70425.5;69362.6	VLPALATAMDDFQNPR	181216_5915_1113-Rep1_Mock-4h_iRT_2ug_DIA_p.mzXML	3.03953e-05	488896	5127.66	11600	NA	NA	NA	NA	NA	NA	NA	NA	NA
263							VLPALATAMDDFQNPR	3	NA	NA	NA	NA	NA	NA	NA	NA	2084_y4_1;2083_y5_1;2085_y6_1;2082_y7_1;2086_y8_1;2087_y9_1	316634.0;516179.0;253154.0;457157.0;135104.0;13398.4	VLPALATAMDDFQNPR	181216_5915_1113-Rep1_Pst-4h_iRT_2ug_DIA_p.mzXML	3.03953e-05	1691630	6405.36	11601	NA
264	69	Solyc01g049650.3.1	Pyruvate kinase (AHRD V3.3 *** K4AVE6_SOLLC) Soluble Protein	17.4173	18.0022	0.584966	QGQEITVSTDYSIK	2	2095_y4_1;2099_y6_1;2096_y8_1;2094_y9_1;2097_y10_1;2098_y11_1	478293.0;122525.0;121823.0;371183.0;202718.0;126534.0	QGQEITVSTDYSIK	181216_5915_1113-Rep1_Mock-4h_iRT_2ug_DIA_p.mzXML	3.03953e-05	1423080	3744.3	11603	2095_y4_1;2099_y6_1;2096_y8_1;2094_y9_1;2097_y10_1;2098_y11_1	195256.0;177625.0;334890.0;708426.0;255362.0;196387.0	QGQEITVSTDYSIK	181216_5915_1113-Rep1_Pst-4h_iRT_2ug_DIA_p.mzXML	3.03953e-05	1867940	3759.25	11603	0.392431
265	70	Solyc01g049680.3.1	Transcription factor Pur-alpha 1 (AHRD V3.3 *** A0A061GR22_THECC) Soluble Protein	18.8756	19.2763	0.400654	LFISPNQQSLETSER	2	2104_y4_1;2105_y5_1;2102_y7_1;2103_y8_1;2100_y11_1;2101_y12_1	193214.0;236441.0;246493.0;274228.0;699999.0;494966.0	LFISPNQQSLETSER	181216_5915_1113-Rep1_Mock-4h_iRT_2ug_DIA_p.mzXML	3.03953e-05	2145340	4207.35	11604	2104_y4_1;2105_y5_1;2102_y7_1;2103_y8_1;2100_y11_1;2101_y12_1	338159.0;513232.0;337266.0;349270.0;805158.0;600385.0	LFISPNQQSLETSER	181216_5915_1113-Rep1_Pst-4h_iRT_2ug_DIA_p.mzXML	3.03953e-05	2943470	4167.47	11604	0.456312
266							NILAEINEASR	2	2117_y4_1;2116_y5_1;2115_y6_1;2114_y7_1;2113_y8_1;2112_y9_1	455558.0;497988.0;920445.0;1993530.0;2013470.0;5021670.0	NILAEINEASR	181216_5915_1113-Rep1_Mock-4h_iRT_2ug_DIA_p.mzXML	3.03953e-05	10902700	4653.35	11606	2117_y4_1;2116_y5_1;2115_y6_1;2114_y7_1;2113_y8_1;2112_y9_1	676816.0;885497.0;1323360.0;2420240.0;3211410.0;5101850.0	NILAEINEASR	181216_5915_1113-Rep1_Pst-4h_iRT_2ug_DIA_p.mzXML	3.03953e-05	13619200	4579.17	11606	0.320957
267							TIDLPAADEVSDVGVSK	2	2122_y4_1;2120_y5_1;2119_y7_1;2123_y10_1;2121_y11_1;2118_y13_1	417190.0;466847.0;3320090.0;198809.0;354890.0;9332370.0	TIDLPAADEVSDVGVSK	181216_5915_1113-Rep1_Mock-4h_iRT_2ug_DIA_p.mzXML	0.00418587	14090200	4849.8	11607	2122_y4_1;2120_y5_1;2119_y7_1;2123_y10_1;2121_y11_1;2118_y13_1	530870.0;535644.0;2318310.0;381227.0;852311.0;2775740.0	TIDLPAADEVSDVGVSK	181216_5915_1113-Rep1_Pst-4h_iRT_2ug_DIA_p.mzXML	5.88861e-05	7394100	4796.05	11607	-0.930246
268	71	Solyc01g056940.3.1	Ubiquitin Soluble Protein	17.2129	18.223	1.0101	KTITLEVESSDTIDNVK	2	2128_y3_1;2129_y4_1;2124_y10_1;2126_y11_1;2125_y12_1;2127_y13_1	144228.0;43991.4;131804.0;137480.0;97267.3;42152.5	KTITLEVESSDTIDNVK	181216_5915_1113-Rep1_Mock-4h_iRT_2ug_DIA_p.mzXML	0.00870146	596923	3809.15	11608	2128_y3_1;2129_y4_1;2124_y10_1;2126_y11_1;2125_y12_1;2127_y13_1	357054.0;106273.0;318266.0;283308.0;253361.0;82974.1	KTITLEVESSDTIDNVK	181216_5915_1113-Rep1_Pst-4h_iRT_2ug_DIA_p.mzXML	0.00123647	1401240	3817.29	11608	1.23109
269							KTITLEVESSDTIDNVK	3	2130_y4_1;2134_y5_1;2132_y6_1;2133_y7_1;2135_y8_1;2131_y9_1	646679.0;294799.0;1001070.0;761097.0;74619.3;678937.0	KTITLEVESSDTIDNVK	181216_5915_1113-Rep1_Mock-4h_iRT_2ug_DIA_p.mzXML	3.03953e-05	3457200	3814.24	11609	2130_y4_1;2134_y5_1;2132_y6_1;2133_y7_1;2135_y8_1;2131_y9_1	293971.0;326132.0;1496740.0;561111.0;439955.0;681554.0	KTITLEVESSDTIDNVK	181216_5915_1113-Rep1_Pst-4h_iRT_2ug_DIA_p.mzXML	8.64658e-05	3799460	3829.74	11609	0.13619
270	72	Solyc01g057760.3.1	RNA helicase DEAD2 Soluble Protein	18.4351	18.9924	0.557312	YAPDDPNLPQPWK	2	2136_y3_1;2138_y5_1;2137_y8_1;2139_y9_1;2140_y10_1;2141_y11_1	666878.0;581650.0;316468.0;340383.0;196197.0;339017.0	YAPDDPNLPQPWK	181216_5915_1113-Rep1_Mock-4h_iRT_2ug_DIA_p.mzXML	3.03953e-05	2440590	4654.11	11610	2136_y3_1;2138_y5_1;2137_y8_1;2139_y9_1;2140_y10_1;2141_y11_1	1175810.0;679449.0;638455.0;412923.0;288772.0;498763.0	YAPDDPNLPQPWK	181216_5915_1113-Rep1_Pst-4h_iRT_2ug_DIA_p.mzXML	3.03953e-05	3694170	4595.58	11610	0.59802
271	73	Solyc01g057830.3.1	30S ribosomal protein S1 (AHRD V3.3 *** W9RV42_9ROSA) Soluble Protein	20.302	20.7728	0.470731	GTVFSVDANGALVDITAK	2	2145_y4_1;2143_y5_1;2144_y10_1;2146_y11_1;2142_y12_1;2147_y14_1	876564.0;1414240.0;941132.0;970325.0;1308720.0;1395860.0	GTVFSVDANGALVDITAK	181216_5915_1113-Rep1_Mock-4h_iRT_2ug_DIA_p.mzXML	3.03953e-05	6906840	5983.64	11611	2145_y4_1;2143_y5_1;2144_y10_1;2146_y11_1;2142_y12_1;2147_y14_1	1245100.0;1912100.0;2268740.0;1459070.0;1736810.0;2152460.0	GTVFSVDANGALVDITAK	181216_5915_1113-Rep1_Pst-4h_iRT_2ug_DIA_p.mzXML	3.03953e-05	10774300	5967.6	11611	0.641496
272							HVEEAGIFPGLR	2	2153_y4_1;2152_y7_1;2150_y8_1;2151_y9_1;2148_y10_1;2149_y11_1	1161080.0;558545.0;718019.0;829708.0;3956370.0;983973.0	HVEEAGIFPGLR	181216_5915_1113-Rep1_Mock-4h_iRT_2ug_DIA_p.mzXML	3.03953e-05	8207700	4213.32	11612	2153_y4_1;2152_y7_1;2150_y8_1;2151_y9_1;2148_y10_1;2149_y11_1	1189270.0;897655.0;1152400.0;1385670.0;7404380.0;1878030.0	HVEEAGIFPGLR	181216_5915_1113-Rep1_Pst-4h_iRT_2ug_DIA_p.mzXML	3.03953e-05	13907400	4158.25	11612	0.760803
273							TTPMEGVAFTVDDFHSALEK	2	NA	NA	NA	NA	NA	NA	NA	NA	2165_y7_1;2162_y9_1;2161_y11_1;2163_y12_1;2160_y13_1;2164_y15_1	110124.0;44347.5;43768.6;571195.0;560323.0;127479.0	TTPMEGVAFTVDDFHSALEK	181216_5915_1113-Rep1_Pst-4h_iRT_2ug_DIA_p.mzXML	0.00303078	1457240	6184.8	11614	NA
274							VSDIATVLQPGDTLK	2	2177_y3_1;2172_y6_1;2173_y8_1;2176_y9_1;2174_y10_1;2175_y11_1	1367670.0;18851200.0;7578580.0;3090430.0;5999550.0;5311260.0	VSDIATVLQPGDTLK	181216_5915_1113-Rep1_Mock-4h_iRT_2ug_DIA_p.mzXML	3.03953e-05	42198700	5033.76	11616	2177_y3_1;2172_y6_1;2173_y8_1;2176_y9_1;2174_y10_1;2175_y11_1	1725470.0;23102900.0;8935840.0;3700840.0;7290750.0;6656300.0	VSDIATVLQPGDTLK	181216_5915_1113-Rep1_Pst-4h_iRT_2ug_DIA_p.mzXML	3.03953e-05	51412100	4977.57	11616	0.284909
275	74	Solyc01g058390.3.1	Galactokinase, putative (AHRD V3.3 *** B9RZT4_RICCO) Soluble Protein	17.8875	18.3175	0.429992	DTVSSELSDEDM(Oxidation)LK	2	2187_y3_1;2184_y7_1;2185_y8_1;2189_y9_1;2188_y10_1;2186_y11_1	79587.7;117196.0;285809.0;105740.0;19812.0;445105.0	DTVSSELSDEDMLK	181216_5915_1113-Rep1_Mock-4h_iRT_2ug_DIA_p.mzXML	0.000211699	1053250	3644.82	11618	NA	NA	NA	NA	NA	NA	NA	NA	NA
276							DTVSSELSDEDMLK	2	2195_y3_1;2191_y7_1;2192_y8_1;2194_y9_1;2193_y10_1;2190_y11_1	302596.0;336665.0;310538.0;257680.0;338285.0;509395.0	DTVSSELSDEDMLK	181216_5915_1113-Rep1_Mock-4h_iRT_2ug_DIA_p.mzXML	3.03953e-05	2055160	4513.64	11619	2195_y3_1;2191_y7_1;2192_y8_1;2194_y9_1;2193_y10_1;2190_y11_1	698971.0;683963.0;2123930.0;167705.0;329193.0;446817.0	DTVSSELSDEDMLK	181216_5915_1113-Rep1_Pst-4h_iRT_2ug_DIA_p.mzXML	0.000660068	4450570	4467.96	11619	1.11474
277							ELLHEEPYTSEDVENITK	3	2199_y4_1;2197_y5_1;2200_y6_1;2196_y7_1;2201_y8_1;2198_y9_1	999346.0;203072.0;50748.3;252648.0;476707.0;262466.0	ELLHEEPYTSEDVENITK	181216_5915_1113-Rep1_Mock-4h_iRT_2ug_DIA_p.mzXML	0.000588186	2244990	4135.62	11620	NA	NA	NA	NA	NA	NA	NA	NA	NA
278							FIDLFGQSPHVYAR	3	2205_y3_1;2202_y6_1;2203_y7_1;2207_y8_1;2204_y9_1;2206_y10_1	245139.0;314564.0;22218.0;42699.7;239850.0;71472.1	FIDLFGQSPHVYAR	181216_5915_1113-Rep1_Mock-4h_iRT_2ug_DIA_p.mzXML	3.03953e-05	935943	5315.77	11621	2205_y3_1;2202_y6_1;2203_y7_1;2207_y8_1;2204_y9_1;2206_y10_1	362205.0;217954.0;125464.0;269325.0;294631.0;70704.4	FIDLFGQSPHVYAR	181216_5915_1113-Rep1_Pst-4h_iRT_2ug_DIA_p.mzXML	0.00770461	1340280	5277.06	11621	0.518042
279	75	Solyc01g059870.4.1	phytochrome B1 Soluble Protein	NA	NA	NA	LLC(Carbamidomethyl)DTVVESVR	2	2219_y4_1;2216_y5_1;2218_y6_1;2217_y7_1;2215_y8_1;2214_y9_1	465909.0;122144.0;72531.2;403555.0;371288.0;367080.0	LLCDTVVESVR	181216_5915_1113-Rep1_Mock-4h_iRT_2ug_DIA_p.mzXML	0.00141217	1802510	4107.78	11623	NA	NA	NA	NA	NA	NA	NA	NA	NA
280	76	Solyc01g059880.3.1	ATP-citrate synthase, putative (AHRD V3.3 *** B9RZR0_RICCO) Soluble Protein	19.6289	20.1166	0.487723	SGGMSNELYNSIAR	2	2273_y4_1;2270_y5_1;2268_y7_1;2272_y8_1;2271_y9_1;2269_y10_1	2145620.0;507208.0;1330570.0;679908.0;680994.0;1141620.0	SGGMSNELYNSIAR	181216_5915_1113-Rep1_Mock-4h_iRT_2ug_DIA_p.mzXML	3.03953e-05	6485910	4210.84	11632	2273_y4_1;2270_y5_1;2268_y7_1;2272_y8_1;2271_y9_1;2269_y10_1	2676470.0;75290.1;408756.0;70288.1;212826.0;267840.0	SGGMSNELYNSIAR	181216_5915_1113-Rep1_Pst-4h_iRT_2ug_DIA_p.mzXML	0.0149534	3711470	4181.11	11632	-0.805318
281							VAAIIAEGVPESDAK	2	2279_y4_1;2274_y6_1;2276_y8_1;2278_y9_1;2275_y10_1;2277_y11_1	269704.0;2404780.0;988028.0;1024200.0;1481480.0;1119830.0	VAAIIAEGVPESDAK	181216_5915_1113-Rep1_Mock-4h_iRT_2ug_DIA_p.mzXML	3.03953e-05	7288020	3835.28	11633	2279_y4_1;2274_y6_1;2276_y8_1;2278_y9_1;2275_y10_1;2277_y11_1	775403.0;4117900.0;1581040.0;1614410.0;2520300.0;1890440.0	VAAIIAEGVPESDAK	181216_5915_1113-Rep1_Pst-4h_iRT_2ug_DIA_p.mzXML	3.03953e-05	12499500	3841.56	11633	0.778272
282	77	Solyc01g059930.3.1	Adenine nucleotide alpha hydrolases-like superfamily protein (AHRD V3.3 *** AT3G17020.1) Soluble Protein	NA	NA	NA	TPLSC(Carbamidomethyl)LVIGNR	2	2284_y4_1;2282_y5_1;2285_y6_1;2283_y7_1;2280_y8_1;2281_y9_1	226685.0;0.0;93708.0;111929.0;243958.0;176889.0	TPLSCLVIGNR	181216_5915_1113-Rep1_Mock-4h_iRT_2ug_DIA_p.mzXML	0.00141217	853169	4739.68	11634	NA	NA	NA	NA	NA	NA	NA	NA	NA
283	78	Solyc01g060085.1.1	Ribulose bisphosphate carboxylase large chain (AHRD V3.3 *-* RBL_LAVLA) Soluble Protein	22.4842	21.3478	-1.13645	YGRPLLGC(Carbamidomethyl)TIK	3	2307_y3_1;2308_y4_1;2305_y10_2;2304_y5_1;2306_y6_1;2309_y8_1	3761520.0;3382380.0;18248800.0;16878500.0;7002320.0;2847220.0	YGRPLLGCTIK	181216_5915_1113-Rep1_Mock-4h_iRT_2ug_DIA_p.mzXML	3.03953e-05	52120800	3032.89	11638	2307_y3_1;2308_y4_1;2305_y10_2;2304_y5_1;2306_y6_1;2309_y8_1	1753640.0;2212360.0;8077410.0;7491110.0;4679510.0;1156160.0	YGRPLLGCTIK	181216_5915_1113-Rep1_Pst-4h_iRT_2ug_DIA_p.mzXML	3.03953e-05	25370200	3002.48	11638	-1.03872
284	79	Solyc01g060180.3.1	CoA ligase (AHRD V3.3 *** A0A0K9PM15_ZOSMR) Soluble Protein	15.7607	17.2448	1.48407	ANEAAFAGGWYHSGDLAVK	2	NA	NA	NA	NA	NA	NA	NA	NA	2321_y4_1;2320_y7_1;2319_y8_1;2316_y12_1;2317_y13_1;2318_y14_1	87703.9;181957.0;548100.0;331349.0;158262.0;72551.8	ANEAAFAGGWYHSGDLAVK	181216_5915_1113-Rep1_Pst-4h_iRT_2ug_DIA_p.mzXML	0.000381415	1379920	4608.77	11640	NA
285							ANEAAFAGGWYHSGDLAVK	3	2327_y4_1;2325_y13_2;2323_y7_1;2322_y8_1;2324_y9_1;2326_y12_1	220092.0;34972.8;27750.0;299760.0;380341.0;34024.8	ANEAAFAGGWYHSGDLAVK	181216_5915_1113-Rep1_Mock-4h_iRT_2ug_DIA_p.mzXML	0.00119444	996940	4669.21	11641	2327_y4_1;2325_y13_2;2323_y7_1;2322_y8_1;2324_y9_1;2326_y12_1	427525.0;215689.0;310732.0;495273.0;0.0;95179.7	ANEAAFAGGWYHSGDLAVK	181216_5915_1113-Rep1_Pst-4h_iRT_2ug_DIA_p.mzXML	0.000635955	1544400	4595.94	11641	0.631468
286	80	Solyc01g060470.3.1	Importin subunit alpha (AHRD V3.3 *** K4AWF0_SOLLC) Soluble Protein	18.9949	19.7257	0.730729	EQAVWALGNVAGDSPR	2	2332_y3_1;2333_y5_1;2329_y9_1;2331_y10_1;2330_y11_1;2328_y12_1	759570.0;76795.5;1268340.0;807868.0;1033990.0;1266180.0	EQAVWALGNVAGDSPR	181216_5915_1113-Rep1_Mock-4h_iRT_2ug_DIA_p.mzXML	3.03953e-05	5212740	5046.47	11642	2332_y3_1;2333_y5_1;2329_y9_1;2331_y10_1;2330_y11_1;2328_y12_1	883648.0;483538.0;2825910.0;1909410.0;2308990.0;3028130.0	EQAVWALGNVAGDSPR	181216_5915_1113-Rep1_Pst-4h_iRT_2ug_DIA_p.mzXML	0.000112769	11439600	5002.83	11642	1.13392
287							SPPIEEVIQSGVVPR	2	NA	NA	NA	NA	NA	NA	NA	NA	2337_y7_1;2335_y8_1;2339_y9_1;2338_y10_1;2336_y11_1;2334_y13_1	1369620.0;2490040.0;1542520.0;1642980.0;2540540.0;4834880.0	SPPIEEVIQSGVVPR	181216_5915_1113-Rep1_Pst-4h_iRT_2ug_DIA_p.mzXML	3.03953e-05	14420600	5652.87	11643	NA
288							VVIDHGAVPIFVK	3	2342_y3_1;2343_y10_2;2344_y11_2;2340_y5_1;2345_y7_1;2341_y8_1	601519.0;145252.0;537870.0;572961.0;11888.3;453304.0	VVIDHGAVPIFVK	181216_5915_1113-Rep1_Mock-4h_iRT_2ug_DIA_p.mzXML	3.03953e-05	2322790	4591.91	11644	2342_y3_1;2343_y10_2;2344_y11_2;2340_y5_1;2345_y7_1;2341_y8_1	1051730.0;228084.0;199427.0;566034.0;15692.2;713966.0	VVIDHGAVPIFVK	181216_5915_1113-Rep1_Pst-4h_iRT_2ug_DIA_p.mzXML	3.03953e-05	2774930	4508.1	11644	0.256593
289	81	Solyc01g066840.3.1	40S ribosomal protein S21 (AHRD V3.3 *** A0A0V0GU27_SOLCH) Soluble Protein	18.9153	19.8273	0.911947	AQGDADSAMDRL	2	2363_y4_1;2362_y5_1;2359_y6_1;2361_y7_1;2360_y8_1;2358_y10_1	135002.0;66198.3;512764.0;356918.0;366185.0;728904.0	AQGDADSAMDRL	181216_5915_1113-Rep1_Mock-4h_iRT_2ug_DIA_p.mzXML	0.000588186	2165970	3050.89	11647	2363_y4_1;2362_y5_1;2359_y6_1;2361_y7_1;2360_y8_1;2358_y10_1	253783.0;123997.0;1143290.0;707482.0;985385.0;2220280.0	AQGDADSAMDRL	181216_5915_1113-Rep1_Pst-4h_iRT_2ug_DIA_p.mzXML	3.03953e-05	5434220	3023.87	11647	1.32706
290							DHASVQLNVGHLDDR	2	NA	NA	NA	NA	NA	NA	NA	NA	2367_y6_1;2368_y8_1;2366_y9_1;2364_y10_1;2365_y12_1;2369_y13_1	696764.0;702663.0;208107.0;631698.0;643910.0;473372.0	DHASVQLNVGHLDDR	181216_5915_1113-Rep1_Pst-4h_iRT_2ug_DIA_p.mzXML	3.03953e-05	3356510	3027.1	11648	NA
291							DHASVQLNVGHLDDR	4	2379_y6_2;2377_y4_1;2378_y5_1;2376_y6_1;2380_y7_1;2381_y8_1	1095470.0;2541700.0;731086.0;2147840.0;310285.0;82883.9	DHASVQLNVGHLDDR	181216_5915_1113-Rep1_Mock-4h_iRT_2ug_DIA_p.mzXML	8.64658e-05	6909260	3057.9	11650	2379_y6_2;2377_y4_1;2378_y5_1;2376_y6_1;2380_y7_1;2381_y8_1	1638180.0;4260790.0;1376870.0;3089510.0;859292.0;134739.0	DHASVQLNVGHLDDR	181216_5915_1113-Rep1_Pst-4h_iRT_2ug_DIA_p.mzXML	0.000232614	11359400	3022.04	11650	0.717284
292	82	Solyc01g067290.2.1	Isoflavone reductase-related family protein (AHRD V3.3 *** B9HMP3_POPTR) Membrane Protein 1 Region 333-355	20.5668	21.3971	0.830303	ALTPLEQGEM(Oxidation)LFK	2	2387_y3_1;2384_y10_2;2385_y7_1;2382_y8_1;2386_y9_1;2383_y10_1	4154310.0;1516870.0;518294.0;797057.0;655531.0;958978.0	ALTPLEQGEMLFK	181216_5915_1113-Rep1_Mock-4h_iRT_2ug_DIA_p.mzXML	3.03953e-05	8601030	5952.02	11651	2387_y3_1;2384_y10_2;2385_y7_1;2382_y8_1;2386_y9_1;2383_y10_1	3331390.0;2980180.0;1056150.0;1472900.0;1224310.0;2035710.0	ALTPLEQGEMLFK	181216_5915_1113-Rep1_Pst-4h_iRT_2ug_DIA_p.mzXML	3.03953e-05	12100600	5926.69	11651	0.492497
293							IFPSLEDAAEFGK	2	2396_y3_1;2399_y7_1;2398_y8_1;2397_y9_1;2394_y10_1;2395_y11_1	1950290.0;1215810.0;1405480.0;1751610.0;2548560.0;3910130.0	IFPSLEDAAEFGK	181216_5915_1113-Rep1_Mock-4h_iRT_2ug_DIA_p.mzXML	3.03953e-05	12781900	5778.61	11653	2396_y3_1;2399_y7_1;2398_y8_1;2397_y9_1;2394_y10_1;2395_y11_1	2831850.0;17408000.0;2895660.0;3324820.0;4490120.0;7016500.0	IFPSLEDAAEFGK	181216_5915_1113-Rep1_Pst-4h_iRT_2ug_DIA_p.mzXML	5.88861e-05	37966900	5779.89	11653	1.57064
294							INQVLPIGGPGK	2	2404_y4_1;2402_y5_1;2400_y7_1;2401_y8_1;2403_y9_1;2405_y10_1	798607.0;810537.0;2830590.0;2369660.0;1281240.0;462044.0	INQVLPIGGPGK	181216_5915_1113-Rep1_Mock-4h_iRT_2ug_DIA_p.mzXML	3.03953e-05	8552680	3977.77	11654	2404_y4_1;2402_y5_1;2400_y7_1;2401_y8_1;2403_y9_1;2405_y10_1	552943.0;752016.0;2139720.0;2223730.0;1206220.0;86329.4	INQVLPIGGPGK	181216_5915_1113-Rep1_Pst-4h_iRT_2ug_DIA_p.mzXML	3.03953e-05	6960960	3958.89	11654	-0.29709
295	83	Solyc01g067630.3.1	NAD(P)-binding Rossmann-fold superfamily protein (AHRD V3.3 *** AT2G39080.1) Soluble Protein	19.8701	20.2826	0.412495	AEEVVLEFGGSVVR	2	2410_y5_1;2409_y6_1;2407_y8_1;2406_y9_1;2408_y10_1;2411_y11_1	2359780.0;1584820.0;2081780.0;2940790.0;1775630.0;146609.0	AEEVVLEFGGSVVR	181216_5915_1113-Rep1_Mock-4h_iRT_2ug_DIA_p.mzXML	3.03953e-05	10889400	5473.53	11655	2410_y5_1;2409_y6_1;2407_y8_1;2406_y9_1;2408_y10_1;2411_y11_1	1703050.0;2832100.0;3956470.0;5070810.0;3193340.0;439350.0	AEEVVLEFGGSVVR	181216_5915_1113-Rep1_Pst-4h_iRT_2ug_DIA_p.mzXML	3.03953e-05	17195100	5462.21	11655	0.659073
296							ASSAIDAPSEELEASSR	2	2416_y4_1;2417_y6_1;2412_y10_1;2414_y11_1;2413_y12_1;2415_y13_1	233976.0;160702.0;1942200.0;825622.0;1026480.0;133087.0	ASSAIDAPSEELEASSR	181216_5915_1113-Rep1_Mock-4h_iRT_2ug_DIA_p.mzXML	3.03953e-05	4322070	3388.65	11656	2416_y4_1;2417_y6_1;2412_y10_1;2414_y11_1;2413_y12_1;2415_y13_1	336083.0;982741.0;328336.0;120012.0;145745.0;107995.0	ASSAIDAPSEELEASSR	181216_5915_1113-Rep1_Pst-4h_iRT_2ug_DIA_p.mzXML	0.00300978	2020910	3434.24	11656	-1.09672
297							FEGFTGTSGPLGK	2	2422_y4_1;2421_y5_1;2423_y6_1;2420_y8_1;2419_y9_1;2418_y11_1	1259500.0;1074920.0;407121.0;1790160.0;5783680.0;2885700.0	FEGFTGTSGPLGK	181216_5915_1113-Rep1_Mock-4h_iRT_2ug_DIA_p.mzXML	0.000907959	13201100	4272.88	11657	2422_y4_1;2421_y5_1;2423_y6_1;2420_y8_1;2419_y9_1;2418_y11_1	1660270.0;664649.0;501010.0;2841830.0;8020000.0;3004750.0	FEGFTGTSGPLGK	181216_5915_1113-Rep1_Pst-4h_iRT_2ug_DIA_p.mzXML	0.00188105	16692500	4223.2	11657	0.338542
298							FPYVIYC(Carbamidomethyl)APPSR	2	2426_y4_1;2427_y6_1;2424_y7_1;2425_y8_1;2428_y9_1;2429_y10_1	1893230.0;2493310.0;3377930.0;3620560.0;1659010.0;1604530.0	FPYVIYCAPPSR	181216_5915_1113-Rep1_Mock-4h_iRT_2ug_DIA_p.mzXML	3.03953e-05	14648600	5132.02	11658	2426_y4_1;2427_y6_1;2424_y7_1;2425_y8_1;2428_y9_1;2429_y10_1	2211210.0;2116760.0;4789820.0;4865660.0;2422850.0;2211210.0	FPYVIYCAPPSR	181216_5915_1113-Rep1_Pst-4h_iRT_2ug_DIA_p.mzXML	3.03953e-05	18617500	5098.64	11658	0.345897
299							IFLGC(Carbamidomethyl)DNHPLSR	3	2430_y9_2;2434_y10_2;2432_y5_1;2435_y6_1;2433_y7_1;2431_y9_1	829113.0;578098.0;113951.0;415761.0;244731.0;573409.0	IFLGCDNHPLSR	181216_5915_1113-Rep1_Mock-4h_iRT_2ug_DIA_p.mzXML	3.03953e-05	2755060	3344.2	11659	NA	NA	NA	NA	NA	NA	NA	NA	NA
300							KFEGFTGTSGPLGK	2	NA	NA	NA	NA	NA	NA	NA	NA	2439_y4_1;2441_y5_1;2437_y9_1;2436_y11_1;2438_y12_1;2440_y13_1	67927.9;83197.6;43779.4;212746.0;153839.0;101226.0	KFEGFTGTSGPLGK	181216_5915_1113-Rep1_Pst-4h_iRT_2ug_DIA_p.mzXML	3.03953e-05	662716	3500.69	11660	NA
301							SSAIDAPSEELEASSR	2	2445_y4_1;2447_y6_1;2446_y7_1;2442_y10_1;2444_y11_1;2443_y12_1	233976.0;160702.0;208065.0;1942200.0;825622.0;1026480.0	SSAIDAPSEELEASSR	181216_5915_1113-Rep1_Mock-4h_iRT_2ug_DIA_p.mzXML	3.03953e-05	4397050	3388.65	11661	2445_y4_1;2447_y6_1;2446_y7_1;2442_y10_1;2444_y11_1;2443_y12_1	336083.0;982741.0;147102.0;328336.0;120012.0;145745.0	SSAIDAPSEELEASSR	181216_5915_1113-Rep1_Pst-4h_iRT_2ug_DIA_p.mzXML	0.0163854	2060020	3434.99	11661	-1.09388
302	84	Solyc01g067730.3.1	Acyl carrier protein (AHRD V3.3 *** K4AX21_SOLLC) Soluble Protein	20.5805	20.1861	-0.394409	QLALPSDSAVNGESK	2	2449_y5_1;2452_y6_1;2450_y8_1;2453_y10_1;2448_y11_1;2451_y13_1	2071460.0;521452.0;1301360.0;668830.0;14200800.0;2094770.0	QLALPSDSAVNGESK	181216_5915_1113-Rep1_Mock-4h_iRT_2ug_DIA_p.mzXML	3.03953e-05	20858700	3396.55	11662	2449_y5_1;2452_y6_1;2450_y8_1;2453_y10_1;2448_y11_1;2451_y13_1	1573040.0;322743.0;825166.0;680836.0;10824100.0;1630280.0	QLALPSDSAVNGESK	181216_5915_1113-Rep1_Pst-4h_iRT_2ug_DIA_p.mzXML	3.03953e-05	15856200	3389.08	11662	-0.395602
303	85	Solyc01g067740.3.1	Superoxide dismutase [Cu-Zn] 1 Soluble Protein	20.5745	21.1261	0.551655	QIPLTGPQSIIGR	2	2459_y5_1;2457_y7_1;2456_y8_1;2455_y9_1;2458_y10_1;2454_y11_1	877782.0;957951.0;2536090.0;3925710.0;527777.0;7479150.0	QIPLTGPQSIIGR	181216_5915_1113-Rep1_Mock-4h_iRT_2ug_DIA_p.mzXML	3.03953e-05	16304500	5004.8	11663	2459_y5_1;2457_y7_1;2456_y8_1;2455_y9_1;2458_y10_1;2454_y11_1	1559640.0;1369580.0;3678420.0;6063780.0;716461.0;11078600.0	QIPLTGPQSIIGR	181216_5915_1113-Rep1_Pst-4h_iRT_2ug_DIA_p.mzXML	3.03953e-05	24466400	4944.98	11663	0.585532
304	86	Solyc01g067750.3.1	dehydroquinate dehydratase/shikimate:NADP oxidoreductase Soluble Protein	19.8404	20.3672	0.526851	EAALDC(Carbamidomethyl)C(Carbamidomethyl)AEIDPTAK	2	2460_y4_1;2462_y5_1;2465_y7_1;2464_y9_1;2463_y10_1;2461_y11_1	1357090.0;403951.0;295539.0;319612.0;336758.0;591348.0	EAALDCCAEIDPTAK	181216_5915_1113-Rep1_Mock-4h_iRT_2ug_DIA_p.mzXML	3.03953e-05	3304300	3372.25	11664	2460_y4_1;2462_y5_1;2465_y7_1;2464_y9_1;2463_y10_1;2461_y11_1	1059440.0;247040.0;246085.0;268158.0;231610.0;472859.0	EAALDCCAEIDPTAK	181216_5915_1113-Rep1_Pst-4h_iRT_2ug_DIA_p.mzXML	3.03953e-05	2525190	3369.88	11664	-0.387953
305							HYSLVFDAVYTPK	2	NA	NA	NA	NA	NA	NA	NA	NA	2469_y4_1;2467_y6_1;2468_y8_1;2471_y9_1;2466_y11_1;2470_y12_1	1078370.0;15840.7;314060.0;55770.7;241509.0;352482.0	HYSLVFDAVYTPK	181216_5915_1113-Rep1_Pst-4h_iRT_2ug_DIA_p.mzXML	0.000930144	2058030	4904.79	11665	NA
306							ISGADLVEVR	2	2477_y3_1;2476_y4_1;2474_y5_1;2475_y6_1;2473_y8_1;2472_y9_1	2503110.0;694899.0;1034750.0;1240300.0;2508740.0;3436770.0	ISGADLVEVR	181216_5915_1113-Rep1_Mock-4h_iRT_2ug_DIA_p.mzXML	3.03953e-05	11418600	3758.78	11666	2477_y3_1;2476_y4_1;2474_y5_1;2475_y6_1;2473_y8_1;2472_y9_1	2821990.0;1144760.0;1714290.0;3508870.0;4185230.0;5413490.0	ISGADLVEVR	181216_5915_1113-Rep1_Pst-4h_iRT_2ug_DIA_p.mzXML	3.03953e-05	18788600	3765.43	11666	0.718472
307							LIVSSHNYESTPSAEDLGNLVAR	3	2478_y6_1;2480_y7_1;2481_y9_1;2483_y10_1;2482_y11_1;2479_y12_1	1497570.0;1077730.0;658963.0;688439.0;502718.0;941390.0	LIVSSHNYESTPSAEDLGNLVAR	181216_5915_1113-Rep1_Mock-4h_iRT_2ug_DIA_p.mzXML	3.03953e-05	5366810	4963.33	11667	2478_y6_1;2480_y7_1;2481_y9_1;2483_y10_1;2482_y11_1;2479_y12_1	2017270.0;1426410.0;1015500.0;1628760.0;948481.0;1581410.0	LIVSSHNYESTPSAEDLGNLVAR	181216_5915_1113-Rep1_Pst-4h_iRT_2ug_DIA_p.mzXML	3.03953e-05	8617820	4900.36	11667	0.683258
308	87	Solyc01g067905.1.1	Heat shock factor-binding protein 1 (AHRD V3.3 *** A0A0B2P7Y6_GLYSO) Soluble Protein	NA	NA	NA	IDELEQSINDLR	2	NA	NA	NA	NA	NA	NA	NA	NA	2498_y4_1;2500_y5_1;2497_y7_1;2496_y8_1;2499_y9_1;2501_y11_1	1505220.0;1168340.0;3925900.0;5813280.0;6063190.0;844432.0	IDELEQSINDLR	181216_5915_1113-Rep1_Pst-4h_iRT_2ug_DIA_p.mzXML	3.03953e-05	19320400	4902.59	11670	NA
309	88	Solyc01g068030.3.1	Polyketide cyclase / dehydrase and lipid transport protein (AHRD V3.3 *** AT4G01883.1) Soluble Protein	19.6966	20.506	0.809396	MEVDVPISVAYK	2	2503_y3_1;2505_y5_1;2502_y7_1;2507_y8_1;2504_y9_1;2506_y10_1	5198670.0;767123.0;2294280.0;211145.0;855819.0;821997.0	MEVDVPISVAYK	181216_5915_1113-Rep1_Mock-4h_iRT_2ug_DIA_p.mzXML	0.000161682	10149000	5164.34	11671	2503_y3_1;2505_y5_1;2502_y7_1;2507_y8_1;2504_y9_1;2506_y10_1	603607.0;1608260.0;3999510.0;269097.0;1507740.0;1509480.0	MEVDVPISVAYK	181216_5915_1113-Rep1_Pst-4h_iRT_2ug_DIA_p.mzXML	0.000232614	9497700	5132.68	11671	-0.0956875
310	89	Solyc01g068130.3.1	calcium/calcium/calmodulin-dependent Serine/Threonine-kinase (AHRD V3.3 *** AT2G47010.2) Membrane Protein 1 Region 5-26	18.5613	18.9412	0.379902	LYFYQDPGTHPAR	2	2519_y4_1;2514_y7_1;2515_y8_1;2516_y9_1;2517_y10_1;2518_y11_1	93192.6;422256.0;85983.6;233405.0;1587830.0;26409.2	LYFYQDPGTHPAR	181216_5915_1113-Rep1_Mock-4h_iRT_2ug_DIA_p.mzXML	0.000731429	2449070	3372.16	11673	2519_y4_1;2514_y7_1;2515_y8_1;2516_y9_1;2517_y10_1;2518_y11_1	126796.0;563953.0;65055.4;151207.0;2483750.0;84850.9	LYFYQDPGTHPAR	181216_5915_1113-Rep1_Pst-4h_iRT_2ug_DIA_p.mzXML	0.000541538	3475610	3361.55	11673	0.505032
311							LYFYQDPGTHPAR	3	2525_y7_2;2522_y4_1;2523_y6_1;2520_y7_1;2521_y8_1;2524_y9_1	1384510.0;364295.0;7277440.0;2629600.0;847707.0;397709.0	LYFYQDPGTHPAR	181216_5915_1113-Rep1_Mock-4h_iRT_2ug_DIA_p.mzXML	0.000211698	12901300	3369.91	11674	2525_y7_2;2522_y4_1;2523_y6_1;2520_y7_1;2521_y8_1;2524_y9_1	1307430.0;534438.0;5850850.0;3046840.0;675608.0;316908.0	LYFYQDPGTHPAR	181216_5915_1113-Rep1_Pst-4h_iRT_2ug_DIA_p.mzXML	3.03953e-05	11732100	3360.19	11674	-0.137055
312							NNGDPC(Carbamidomethyl)DGDVLTDVTR	2	2530_y3_1;2528_y6_1;2529_y7_1;2527_y9_1;2531_y10_1;2526_y12_1	217086.0;192314.0;296390.0;238057.0;174719.0;712712.0	NNGDPCDGDVLTDVTR	181216_5915_1113-Rep1_Mock-4h_iRT_2ug_DIA_p.mzXML	3.03953e-05	1831280	3855.85	11675	2530_y3_1;2528_y6_1;2529_y7_1;2527_y9_1;2531_y10_1;2526_y12_1	282484.0;204736.0;272402.0;285314.0;231982.0;874158.0	NNGDPCDGDVLTDVTR	181216_5915_1113-Rep1_Pst-4h_iRT_2ug_DIA_p.mzXML	3.03953e-05	2151080	3863.11	11675	0.232209
313							TWELDVGGLSSR	2	2537_y5_1;2533_y6_1;2534_y7_1;2535_y8_1;2536_y9_1;2532_y10_1	167836.0;0.0;537519.0;851889.0;1014390.0;1661700.0	TWELDVGGLSSR	181216_5915_1113-Rep1_Mock-4h_iRT_2ug_DIA_p.mzXML	0.00313805	4233340	5325.08	11676	2537_y5_1;2533_y6_1;2534_y7_1;2535_y8_1;2536_y9_1;2532_y10_1	438924.0;1877110.0;1523500.0;2383610.0;2244640.0;4258040.0	TWELDVGGLSSR	181216_5915_1113-Rep1_Pst-4h_iRT_2ug_DIA_p.mzXML	3.03953e-05	12725800	5289.51	11676	1.58789
314	90	Solyc01g068160.3.1	Isopenicillin N epimerase (AHRD V3.3 *** A0A0B0PU12_GOSAR) Soluble Protein	17.1191	17.7297	0.610614	ELQDGDGYVTGYAR	2	2543_y4_1;2539_y5_1;2540_y6_1;2538_y8_1;2542_y10_1;2541_y11_1	193658.0;89138.8;244216.0;80353.7;151886.0;164758.0	ELQDGDGYVTGYAR	181216_5915_1113-Rep1_Mock-4h_iRT_2ug_DIA_p.mzXML	0.000112769	924011	3363.68	11677	2543_y4_1;2539_y5_1;2540_y6_1;2538_y8_1;2542_y10_1;2541_y11_1	270700.0;162815.0;267975.0;157728.0;139228.0;274802.0	ELQDGDGYVTGYAR	181216_5915_1113-Rep1_Pst-4h_iRT_2ug_DIA_p.mzXML	0.000232614	1273250	3364.83	11677	0.462534
315	91	Solyc01g068400.3.1	Tubulin-specific chaperone A (AHRD V3.3 *** M4M6P8_GOSAR) Soluble Protein	20.7557	21.4548	0.699171	GTLVELEETEEK	2	2548_y4_1;2549_y5_1;2546_y6_1;2545_y7_1;2544_y8_1;2547_y9_1	1165160.0;946200.0;1277150.0;2709380.0;3945320.0;2406830.0	GTLVELEETEEK	181216_5915_1113-Rep1_Mock-4h_iRT_2ug_DIA_p.mzXML	3.03953e-05	12450000	3718.46	11678	2548_y4_1;2549_y5_1;2546_y6_1;2545_y7_1;2544_y8_1;2547_y9_1	1504790.0;1735680.0;2237630.0;4011980.0;6648130.0;3765050.0	GTLVELEETEEK	181216_5915_1113-Rep1_Pst-4h_iRT_2ug_DIA_p.mzXML	3.03953e-05	19903300	3708.15	11678	0.676862
316	92	Solyc01g068530.3.1	Ribosomal protein S16 (AHRD V3.3 *** A9P8S1_POPTR) Soluble Protein	NA	NA	NA	QEAAAATVESVQC(Carbamidomethyl)FGR	2	2558_y8_1;2560_y9_1;2556_y10_1;2557_y11_1;2559_y12_1;2561_y14_1	161547.0;414541.0;774759.0;605546.0;605446.0;210669.0	QEAAAATVESVQCFGR	181216_5915_1113-Rep1_Mock-4h_iRT_2ug_DIA_p.mzXML	3.03953e-05	2772510	3998.7	11680	NA	NA	NA	NA	NA	NA	NA	NA	NA
317	93	Solyc01g073640.3.1	alcohol dehydrogenase-3,Pfam:PF13561 Soluble Protein	23.7476	24.4475	0.699863	AIITGAASGIGEASAR	2	NA	NA	NA	NA	NA	NA	NA	NA	2578_y6_1;2574_y9_1;2577_y10_1;2579_y11_1;2575_y12_1;2576_y13_1	104405.0;129252.0;116036.0;577868.0;236828.0;126406.0	AIITGAASGIGEASAR	181216_5915_1113-Rep1_Pst-4h_iRT_2ug_DIA_p.mzXML	0.000519914	1290790	3488.61	11683	NA
318							AYGLDAALLEEAIYGNGHLK	3	2581_y6_1;2580_y7_1;2584_y8_1;2585_y9_1;2582_y11_1;2583_y12_1	145443.0;278036.0;86405.2;102711.0;163112.0;120888.0	AYGLDAALLEEAIYGNGHLK	181216_5915_1113-Rep1_Mock-4h_iRT_2ug_DIA_p.mzXML	3.03953e-05	896595	6504.47	11684	2581_y6_1;2580_y7_1;2584_y8_1;2585_y9_1;2582_y11_1;2583_y12_1	190672.0;330635.0;109325.0;147927.0;206199.0;154093.0	AYGLDAALLEEAIYGNGHLK	181216_5915_1113-Rep1_Pst-4h_iRT_2ug_DIA_p.mzXML	3.03953e-05	1138850	6501.97	11684	0.345049
319							GVSPYGIATPLVTK	2	2593_y5_1;2596_y6_1;2594_y7_1;2597_y8_1;2592_y9_1;2595_y10_1	330004.0;3019160.0;400058.0;73326.8;908705.0;97346.7	GVSPYGIATPLVTK	181216_5915_1113-Rep1_Mock-4h_iRT_2ug_DIA_p.mzXML	0.000138629	4828600	4985.31	11686	2593_y5_1;2596_y6_1;2594_y7_1;2597_y8_1;2592_y9_1;2595_y10_1	485863.0;2778850.0;990840.0;160138.0;1372460.0;439338.0	GVSPYGIATPLVTK	181216_5915_1113-Rep1_Pst-4h_iRT_2ug_DIA_p.mzXML	0.000282979	6227490	4924.64	11686	0.367046
320							QVEETVAYAVEK	2	2600_y3_1;2598_y4_1;2601_y5_1;2603_y7_1;2602_y8_1;2599_y10_1	11623800.0;16651500.0;17438200.0;18435300.0;22040300.0;30049000.0	QVEETVAYAVEK	181216_5915_1113-Rep1_Mock-4h_iRT_2ug_DIA_p.mzXML	3.03953e-05	116238000	3260.12	11687	2600_y3_1;2598_y4_1;2601_y5_1;2603_y7_1;2602_y8_1;2599_y10_1	19780600.0;28116500.0;28967800.0;30546100.0;36821100.0;50045100.0	QVEETVAYAVEK	181216_5915_1113-Rep1_Pst-4h_iRT_2ug_DIA_p.mzXML	3.03953e-05	194277000	3244.31	11687	0.741033
321							VAIITGAASGIGEASAR	2	2609_y6_1;2608_y8_1;2606_y9_1;2607_y10_1;2605_y12_1;2604_y13_1	22775900.0;23169600.0;34751500.0;38360800.0;66071100.0;82952600.0	VAIITGAASGIGEASAR	181216_5915_1113-Rep1_Mock-4h_iRT_2ug_DIA_p.mzXML	3.03953e-05	268082000	4133.75	11688	2609_y6_1;2608_y8_1;2606_y9_1;2607_y10_1;2605_y12_1;2604_y13_1	36880000.0;37754000.0;54959500.0;63487900.0;108377000.0;135739000.0	VAIITGAASGIGEASAR	181216_5915_1113-Rep1_Pst-4h_iRT_2ug_DIA_p.mzXML	3.03953e-05	437198000	4100.68	11688	0.705612
322							VAIITGAASGIGEASAR	3	2611_y4_1;2610_y6_1;2614_y7_1;2612_y8_1;2613_y9_1;2615_y10_1	11590900.0;34124500.0;2991430.0;5283570.0;4764250.0;2122700.0	VAIITGAASGIGEASAR	181216_5915_1113-Rep1_Mock-4h_iRT_2ug_DIA_p.mzXML	3.03953e-05	60877400	4133.54	11689	2611_y4_1;2610_y6_1;2614_y7_1;2612_y8_1;2613_y9_1;2615_y10_1	18251700.0;52334500.0;4359100.0;8668900.0;7639460.0;3726610.0	VAIITGAASGIGEASAR	181216_5915_1113-Rep1_Pst-4h_iRT_2ug_DIA_p.mzXML	3.03953e-05	94980300	4101.07	11689	0.641722
323							VNGVSPYGIATPLVTK	2	2616_y5_1;2621_y6_1;2619_y7_1;2620_y9_1;2617_y11_1;2618_y12_1	17608800.0;8418190.0;12147500.0;11076100.0;29329000.0;21736900.0	VNGVSPYGIATPLVTK	181216_5915_1113-Rep1_Mock-4h_iRT_2ug_DIA_p.mzXML	3.03953e-05	100317000	5125.38	11690	2616_y5_1;2621_y6_1;2619_y7_1;2620_y9_1;2617_y11_1;2618_y12_1	25644100.0;11045800.0;16976900.0;16498400.0;43121100.0;32833200.0	VNGVSPYGIATPLVTK	181216_5915_1113-Rep1_Pst-4h_iRT_2ug_DIA_p.mzXML	3.03953e-05	146120000	5093.11	11690	0.542588
324							VVVADIQDELGQK	2	2626_y4_1;2625_y7_1;2627_y8_1;2623_y9_1;2622_y10_1;2624_y11_1	33365200.0;83049500.0;64445100.0;112914000.0;151917000.0;131542000.0	VVVADIQDELGQK	181216_5915_1113-Rep1_Mock-4h_iRT_2ug_DIA_p.mzXML	3.03953e-05	577233000	4438.63	11691	2626_y4_1;2625_y7_1;2627_y8_1;2623_y9_1;2622_y10_1;2624_y11_1	58723100.0;147817000.0;112258000.0;207780000.0;277674000.0;241110000.0	VVVADIQDELGQK	181216_5915_1113-Rep1_Pst-4h_iRT_2ug_DIA_p.mzXML	3.03953e-05	1045360000	4389	11691	0.856774
325	94	Solyc01g073650.3.1	Serine/threonine-protein phosphatase (AHRD V3.3 *** A0A068ERL0_CARTI) Soluble Protein	17.3142	17.7649	0.450792	IGGQC(Carbamidomethyl)PDTNYLFMGDYVDR	2	2642_y4_1;2643_y6_1;2644_y7_1;2641_y8_1;2645_y12_1;2640_y14_1	200839.0;309215.0;73522.6;137484.0;20309.7;229038.0	IGGQCPDTNYLFMGDYVDR	181216_5915_1113-Rep1_Mock-4h_iRT_2ug_DIA_p.mzXML	3.03953e-05	970408	5995.45	11694	2642_y4_1;2643_y6_1;2644_y7_1;2641_y8_1;2645_y12_1;2640_y14_1	289914.0;450226.0;103854.0;181825.0;17263.8;230096.0	IGGQCPDTNYLFMGDYVDR	181216_5915_1113-Rep1_Pst-4h_iRT_2ug_DIA_p.mzXML	0.000232614	1273180	5981.56	11694	0.391773
326	95	Solyc01g073740.3.1	Citrate synthase (AHRD V3.3 *** M1CTV7_SOLTU) Soluble Protein	20.1571	20.8776	0.720483	EQVNSLSQELR	2	2663_y3_1;2662_y4_1;2661_y6_1;2660_y7_1;2658_y8_1;2659_y9_1	1419730.0;674114.0;240405.0;1052540.0;1887420.0;1101060.0	EQVNSLSQELR	181216_5915_1113-Rep1_Mock-4h_iRT_2ug_DIA_p.mzXML	3.03953e-05	6375270	3194.23	11697	2663_y3_1;2662_y4_1;2661_y6_1;2660_y7_1;2658_y8_1;2659_y9_1	2350200.0;491638.0;430597.0;1286570.0;2772600.0;1381020.0	EQVNSLSQELR	181216_5915_1113-Rep1_Pst-4h_iRT_2ug_DIA_p.mzXML	3.03953e-05	8712640	3168.28	11697	0.450623
327							SELQELIPEQQDR	2	2669_y3_1;2667_y4_1;2664_y7_1;2665_y8_1;2666_y9_1;2668_y10_1	1706290.0;504362.0;2625800.0;1560850.0;1557210.0;722565.0	SELQELIPEQQDR	181216_5915_1113-Rep1_Mock-4h_iRT_2ug_DIA_p.mzXML	3.03953e-05	8677080	4542.38	11698	2669_y3_1;2667_y4_1;2664_y7_1;2665_y8_1;2666_y9_1;2668_y10_1	4137970.0;1584800.0;4306620.0;2965230.0;2634550.0;849030.0	SELQELIPEQQDR	181216_5915_1113-Rep1_Pst-4h_iRT_2ug_DIA_p.mzXML	0.00236305	16478200	4463.17	11698	0.925277
328	96	Solyc01g079090.3.1	Protoporphyrinogen oxidase (AHRD V3.3 *** O64384_SOLTU) Soluble Protein	19.5014	20.153	0.651648	AGFGAIGLRPSPPGYEESVEQFVR	3	2681_y5_1;2680_y13_2;2679_y8_1;2676_y18_2;2677_y19_2;2678_y21_2	493434.0;1100440.0;557248.0;3693840.0;2612690.0;24510700.0	AGFGAIGLRPSPPGYEESVEQFVR	181216_5915_1113-Rep1_Mock-4h_iRT_2ug_DIA_p.mzXML	0.000541538	32968300	5962.67	11700	2681_y5_1;2680_y13_2;2679_y8_1;2676_y18_2;2677_y19_2;2678_y21_2	800473.0;1641510.0;1325080.0;5055030.0;3421160.0;47808300.0	AGFGAIGLRPSPPGYEESVEQFVR	181216_5915_1113-Rep1_Pst-4h_iRT_2ug_DIA_p.mzXML	0.00835198	60051500	5955.94	11700	0.865121
329							LEQTGGSIIGGTFK	2	2682_y5_1;2684_y6_1;2687_y7_1;2686_y9_1;2683_y10_1;2685_y11_1	4828110.0;1065450.0;179363.0;153676.0;644084.0;1567900.0	LEQTGGSIIGGTFK	181216_5915_1113-Rep1_Mock-4h_iRT_2ug_DIA_p.mzXML	3.03953e-05	8438580	4109.13	11701	2682_y5_1;2684_y6_1;2687_y7_1;2686_y9_1;2683_y10_1;2685_y11_1	4670400.0;839238.0;250248.0;86197.5;645689.0;1800460.0	LEQTGGSIIGGTFK	181216_5915_1113-Rep1_Pst-4h_iRT_2ug_DIA_p.mzXML	3.03953e-05	8292230	4077.16	11701	-0.0252401
330							LIEPFC(Carbamidomethyl)SGVYAGDPSK	2	2693_y5_1;2692_y6_1;2688_y7_1;2689_y10_1;2691_y11_1;2690_y13_1	0.0;199207.0;158140.0;71106.2;85149.6;112714.0	LIEPFCSGVYAGDPSK	181216_5915_1113-Rep1_Mock-4h_iRT_2ug_DIA_p.mzXML	0.0144929	626317	5004.66	11702	2693_y5_1;2692_y6_1;2688_y7_1;2689_y10_1;2691_y11_1;2690_y13_1	295948.0;314234.0;357103.0;23151.5;190073.0;215591.0	LIEPFCSGVYAGDPSK	181216_5915_1113-Rep1_Pst-4h_iRT_2ug_DIA_p.mzXML	0.000232614	1396100	4928.94	11702	1.15644
331							TESQLVEAVDR	2	2704_y4_1;2701_y5_1;2700_y6_1;2702_y7_1;2705_y8_1;2703_y9_1	742163.0;1195310.0;4028570.0;2335080.0;417757.0;1837390.0	TESQLVEAVDR	181216_5915_1113-Rep1_Mock-4h_iRT_2ug_DIA_p.mzXML	3.03953e-05	10556300	3208.58	11704	2704_y4_1;2701_y5_1;2700_y6_1;2702_y7_1;2705_y8_1;2703_y9_1	1165910.0;2058590.0;12456800.0;5624450.0;564264.0;3174670.0	TESQLVEAVDR	181216_5915_1113-Rep1_Pst-4h_iRT_2ug_DIA_p.mzXML	3.03953e-05	25044700	3181.98	11704	1.2464
332	97	Solyc01g079220.3.1	NifU-like protein 1 (AHRD V3.3 *** W9R6P7_9ROSA) Soluble Protein	18.0941	18.0935	-0.000526636	NFGGSVEVLSVEEGNC(Carbamidomethyl)NVK	2	2709_y6_1;2708_y8_1;2706_y10_1;2707_y11_1;2711_y12_1;2710_y13_1	242832.0;327650.0;330076.0;376834.0;129040.0;262548.0	NFGGSVEVLSVEEGNCNVK	181216_5915_1113-Rep1_Mock-4h_iRT_2ug_DIA_p.mzXML	3.03953e-05	1668980	4727.37	11705	2709_y6_1;2708_y8_1;2706_y10_1;2707_y11_1;2711_y12_1;2710_y13_1	251608.0;305954.0;336972.0;391161.0;126307.0;206585.0	NFGGSVEVLSVEEGNCNVK	181216_5915_1113-Rep1_Pst-4h_iRT_2ug_DIA_p.mzXML	3.03953e-05	1618590	4668.04	11705	-0.0442291
333	98	Solyc01g079450.3.1	Dipeptidyl-peptidase, putative (AHRD V3.3 *** B9RNE4_RICCO) Soluble Protein	18.581	19.2304	0.649399	ADKPSTLYWVETQDGGDAK	2	2719_y5_1;2723_y8_1;2722_y9_1;2721_y10_1;2718_y11_1;2720_y12_1	70800.1;101481.0;164734.0;225579.0;148290.0;123498.0	ADKPSTLYWVETQDGGDAK	181216_5915_1113-Rep1_Mock-4h_iRT_2ug_DIA_p.mzXML	3.03953e-05	834382	3984.07	11707	2719_y5_1;2723_y8_1;2722_y9_1;2721_y10_1;2718_y11_1;2720_y12_1	211626.0;225161.0;339882.0;421934.0;313291.0;332734.0	ADKPSTLYWVETQDGGDAK	181216_5915_1113-Rep1_Pst-4h_iRT_2ug_DIA_p.mzXML	3.03953e-05	1844630	3959.53	11707	1.14455
334							ADKPSTLYWVETQDGGDAK	3	2726_y5_1;2727_y6_1;2725_y8_1;2724_y9_1;2728_y10_1;2729_y11_1	1141160.0;620420.0;1926680.0;1627360.0;300760.0;242239.0	ADKPSTLYWVETQDGGDAK	181216_5915_1113-Rep1_Mock-4h_iRT_2ug_DIA_p.mzXML	3.03953e-05	5858620	3987.14	11708	2726_y5_1;2727_y6_1;2725_y8_1;2724_y9_1;2728_y10_1;2729_y11_1	1416420.0;366916.0;2172990.0;1873250.0;926142.0;555430.0	ADKPSTLYWVETQDGGDAK	181216_5915_1113-Rep1_Pst-4h_iRT_2ug_DIA_p.mzXML	3.03953e-05	7311140	3962.19	11708	0.319536
335							DGGNGTGSNGAADATASVAYDDDVESASATGYR	3	2733_y3_1;2730_y6_1;2732_y8_1;2731_y9_1;2734_y13_1;2735_y15_1	20749.1;39931.0;68111.6;45263.3;12220.1;22612.5	DGGNGTGSNGAADATASVAYDDDVESASATGYR	181216_5915_1113-Rep1_Mock-4h_iRT_2ug_DIA_p.mzXML	3.03953e-05	208888	4102.37	11709	2733_y3_1;2730_y6_1;2732_y8_1;2731_y9_1;2734_y13_1;2735_y15_1	76531.4;183176.0;138322.0;189394.0;72484.6;73447.1	DGGNGTGSNGAADATASVAYDDDVESASATGYR	181216_5915_1113-Rep1_Pst-4h_iRT_2ug_DIA_p.mzXML	3.03953e-05	733355	4011.94	11709	1.81178
336							ESIMHTLWETDR	2	2740_y4_1;2739_y5_1;2738_y6_1;2736_y7_1;2737_y8_1;2741_y9_1	245774.0;228002.0;305804.0;804322.0;452016.0;204367.0	ESIMHTLWETDR	181216_5915_1113-Rep1_Mock-4h_iRT_2ug_DIA_p.mzXML	3.03953e-05	2240290	4677.07	11710	2740_y4_1;2739_y5_1;2738_y6_1;2736_y7_1;2737_y8_1;2741_y9_1	409592.0;620578.0;693872.0;2035510.0;719692.0;1055460.0	ESIMHTLWETDR	181216_5915_1113-Rep1_Pst-4h_iRT_2ug_DIA_p.mzXML	3.03953e-05	5534710	4609.21	11710	1.30482
337							KPILLIHGEEDNNPGTLTMQSDR	3	2747_y4_1;2746_y5_1;2743_y6_1;2745_y8_1;2744_y9_1;2742_y10_1	370309.0;106357.0;360344.0;293512.0;327246.0;522114.0	KPILLIHGEEDNNPGTLTMQSDR	181216_5915_1113-Rep1_Mock-4h_iRT_2ug_DIA_p.mzXML	3.03953e-05	1979880	3925.79	11711	2747_y4_1;2746_y5_1;2743_y6_1;2745_y8_1;2744_y9_1;2742_y10_1	329345.0;146271.0;441482.0;288255.0;330364.0;582754.0	KPILLIHGEEDNNPGTLTMQSDR	181216_5915_1113-Rep1_Pst-4h_iRT_2ug_DIA_p.mzXML	3.03953e-05	2118470	3909.35	11711	0.0976097
338							PSTLYWVETQDGGDAK	2	NA	NA	NA	NA	NA	NA	NA	NA	2757_y5_1;2759_y6_1;2758_y8_1;2755_y10_1;2754_y11_1;2756_y12_1	208173.0;13794.0;272573.0;614517.0;542300.0;202698.0	PSTLYWVETQDGGDAK	181216_5915_1113-Rep1_Pst-4h_iRT_2ug_DIA_p.mzXML	0.00134636	1854050	4484.75	11713	NA
339							SLPPLSDLARPEEK	2	2762_y11_2;2760_y12_2;2764_y7_1;2763_y9_1;2761_y11_1;2765_y12_1	576986.0;4964500.0;135920.0;195777.0;415742.0;127939.0	SLPPLSDLARPEEK	181216_5915_1113-Rep1_Mock-4h_iRT_2ug_DIA_p.mzXML	3.03953e-05	6416870	4231.15	11714	2762_y11_2;2760_y12_2;2764_y7_1;2763_y9_1;2761_y11_1;2765_y12_1	745027.0;6515170.0;113431.0;256352.0;614647.0;95436.1	SLPPLSDLARPEEK	181216_5915_1113-Rep1_Pst-4h_iRT_2ug_DIA_p.mzXML	3.03953e-05	8340060	4181.3	11714	0.378188
340							SLPPLSDLARPEEK	3	2770_y4_1;2768_y11_2;2767_y12_2;2769_y7_1;2766_y9_1;2771_y10_1	1231610.0;2766280.0;4412730.0;598811.0;1778500.0;464166.0	SLPPLSDLARPEEK	181216_5915_1113-Rep1_Mock-4h_iRT_2ug_DIA_p.mzXML	3.03953e-05	11252100	4231.99	11715	2770_y4_1;2768_y11_2;2767_y12_2;2769_y7_1;2766_y9_1;2771_y10_1	1609950.0;4410470.0;8633090.0;1079920.0;2725660.0;763739.0	SLPPLSDLARPEEK	181216_5915_1113-Rep1_Pst-4h_iRT_2ug_DIA_p.mzXML	8.64658e-05	19222800	4180.39	11715	0.772624
341							TLTPFGFQNEER	2	2782_y9_2;2781_y5_1;2783_y6_1;2779_y7_1;2780_y8_1;2778_y9_1	3795890.0;995826.0;406153.0;6459510.0;2407980.0;5903210.0	TLTPFGFQNEER	181216_5915_1113-Rep1_Mock-4h_iRT_2ug_DIA_p.mzXML	3.03953e-05	19968600	4735.64	11717	2782_y9_2;2781_y5_1;2783_y6_1;2779_y7_1;2780_y8_1;2778_y9_1	5349620.0;1699260.0;340176.0;9276920.0;3733250.0;8868100.0	TLTPFGFQNEER	181216_5915_1113-Rep1_Pst-4h_iRT_2ug_DIA_p.mzXML	3.03953e-05	29267300	4667.97	11717	0.551556
342							TWVISPGSEDVNPR	2	2788_y4_1;2789_y8_1;2784_y9_1;2785_y10_1;2786_y11_1;2787_y12_1	1167010.0;899669.0;5879200.0;4864030.0;3114560.0;1928650.0	TWVISPGSEDVNPR	181216_5915_1113-Rep1_Mock-4h_iRT_2ug_DIA_p.mzXML	3.03953e-05	17853100	4357.99	11718	2788_y4_1;2789_y8_1;2784_y9_1;2785_y10_1;2786_y11_1;2787_y12_1	1453540.0;1270640.0;8550610.0;7093280.0;5304070.0;3060530.0	TWVISPGSEDVNPR	181216_5915_1113-Rep1_Pst-4h_iRT_2ug_DIA_p.mzXML	3.03953e-05	26732700	4304.53	11718	0.582431
343	99	Solyc01g079470.3.1	CP12 (AHRD V3.3 *** O24136_TOBAC) Soluble Protein	20.9176	21.5455	0.627924	GAEETC(Carbamidomethyl)NENPASGEC(Carbamidomethyl)AAAWDVVEEASAAASHAR	3	2792_y8_1;2794_y9_1;2793_y10_1;2790_y11_1;2791_y12_1;2795_y14_1	1123320.0;988255.0;785823.0;1153660.0;737975.0;474033.0	GAEETCNENPASGECAAAWDVVEEASAAASHAR	181216_5915_1113-Rep1_Mock-4h_iRT_2ug_DIA_p.mzXML	3.03953e-05	5263070	6472.35	11719	2792_y8_1;2794_y9_1;2793_y10_1;2790_y11_1;2791_y12_1;2795_y14_1	2072250.0;1531460.0;1154060.0;1641830.0;1231440.0;730499.0	GAEETCNENPASGECAAAWDVVEEASAAASHAR	181216_5915_1113-Rep1_Pst-4h_iRT_2ug_DIA_p.mzXML	3.03953e-05	8361540	6466.24	11719	0.667864
344							GAEETC(Carbamidomethyl)NENPASGEC(Carbamidomethyl)AAAWDVVEEASAAASHAR	4	2800_y6_1;2798_y8_1;2799_y10_1;2796_y11_1;2797_y12_1;2801_y14_1	1104560.0;1873910.0;1454720.0;2222780.0;1688740.0;792185.0	GAEETCNENPASGECAAAWDVVEEASAAASHAR	181216_5915_1113-Rep1_Mock-4h_iRT_2ug_DIA_p.mzXML	3.03953e-05	9136890	6471.9	11720	2800_y6_1;2798_y8_1;2799_y10_1;2796_y11_1;2797_y12_1;2801_y14_1	2753840.0;4009610.0;3543420.0;5478230.0;4222560.0;2114980.0	GAEETCNENPASGECAAAWDVVEEASAAASHAR	181216_5915_1113-Rep1_Pst-4h_iRT_2ug_DIA_p.mzXML	3.03953e-05	22122600	6466.32	11720	1.27575
345							QEDVLENYC(Carbamidomethyl)K	2	2805_y3_1;2804_y4_1;2803_y5_1;2802_y6_1;2807_y7_1;2806_y8_1	6046990.0;9870170.0;16475900.0;23780900.0;3839870.0;3727960.0	QEDVLENYCK	181216_5915_1113-Rep1_Mock-4h_iRT_2ug_DIA_p.mzXML	3.03953e-05	63741700	2932.96	11721	2805_y3_1;2804_y4_1;2803_y5_1;2802_y6_1;2807_y7_1;2806_y8_1	4792190.0;8193770.0;13943400.0;20009800.0;3099290.0;3303130.0	QEDVLENYCK	181216_5915_1113-Rep1_Pst-4h_iRT_2ug_DIA_p.mzXML	3.03953e-05	53341600	2909.2	11721	-0.256976
346							SGEC(Carbamidomethyl)AAAWDVVEEASAAASHAR	3	NA	NA	NA	NA	NA	NA	NA	NA	2813_y6_1;2809_y8_1;2810_y9_1;2812_y10_1;2808_y11_1;2811_y12_1	261158.0;489529.0;364374.0;332656.0;684286.0;402298.0	SGECAAAWDVVEEASAAASHAR	181216_5915_1113-Rep1_Pst-4h_iRT_2ug_DIA_p.mzXML	3.03953e-05	2534300	6047.96	11722	NA
347	100	Solyc01g079680.3.1	Ran GTPase activating protein 2 (AHRD V3.3 *** I7JP53_9SOLN) Soluble Protein	18.3791	18.6448	0.265651	EPDGDGSSAVQLYAR	2	2817_y3_1;2816_y5_1;2818_y6_1;2819_y7_1;2815_y8_1;2814_y10_1	1992580.0;344546.0;298550.0;245298.0;488935.0;512710.0	EPDGDGSSAVQLYAR	181216_5915_1113-Rep1_Mock-4h_iRT_2ug_DIA_p.mzXML	3.03953e-05	3882620	3290.41	11723	2817_y3_1;2816_y5_1;2818_y6_1;2819_y7_1;2815_y8_1;2814_y10_1	696568.0;507280.0;382836.0;387103.0;620264.0;677142.0	EPDGDGSSAVQLYAR	181216_5915_1113-Rep1_Pst-4h_iRT_2ug_DIA_p.mzXML	3.03953e-05	3271190	3278.97	11723	-0.247215
348							ESGDEDVEDELESK	2	2824_y4_1;2821_y6_1;2820_y7_1;2822_y8_1;2823_y9_1;2825_y10_1	97257.2;259146.0;425935.0;371236.0;260810.0;91345.2	ESGDEDVEDELESK	181216_5915_1113-Rep1_Mock-4h_iRT_2ug_DIA_p.mzXML	3.03953e-05	1505730	3190.1	11724	2824_y4_1;2821_y6_1;2820_y7_1;2822_y8_1;2823_y9_1;2825_y10_1	94850.0;263998.0;457513.0;460159.0;284897.0;106504.0	ESGDEDVEDELESK	181216_5915_1113-Rep1_Pst-4h_iRT_2ug_DIA_p.mzXML	3.03953e-05	1667920	3185.73	11724	0.147587
349							FLNLSDNALGEK	2	2828_y4_1;2831_y5_1;2830_y7_1;2826_y8_1;2829_y9_1;2827_y10_1	650537.0;316697.0;943415.0;5701570.0;682980.0;1793670.0	FLNLSDNALGEK	181216_5915_1113-Rep1_Mock-4h_iRT_2ug_DIA_p.mzXML	8.64658e-05	10088900	4721.94	11725	NA	NA	NA	NA	NA	NA	NA	NA	NA
350							IAGPILATLK	2	2836_y3_1;2835_y4_1;2832_y5_1;2837_y6_1;2833_y8_1;2834_y9_1	176258.0;598398.0;499349.0;173856.0;1664380.0;1314970.0	IAGPILATLK	181216_5915_1113-Rep1_Mock-4h_iRT_2ug_DIA_p.mzXML	3.03953e-05	4427210	4740.99	11726	NA	NA	NA	NA	NA	NA	NA	NA	NA
351							LLNVNGNFISEEGVDELK	2	NA	NA	NA	NA	NA	NA	NA	NA	2841_y4_1;2838_y6_1;2843_y7_1;2839_y10_1;2842_y13_1;2840_y14_1	1850590.0;74674.3;930395.0;1557460.0;415894.0;688896.0	LLNVNGNFISEEGVDELK	181216_5915_1113-Rep1_Pst-4h_iRT_2ug_DIA_p.mzXML	0.000930144	5517910	5825.54	11727	NA
352	101	Solyc01g079780.3.1	Glycoprotein membrane GPI-anchored (AHRD V3.3 *** A0A061ELP1_THECC) Membrane Protein 2 Region 3-25,171-193	NA	NA	NA	C(Carbamidomethyl)LADEIADQFK	2	2861_y3_1;2859_y4_1;2857_y5_1;2860_y6_1;2858_y8_1;2856_y9_1	1309510.0;603733.0;1267750.0;801897.0;2129700.0;4563480.0	CLADEIADQFK	181216_5915_1113-Rep1_Mock-4h_iRT_2ug_DIA_p.mzXML	3.03953e-05	10676100	5391.39	11730	NA	NA	NA	NA	NA	NA	NA	NA	NA
353	102	Solyc01g079790.3.1	ADP-glucose pyrophosphorylase large subunit 3 Soluble Protein	21.0938	21.9414	0.84763	AM(Oxidation)AVDTTVLGLSPEEAK	2	2862_y5_1;2865_y6_1;2863_y8_1;2864_y9_1;2867_y11_1;2866_y13_1	2334230.0;2088210.0;2536310.0;2175080.0;628487.0;1283320.0	AMAVDTTVLGLSPEEAK	181216_5915_1113-Rep1_Mock-4h_iRT_2ug_DIA_p.mzXML	3.03953e-05	11045600	4678.75	11731	2862_y5_1;2865_y6_1;2863_y8_1;2864_y9_1;2867_y11_1;2866_y13_1	3486230.0;3461440.0;3794270.0;3074770.0;1029320.0;2258400.0	AMAVDTTVLGLSPEEAK	181216_5915_1113-Rep1_Pst-4h_iRT_2ug_DIA_p.mzXML	3.03953e-05	17104400	4617.47	11731	0.630896
354							AMAVDTTVLGLSPEEAK	2	2868_y5_1;2870_y6_1;2869_y9_1;2872_y10_1;2873_y11_1;2871_y13_1	5906330.0;6054160.0;7767410.0;2335180.0;1813550.0;3254230.0	AMAVDTTVLGLSPEEAK	181216_5915_1113-Rep1_Mock-4h_iRT_2ug_DIA_p.mzXML	3.03953e-05	27130900	5284.92	11732	2868_y5_1;2870_y6_1;2869_y9_1;2872_y10_1;2873_y11_1;2871_y13_1	11526300.0;11190500.0;16399300.0;5985660.0;4654780.0;7713680.0	AMAVDTTVLGLSPEEAK	181216_5915_1113-Rep1_Pst-4h_iRT_2ug_DIA_p.mzXML	3.03953e-05	57470200	5254.93	11732	1.08288
355							DIEDVLILSGDHLYR	3	2879_y8_2;2877_y6_1;2875_y7_1;2874_y8_1;2876_y9_1;2878_y10_1	1378780.0;1782630.0;5614430.0;7056150.0;2605060.0;856246.0	DIEDVLILSGDHLYR	181216_5915_1113-Rep1_Mock-4h_iRT_2ug_DIA_p.mzXML	3.03953e-05	19293300	6460.18	11733	2879_y8_2;2877_y6_1;2875_y7_1;2874_y8_1;2876_y9_1;2878_y10_1	2451210.0;3501250.0;10301300.0;12911200.0;4994690.0;1555230.0	DIEDVLILSGDHLYR	181216_5915_1113-Rep1_Pst-4h_iRT_2ug_DIA_p.mzXML	3.03953e-05	35714900	6448.97	11733	0.888426
356							FPTANDFGSEIIPASTK	2	2892_y5_1;2893_y6_1;2894_y10_1;2896_y11_1;2895_y13_1;2897_y15_1	2569970.0;474840.0;876110.0;103679.0;164942.0;24180.9	FPTANDFGSEIIPASTK	181216_5915_1113-Rep1_Mock-4h_iRT_2ug_DIA_p.mzXML	3.03953e-05	4213720	5446.84	11736	NA	NA	NA	NA	NA	NA	NA	NA	NA
357							FSFYDATKPIYTSR	2	2903_y4_1;2898_y6_1;2901_y8_1;2900_y9_1;2899_y10_1;2902_y11_1	2456120.0;2592030.0;1061560.0;898356.0;1133670.0;383971.0	FSFYDATKPIYTSR	181216_5915_1113-Rep1_Mock-4h_iRT_2ug_DIA_p.mzXML	3.03953e-05	8525700	4926.23	11737	2903_y4_1;2898_y6_1;2901_y8_1;2900_y9_1;2899_y10_1;2902_y11_1	4656320.0;9014200.0;2962500.0;2703110.0;3708790.0;1712030.0	FSFYDATKPIYTSR	181216_5915_1113-Rep1_Pst-4h_iRT_2ug_DIA_p.mzXML	3.03953e-05	24756900	4856.43	11737	1.53794
358							FSFYDATKPIYTSR	3	2907_y4_1;2904_y6_1;2905_y7_1;2906_y8_1;2909_y9_1;2908_y10_1	1384160.0;9773430.0;1320060.0;747868.0;904168.0;1192730.0	FSFYDATKPIYTSR	181216_5915_1113-Rep1_Mock-4h_iRT_2ug_DIA_p.mzXML	3.03953e-05	15322400	4925.84	11738	2907_y4_1;2904_y6_1;2905_y7_1;2906_y8_1;2909_y9_1;2908_y10_1	2110080.0;14960700.0;2214590.0;1535720.0;1403720.0;1914180.0	FSFYDATKPIYTSR	181216_5915_1113-Rep1_Pst-4h_iRT_2ug_DIA_p.mzXML	3.03953e-05	24139000	4855.63	11738	0.655724
359							IVDSIVSHGSFLTNC(Carbamidomethyl)FVEHSVVGIR	3	NA	NA	NA	NA	NA	NA	NA	NA	2915_y4_1;2912_y6_1;2911_y7_1;2910_y8_1;2913_y9_1;2914_y10_1	557093.0;915399.0;548686.0;50011.2;111601.0;76948.4	IVDSIVSHGSFLTNCFVEHSVVGIR	181216_5915_1113-Rep1_Pst-4h_iRT_2ug_DIA_p.mzXML	0.00531629	2259740	6094.1	11739	NA
360							IVDSIVSHGSFLTNC(Carbamidomethyl)FVEHSVVGIR	4	2918_y6_1;2916_y7_1;2917_y8_1;2919_y9_1;2921_y19_2;2920_y10_1	2833610.0;1633620.0;1486830.0;1022150.0;400894.0;634779.0	IVDSIVSHGSFLTNCFVEHSVVGIR	181216_5915_1113-Rep1_Mock-4h_iRT_2ug_DIA_p.mzXML	3.03953e-05	8011880	6118.07	11740	2918_y6_1;2916_y7_1;2917_y8_1;2919_y9_1;2921_y19_2;2920_y10_1	1939120.0;1063350.0;1247360.0;1145890.0;215514.0;513373.0	IVDSIVSHGSFLTNCFVEHSVVGIR	181216_5915_1113-Rep1_Pst-4h_iRT_2ug_DIA_p.mzXML	3.03953e-05	6124610	6096.1	11740	-0.387523
361							LIDVPMSNC(Carbamidomethyl)INSGINK	2	NA	NA	NA	NA	NA	NA	NA	NA	2925_y5_1;2924_y6_1;2927_y7_1;2923_y10_1;2926_y11_1;2922_y12_1	1123430.0;189192.0;0.0;601664.0;43531.5;1299540.0	LIDVPMSNCINSGINK	181216_5915_1113-Rep1_Pst-4h_iRT_2ug_DIA_p.mzXML	0.000497962	3257360	4839.15	11741	NA
362							NVVIANSEGVQEADR	2	2945_y3_1;2944_y9_1;2942_y10_1;2940_y11_1;2941_y12_1;2943_y13_1	1168270.0;3422520.0;5989820.0;10314300.0;7462620.0;2918990.0	NVVIANSEGVQEADR	181216_5915_1113-Rep1_Mock-4h_iRT_2ug_DIA_p.mzXML	3.03953e-05	31276500	2823.57	11744	2945_y3_1;2944_y9_1;2942_y10_1;2940_y11_1;2941_y12_1;2943_y13_1	2296560.0;6460720.0;11758000.0;19947300.0;14522900.0;5921790.0	NVVIANSEGVQEADR	181216_5915_1113-Rep1_Pst-4h_iRT_2ug_DIA_p.mzXML	3.03953e-05	60907200	2799.72	11744	0.961534
363							QFHWLFEDAR	2	2950_y3_1;2951_y4_1;2948_y5_1;2947_y6_1;2946_y7_1;2949_y8_1	434055.0;441395.0;1928420.0;3358990.0;4569640.0;1549730.0	QFHWLFEDAR	181216_5915_1113-Rep1_Mock-4h_iRT_2ug_DIA_p.mzXML	3.03953e-05	12282200	5384.92	11745	2950_y3_1;2951_y4_1;2948_y5_1;2947_y6_1;2946_y7_1;2949_y8_1	2618310.0;1198380.0;3343880.0;6155380.0;7413020.0;3382810.0	QFHWLFEDAR	181216_5915_1113-Rep1_Pst-4h_iRT_2ug_DIA_p.mzXML	8.64658e-05	24111800	5333.05	11745	0.97317
364							QFHWLFEDAR	3	2954_y3_1;2953_y4_1;2957_y8_2;2952_y5_1;2955_y6_1;2956_y7_1	3308270.0;4157820.0;243989.0;9791950.0;1675200.0;1313370.0	QFHWLFEDAR	181216_5915_1113-Rep1_Mock-4h_iRT_2ug_DIA_p.mzXML	3.03953e-05	20490600	5387.19	11746	2954_y3_1;2953_y4_1;2957_y8_2;2952_y5_1;2955_y6_1;2956_y7_1	5466440.0;5844020.0;389878.0;12157200.0;2226360.0;1735610.0	QFHWLFEDAR	181216_5915_1113-Rep1_Pst-4h_iRT_2ug_DIA_p.mzXML	0.000497962	27819500	5333.25	11746	0.441134
365							QSGADITISSLPIDDSR	2	2962_y3_1;2959_y6_1;2958_y9_1;2961_y10_1;2960_y11_1;2963_y12_1	4708900.0;12357300.0;14372300.0;7101580.0;12324800.0;2639420.0	QSGADITISSLPIDDSR	181216_5915_1113-Rep1_Mock-4h_iRT_2ug_DIA_p.mzXML	3.03953e-05	53504300	5069.32	11747	2962_y3_1;2959_y6_1;2958_y9_1;2961_y10_1;2960_y11_1;2963_y12_1	8685290.0;22565800.0;26364800.0;12807300.0;22976300.0;5152020.0	QSGADITISSLPIDDSR	181216_5915_1113-Rep1_Pst-4h_iRT_2ug_DIA_p.mzXML	3.03953e-05	98551500	5038.27	11747	0.881223
366							SFFEANLALTEHPPR	2	2964_y3_1;2966_y4_1;2968_y6_1;2965_y8_1;2969_y9_1;2967_y10_1	4415910.0;1381440.0;1488910.0;3029800.0;795314.0;1686070.0	SFFEANLALTEHPPR	181216_5915_1113-Rep1_Mock-4h_iRT_2ug_DIA_p.mzXML	3.03953e-05	12797400	5025.77	11748	2964_y3_1;2966_y4_1;2968_y6_1;2965_y8_1;2969_y9_1;2967_y10_1	7868620.0;2480580.0;3903100.0;6666770.0;1786520.0;3503160.0	SFFEANLALTEHPPR	181216_5915_1113-Rep1_Pst-4h_iRT_2ug_DIA_p.mzXML	3.03953e-05	26208700	4963.93	11748	1.0342
367							SFFEANLALTEHPPR	3	2970_y3_1;2974_y4_1;2973_y6_1;2972_y7_1;2971_y8_1;2975_y9_1	12960000.0;5048420.0;14758900.0;9342020.0;24189900.0;2486910.0	SFFEANLALTEHPPR	181216_5915_1113-Rep1_Mock-4h_iRT_2ug_DIA_p.mzXML	3.03953e-05	68786100	5025.34	11749	2970_y3_1;2974_y4_1;2973_y6_1;2972_y7_1;2971_y8_1;2975_y9_1	21094200.0;9247750.0;22530300.0;14809000.0;37121900.0;4154470.0	SFFEANLALTEHPPR	181216_5915_1113-Rep1_Pst-4h_iRT_2ug_DIA_p.mzXML	0.000232614	108958000	4977.68	11749	0.663583
368							SKDIEDVLILSGDHLYR	4	NA	NA	NA	NA	NA	NA	NA	NA	2977_y7_2;2980_y3_1;2978_y4_1;2981_y6_1;2976_y7_1;2979_y8_1	365615.0;333375.0;308506.0;667087.0;443215.0;230239.0	SKDIEDVLILSGDHLYR	181216_5915_1113-Rep1_Pst-4h_iRT_2ug_DIA_p.mzXML	0.000770657	2348040	5291.6	11750	NA
369							VPLGIGENTR	2	2993_y3_1;2989_y5_1;2991_y6_1;2988_y7_1;2990_y8_1;2992_y9_1	1465830.0;8076420.0;2119570.0;22521500.0;9604820.0;2443990.0	VPLGIGENTR	181216_5915_1113-Rep1_Mock-4h_iRT_2ug_DIA_p.mzXML	3.03953e-05	46232200	3029.04	11752	2993_y3_1;2989_y5_1;2991_y6_1;2988_y7_1;2990_y8_1;2992_y9_1	1496510.0;8781180.0;2233680.0;28116700.0;11083700.0;2538340.0	VPLGIGENTR	181216_5915_1113-Rep1_Pst-4h_iRT_2ug_DIA_p.mzXML	3.03953e-05	54250000	3001.23	11752	0.230725
370	103	Solyc01g079820.3.1	Peroxiredoxin (AHRD V3.3 *** Q5JBR7_IPOBA) Soluble Protein	19.9584	20.02	0.0616147	ASISVGSDVTVAAPNVSLQK	2	2998_y4_1;2994_y7_1;2996_y8_1;2999_y10_1;2995_y11_1;2997_y15_1	535963.0;1227090.0;447745.0;266172.0;589632.0;414497.0	ASISVGSDVTVAAPNVSLQK	181216_5915_1113-Rep1_Mock-4h_iRT_2ug_DIA_p.mzXML	3.03953e-05	3481100	4828.71	11753	2998_y4_1;2994_y7_1;2996_y8_1;2999_y10_1;2995_y11_1;2997_y15_1	401591.0;965034.0;389829.0;290425.0;523927.0;368028.0	ASISVGSDVTVAAPNVSLQK	181216_5915_1113-Rep1_Pst-4h_iRT_2ug_DIA_p.mzXML	3.03953e-05	2938830	4779.62	11753	-0.244301
371							DAIEFYGDFDGSFHK	2	3002_y5_1;3004_y7_1;3000_y9_1;3001_y10_1;3003_y11_1;3005_y12_1	1853900.0;646446.0;1415620.0;1304360.0;1147910.0;146670.0	DAIEFYGDFDGSFHK	181216_5915_1113-Rep1_Mock-4h_iRT_2ug_DIA_p.mzXML	3.03953e-05	6514910	5385.35	11754	3002_y5_1;3004_y7_1;3000_y9_1;3001_y10_1;3003_y11_1;3005_y12_1	555088.0;395252.0;805370.0;708454.0;685532.0;239904.0	DAIEFYGDFDGSFHK	181216_5915_1113-Rep1_Pst-4h_iRT_2ug_DIA_p.mzXML	3.03953e-05	3389600	5406.2	11754	-0.94263
372							DAIEFYGDFDGSFHK	3	3011_y3_1;3007_y6_1;3008_y7_1;3010_y8_1;3006_y9_1;3009_y10_1	233243.0;1796050.0;529827.0;773817.0;3133410.0;1303790.0	DAIEFYGDFDGSFHK	181216_5915_1113-Rep1_Mock-4h_iRT_2ug_DIA_p.mzXML	3.03953e-05	7770150	5388.22	11755	3011_y3_1;3007_y6_1;3008_y7_1;3010_y8_1;3006_y9_1;3009_y10_1	545943.0;2700300.0;1013790.0;807908.0;2486090.0;947943.0	DAIEFYGDFDGSFHK	181216_5915_1113-Rep1_Pst-4h_iRT_2ug_DIA_p.mzXML	3.03953e-05	8501980	5397.22	11755	0.129856
373							VLNVEEAPSDFK	2	3017_y3_1;3012_y5_1;3014_y7_1;3013_y8_1;3016_y9_1;3015_y10_1	681608.0;12516200.0;3985970.0;8270470.0;3464190.0;4730570.0	VLNVEEAPSDFK	181216_5915_1113-Rep1_Mock-4h_iRT_2ug_DIA_p.mzXML	3.03953e-05	33649000	3947.92	11756	3017_y3_1;3012_y5_1;3014_y7_1;3013_y8_1;3016_y9_1;3015_y10_1	862060.0;12526500.0;4538150.0;9292700.0;3958500.0;6112290.0	VLNVEEAPSDFK	181216_5915_1113-Rep1_Pst-4h_iRT_2ug_DIA_p.mzXML	3.03953e-05	37290200	3935.79	11756	0.148233
374							WSAYVVDGNVK	2	3018_y4_1;3020_y5_1;3019_y7_1;3022_y8_1;3021_y9_1;3023_y10_1	1695940.0;1817830.0;3070960.0;114668.0;1790670.0;1565500.0	WSAYVVDGNVK	181216_5915_1113-Rep1_Mock-4h_iRT_2ug_DIA_p.mzXML	3.03953e-05	10055600	3890.7	11757	3018_y4_1;3020_y5_1;3019_y7_1;3022_y8_1;3021_y9_1;3023_y10_1	2136930.0;1896380.0;2805630.0;723037.0;2105230.0;2690730.0	WSAYVVDGNVK	181216_5915_1113-Rep1_Pst-4h_iRT_2ug_DIA_p.mzXML	3.03953e-05	12357900	3886.45	11757	0.297434
375	104	Solyc01g079860.3.1	ATP-dependent (S)-NAD(P)H-hydrate dehydratase (AHRD V3.3 *** K4AXN1_SOLLC) Soluble Protein	NA	NA	NA	VLNSEVNDENGTDQLLSLAK	2	NA	NA	NA	NA	NA	NA	NA	NA	3024_y4_1;3026_y10_1;3027_y11_1;3029_y13_1;3025_y14_1;3028_y15_1	285648.0;141725.0;62138.4;195392.0;188033.0;127412.0	VLNSEVNDENGTDQLLSLAK	181216_5915_1113-Rep1_Pst-4h_iRT_2ug_DIA_p.mzXML	3.03953e-05	1000350	5325.14	11758	NA
376	105	Solyc01g079880.3.1	Stem-specific TSJT1 (AHRD V3.3 *** A0A0B0MRD0_GOSAR) Soluble Protein	20.4456	20.7687	0.323143	ITAVPATEEEIWGAK	2	3031_y4_1;3034_y5_1;3033_y11_2;3032_y9_1;3035_y10_1;3030_y11_1	1021630.0;1300550.0;3643240.0;1789250.0;3768700.0;13810600.0	ITAVPATEEEIWGAK	181216_5915_1113-Rep1_Mock-4h_iRT_2ug_DIA_p.mzXML	3.03953e-05	25334000	4949.92	11759	3031_y4_1;3034_y5_1;3033_y11_2;3032_y9_1;3035_y10_1;3030_y11_1	1532200.0;1134930.0;4321060.0;2323740.0;4062280.0;17766100.0	ITAVPATEEEIWGAK	181216_5915_1113-Rep1_Pst-4h_iRT_2ug_DIA_p.mzXML	3.03953e-05	31140400	4887.38	11759	0.297713
377							STSTLFVATDQVGK	2	3039_y4_1;3041_y5_1;3038_y6_1;3037_y8_1;3036_y9_1;3040_y10_1	444087.0;452826.0;1038400.0;2024990.0;3188200.0;581021.0	STSTLFVATDQVGK	181216_5915_1113-Rep1_Mock-4h_iRT_2ug_DIA_p.mzXML	3.03953e-05	7729530	4077.29	11760	3039_y4_1;3041_y5_1;3038_y6_1;3037_y8_1;3036_y9_1;3040_y10_1	443012.0;754524.0;1314110.0;2742320.0;3943030.0;632187.0	STSTLFVATDQVGK	181216_5915_1113-Rep1_Pst-4h_iRT_2ug_DIA_p.mzXML	3.03953e-05	9829180	4055.95	11760	0.34669
378	106	Solyc01g080280.3.1	chloroplast glutamine synthetase Soluble Protein	21.7511	22.3181	0.567009	GGNNILVIC(Carbamidomethyl)DAYTPAGEPIPTNK	2	3096_y4_1;3098_y6_1;3097_y10_1;3101_y11_1;3100_y15_1;3099_y16_1	107092000.0;62107500.0;73294300.0;28034700.0;33522400.0;35347100.0	GGNNILVICDAYTPAGEPIPTNK	181216_5915_1113-Rep1_Mock-4h_iRT_2ug_DIA_p.mzXML	3.03953e-05	339398000	5588.42	11770	3096_y4_1;3098_y6_1;3097_y10_1;3101_y11_1;3100_y15_1;3099_y16_1	168130000.0;96290500.0;116157000.0;44475100.0;53225600.0;56730400.0	GGNNILVICDAYTPAGEPIPTNK	181216_5915_1113-Rep1_Pst-4h_iRT_2ug_DIA_p.mzXML	3.03953e-05	535009000	5575.17	11770	0.656585
379							GGNNILVIC(Carbamidomethyl)DAYTPAGEPIPTNK	3	3102_y4_1;3107_y10_2;3104_y6_1;3105_y8_1;3106_y9_1;3103_y10_1	139651000.0;33242300.0;69272900.0;31726500.0;18459300.0;88999200.0	GGNNILVICDAYTPAGEPIPTNK	181216_5915_1113-Rep1_Mock-4h_iRT_2ug_DIA_p.mzXML	3.03953e-05	381351000	5588.84	11771	3102_y4_1;3107_y10_2;3104_y6_1;3105_y8_1;3106_y9_1;3103_y10_1	167750000.0;41118000.0;80731400.0;38352400.0;22223700.0;110691000.0	GGNNILVICDAYTPAGEPIPTNK	181216_5915_1113-Rep1_Pst-4h_iRT_2ug_DIA_p.mzXML	3.03953e-05	460866000	5577.14	11771	0.273228
380							GGNNILVIC(Carbamidomethyl)DAYTPAGEPIPTNKR	3	NA	NA	NA	NA	NA	NA	NA	NA	3095_y11_2;3091_y5_1;3093_y9_1;3090_y11_1;3092_y12_1;3094_y13_1	751428.0;3481090.0;90010.6;3735500.0;2669640.0;498449.0	GGNNILVICDAYTPAGEPIPTNKR	181216_5915_1113-Rep1_Pst-4h_iRT_2ug_DIA_p.mzXML	3.03953e-05	11226100	4965.87	11769	NA
381							HETASIDQFSWGVANR	2	3113_y7_1;3109_y9_1;3110_y10_1;3111_y12_1;3112_y13_1;3108_y14_1	17961600.0;28070800.0;32859100.0;23424600.0;18357300.0;55926000.0	HETASIDQFSWGVANR	181216_5915_1113-Rep1_Mock-4h_iRT_2ug_DIA_p.mzXML	3.03953e-05	176600000	4494.38	11772	3113_y7_1;3109_y9_1;3110_y10_1;3111_y12_1;3112_y13_1;3108_y14_1	22463700.0;36004200.0;42379600.0;29718200.0;23791900.0;72638200.0	HETASIDQFSWGVANR	181216_5915_1113-Rep1_Pst-4h_iRT_2ug_DIA_p.mzXML	3.03953e-05	226996000	4428.75	11772	0.362182
382							HETASIDQFSWGVANR	3	3117_y3_1;3119_y4_1;3114_y5_1;3116_y6_1;3115_y7_1;3118_y8_1	33224700.0;24057100.0;140988000.0;72718900.0;91858700.0;13958400.0	HETASIDQFSWGVANR	181216_5915_1113-Rep1_Mock-4h_iRT_2ug_DIA_p.mzXML	3.03953e-05	376806000	4493.41	11773	3117_y3_1;3119_y4_1;3114_y5_1;3116_y6_1;3115_y7_1;3118_y8_1	49007100.0;35794700.0;204928000.0;101249000.0;133521000.0;16912700.0	HETASIDQFSWGVANR	181216_5915_1113-Rep1_Pst-4h_iRT_2ug_DIA_p.mzXML	5.88861e-05	541412000	4427.55	11773	0.522905
383							IIAEYIWIGGTGIDMR	2	3130_y7_1;3126_y8_1;3127_y10_1;3128_y11_1;3129_y12_1;3131_y14_1	138589.0;964521.0;947030.0;348143.0;167701.0;114486.0	IIAEYIWIGGTGIDMR	181216_5915_1113-Rep1_Mock-4h_iRT_2ug_DIA_p.mzXML	3.03953e-05	2680470	6542.57	11775	3130_y7_1;3126_y8_1;3127_y10_1;3128_y11_1;3129_y12_1;3131_y14_1	121241.0;807682.0;835744.0;267089.0;135362.0;100213.0	IIAEYIWIGGTGIDMR	181216_5915_1113-Rep1_Pst-4h_iRT_2ug_DIA_p.mzXML	3.03953e-05	2267330	6539.61	11775	-0.241492
384							ITEQAGVVLSLDPK	2	3154_y5_1;3153_y6_1;3151_y7_1;3155_y8_1;3150_y9_1;3152_y10_1	5018590.0;6640530.0;9479150.0;1997900.0;12610200.0;9116990.0	ITEQAGVVLSLDPK	181216_5915_1113-Rep1_Mock-4h_iRT_2ug_DIA_p.mzXML	3.03953e-05	44863400	4768.42	11779	3154_y5_1;3153_y6_1;3151_y7_1;3155_y8_1;3150_y9_1;3152_y10_1	2285570.0;2574350.0;4012290.0;1129610.0;5688170.0;4407170.0	ITEQAGVVLSLDPK	181216_5915_1113-Rep1_Pst-4h_iRT_2ug_DIA_p.mzXML	3.03953e-05	20097200	4723.43	11779	-1.15854
385							ITEQAGVVLSLDPKPIEGDWNGAGC(Carbamidomethyl)HTN	3	3148_y3_1;3147_y5_1;3146_y7_1;3149_y8_1;3144_y14_1;3145_y16_1	295150.0;347210.0;298822.0;84967.4;622534.0;583419.0	ITEQAGVVLSLDPKPIEGDWNGAGCHTN	181216_5915_1113-Rep1_Mock-4h_iRT_2ug_DIA_p.mzXML	3.03953e-05	2232100	5582.44	11778	3148_y3_1;3147_y5_1;3146_y7_1;3149_y8_1;3144_y14_1;3145_y16_1	758116.0;1029180.0;774581.0;323701.0;1403100.0;1257730.0	ITEQAGVVLSLDPKPIEGDWNGAGCHTN	181216_5915_1113-Rep1_Pst-4h_iRT_2ug_DIA_p.mzXML	3.03953e-05	5546410	5573.29	11778	1.31315
386							ITEQAGVVLSLDPKPIEGDWNGAGC(Carbamidomethyl)HTNYSTL	3	3141_y7_1;3143_y9_1;3138_y20_2;3140_y13_1;3142_y15_1;3139_y18_1	938752.0;293811.0;3963560.0;295154.0;20968.4;366561.0	ITEQAGVVLSLDPKPIEGDWNGAGCHTNYSTL	181216_5915_1113-Rep1_Mock-4h_iRT_2ug_DIA_p.mzXML	0.000161682	5878810	6155.55	11777	3141_y7_1;3143_y9_1;3138_y20_2;3140_y13_1;3142_y15_1;3139_y18_1	673692.0;290205.0;3918170.0;391470.0;22358.3;355747.0	ITEQAGVVLSLDPKPIEGDWNGAGCHTNYSTL	181216_5915_1113-Rep1_Pst-4h_iRT_2ug_DIA_p.mzXML	0.000949953	5651640	6126.43	11777	-0.0568546
387							LQSDNGTVNRVEQLLNLDVTPYTDK	3	3159_y3_1;3156_y5_1;3158_y6_1;3160_y7_1;3161_y9_1;3157_y10_1	261870.0;1327840.0;361702.0;178214.0;72830.5;254546.0	LQSDNGTVNRVEQLLNLDVTPYTDK	181216_5915_1113-Rep1_Mock-4h_iRT_2ug_DIA_p.mzXML	3.03953e-05	2457000	6498.4	11780	3159_y3_1;3156_y5_1;3158_y6_1;3160_y7_1;3161_y9_1;3157_y10_1	385476.0;1809380.0;515008.0;221573.0;143986.0;433062.0	LQSDNGTVNRVEQLLNLDVTPYTDK	181216_5915_1113-Rep1_Pst-4h_iRT_2ug_DIA_p.mzXML	3.03953e-05	3508490	6494.57	11780	0.513952
388							LTGKHETASIDQFSWGVANR	3	NA	NA	NA	NA	NA	NA	NA	NA	3166_y3_1;3162_y5_1;3164_y6_1;3163_y7_1;3165_y8_1;3167_y10_1	532301.0;502962.0;477855.0;647473.0;253987.0;51854.1	LTGKHETASIDQFSWGVANR	181216_5915_1113-Rep1_Pst-4h_iRT_2ug_DIA_p.mzXML	3.03953e-05	2466430	3978.76	11781	NA
389							SIDQFSWGVANR	2	3184_y3_1;3181_y5_1;3180_y7_1;3182_y8_1;3185_y9_1;3183_y10_1	1559870.0;2920020.0;4782240.0;3387430.0;958138.0;2628600.0	SIDQFSWGVANR	181216_5915_1113-Rep1_Mock-4h_iRT_2ug_DIA_p.mzXML	3.03953e-05	16236300	4896.77	11784	3184_y3_1;3181_y5_1;3180_y7_1;3182_y8_1;3185_y9_1;3183_y10_1	4643940.0;8911810.0;14102900.0;9814880.0;2835740.0;7580650.0	SIDQFSWGVANR	181216_5915_1113-Rep1_Pst-4h_iRT_2ug_DIA_p.mzXML	3.03953e-05	47889900	4833.5	11784	1.5605
390							VEQLLNLDVTPYTDK	2	3191_y3_1;3186_y5_1;3188_y6_1;3189_y8_1;3187_y10_1;3190_y11_1	33916500.0;197408000.0;68753300.0;78566600.0;101862000.0;69945700.0	VEQLLNLDVTPYTDK	181216_5915_1113-Rep1_Mock-4h_iRT_2ug_DIA_p.mzXML	3.03953e-05	550453000	5720.05	11785	3191_y3_1;3186_y5_1;3188_y6_1;3189_y8_1;3187_y10_1;3190_y11_1	72249300.0;428812000.0;150241000.0;169518000.0;220058000.0;150055000.0	VEQLLNLDVTPYTDK	181216_5915_1113-Rep1_Pst-4h_iRT_2ug_DIA_p.mzXML	3.03953e-05	1190940000	5698.53	11785	1.11341
391							VEQLLNLDVTPYTDK	3	3194_y3_1;3196_y4_1;3192_y5_1;3193_y6_1;3197_y7_1;3195_y8_1	3769310.0;743038.0;3226500.0;2779410.0;416104.0;114359.0	VEQLLNLDVTPYTDK	181216_5915_1113-Rep1_Mock-4h_iRT_2ug_DIA_p.mzXML	3.03953e-05	11048700	5725.31	11786	3194_y3_1;3196_y4_1;3192_y5_1;3193_y6_1;3197_y7_1;3195_y8_1	17482200.0;1336030.0;6338120.0;5206890.0;882220.0;396272.0	VEQLLNLDVTPYTDK	181216_5915_1113-Rep1_Pst-4h_iRT_2ug_DIA_p.mzXML	0.00639078	31641700	5708.99	11786	1.51795
392							VFALQSDNGTVNR	2	3200_y6_1;3203_y7_1;3198_y8_1;3199_y9_1;3202_y10_1;3201_y11_1	184785.0;62598.5;134295.0;113054.0;15946.6;113391.0	VFALQSDNGTVNR	181216_5915_1113-Rep1_Mock-4h_iRT_2ug_DIA_p.mzXML	0.0022747	624069	3340.15	11787	NA	NA	NA	NA	NA	NA	NA	NA	NA
393							VIC(Carbamidomethyl)DAYTPAGEPIPTNK	2	3204_y4_1;3206_y6_1;3205_y10_1;3207_y11_1;3209_y12_1;3208_y14_1	2134520.0;749477.0;1725180.0;636790.0;340699.0;63951.5	VICDAYTPAGEPIPTNK	181216_5915_1113-Rep1_Mock-4h_iRT_2ug_DIA_p.mzXML	3.03953e-05	5650620	3758.18	11788	3204_y4_1;3206_y6_1;3205_y10_1;3207_y11_1;3209_y12_1;3208_y14_1	3183700.0;1160740.0;2714530.0;948594.0;507979.0;162681.0	VICDAYTPAGEPIPTNK	181216_5915_1113-Rep1_Pst-4h_iRT_2ug_DIA_p.mzXML	3.03953e-05	8678230	3779.38	11788	0.618992
394	107	Solyc01g080460.3.1	pyruvate orthophosphate dikinase (AHRD V3.3 *** AT4G15530.6) Soluble Protein	19.7116	20.6567	0.945056	AILSPVSETTSTAK	2	3213_y6_1;3211_y8_1;3215_y9_1;3210_y10_1;3212_y11_1;3214_y12_1	54793.3;517811.0;205737.0;806630.0;433215.0;203120.0	AILSPVSETTSTAK	181216_5915_1113-Rep1_Mock-4h_iRT_2ug_DIA_p.mzXML	3.03953e-05	2221310	3263.18	11789	3213_y6_1;3211_y8_1;3215_y9_1;3210_y10_1;3212_y11_1;3214_y12_1	144239.0;284394.0;250127.0;571195.0;225437.0;86251.3	AILSPVSETTSTAK	181216_5915_1113-Rep1_Pst-4h_iRT_2ug_DIA_p.mzXML	3.03953e-05	1561640	3253.65	11789	-0.508349
395							AVFDSWDSPR	2	3217_y3_1;3221_y6_2;3220_y4_1;3216_y6_1;3219_y7_1;3218_y8_1	4096960.0;496034.0;3155640.0;7646370.0;6098150.0;9718560.0	AVFDSWDSPR	181216_5915_1113-Rep1_Mock-4h_iRT_2ug_DIA_p.mzXML	3.03953e-05	31211700	4239.84	11790	3217_y3_1;3221_y6_2;3220_y4_1;3216_y6_1;3219_y7_1;3218_y8_1	7590290.0;705387.0;5790950.0;13708100.0;11063300.0;17770300.0	AVFDSWDSPR	181216_5915_1113-Rep1_Pst-4h_iRT_2ug_DIA_p.mzXML	8.64658e-05	56628200	4193.16	11790	0.859434
396							DM(Oxidation)M(Oxidation)DIEFTVQENR	2	3225_y4_1;3224_y6_1;3223_y7_1;3222_y8_1;3227_y9_1;3226_y10_1	283069.0;311565.0;570904.0;764034.0;231185.0;224552.0	DMMDIEFTVQENR	181216_5915_1113-Rep1_Mock-4h_iRT_2ug_DIA_p.mzXML	3.03953e-05	2385310	3888.8	11791	3225_y4_1;3224_y6_1;3223_y7_1;3222_y8_1;3227_y9_1;3226_y10_1	768639.0;840814.0;1377020.0;1720720.0;487272.0;464333.0	DMMDIEFTVQENR	181216_5915_1113-Rep1_Pst-4h_iRT_2ug_DIA_p.mzXML	3.03953e-05	5658800	3898.04	11791	1.24632
397							DM(Oxidation)MDIEFTVQENR	2	3231_y4_1;3233_y5_1;3230_y6_1;3229_y7_1;3228_y8_1;3232_y10_1	119339.0;148979.0;372623.0;743898.0;297877.0;185157.0	DMMDIEFTVQENR	181216_5915_1113-Rep1_Mock-4h_iRT_2ug_DIA_p.mzXML	3.03953e-05	1867870	4691.27	11792	3231_y4_1;3233_y5_1;3230_y6_1;3229_y7_1;3228_y8_1;3232_y10_1	762734.0;7868990.0;1563810.0;1331810.0;1680410.0;783222.0	DMMDIEFTVQENR	181216_5915_1113-Rep1_Pst-4h_iRT_2ug_DIA_p.mzXML	0.000428053	13991000	4657.74	11792	2.90503
398							DMGAFLGNPSK	2	3238_y4_1;3234_y5_1;3235_y6_1;3236_y7_1;3239_y8_1;3237_y9_1	372163.0;3254500.0;1130670.0;1574370.0;588656.0;1428270.0	DMGAFLGNPSK	181216_5915_1113-Rep1_Mock-4h_iRT_2ug_DIA_p.mzXML	0.000112769	8348620	4264.92	11793	3238_y4_1;3234_y5_1;3235_y6_1;3236_y7_1;3239_y8_1;3237_y9_1	778094.0;4054380.0;2093950.0;3465070.0;1272770.0;2886460.0	DMGAFLGNPSK	181216_5915_1113-Rep1_Pst-4h_iRT_2ug_DIA_p.mzXML	0.000112769	14550700	4223.88	11793	0.801479
399							EALDSLLPYQR	2	3240_y4_1;3241_y5_1;3244_y6_1;3242_y7_1;3243_y8_1;3245_y9_1	17235500.0;6914790.0;2599700.0;4371620.0;8597570.0;1871140.0	EALDSLLPYQR	181216_5915_1113-Rep1_Mock-4h_iRT_2ug_DIA_p.mzXML	3.03953e-05	41590400	5152.43	11794	3240_y4_1;3241_y5_1;3244_y6_1;3242_y7_1;3243_y8_1;3245_y9_1	37609800.0;14257300.0;5477190.0;9713890.0;17942200.0;3813830.0	EALDSLLPYQR	181216_5915_1113-Rep1_Pst-4h_iRT_2ug_DIA_p.mzXML	3.03953e-05	88814200	5124.73	11794	1.09454
400							ELVENC(Carbamidomethyl)EILER	2	3248_y3_1;3251_y4_1;3250_y6_1;3247_y7_1;3246_y8_1;3249_y9_1	5352540.0;1372100.0;2511060.0;3681520.0;6648460.0;3030170.0	ELVENCEILER	181216_5915_1113-Rep1_Mock-4h_iRT_2ug_DIA_p.mzXML	3.03953e-05	22595800	3898.84	11795	3248_y3_1;3251_y4_1;3250_y6_1;3247_y7_1;3246_y8_1;3249_y9_1	6220500.0;2270990.0;4453850.0;8213400.0;11726900.0;5657210.0	ELVENCEILER	181216_5915_1113-Rep1_Pst-4h_iRT_2ug_DIA_p.mzXML	3.03953e-05	38542900	3887.26	11795	0.77041
401							GILQHDPFEVLDQK	2	3259_y3_1;3261_y4_1;3263_y5_1;3258_y8_1;3262_y9_1;3260_y10_1	609400.0;222191.0;358595.0;812675.0;234282.0;1053080.0	GILQHDPFEVLDQK	181216_5915_1113-Rep1_Mock-4h_iRT_2ug_DIA_p.mzXML	3.03953e-05	3290220	5386.27	11797	3259_y3_1;3261_y4_1;3263_y5_1;3258_y8_1;3262_y9_1;3260_y10_1	1032730.0;642340.0;784025.0;1663420.0;715619.0;1616900.0	GILQHDPFEVLDQK	181216_5915_1113-Rep1_Pst-4h_iRT_2ug_DIA_p.mzXML	0.000112769	6455040	5358.95	11797	0.972242
402							GILQHDPFEVLDQK	3	3266_y3_1;3264_y4_1;3265_y5_1;3268_y6_1;3267_y8_1;3269_y9_1	3928870.0;2244690.0;1213450.0;1101940.0;968680.0;227576.0	GILQHDPFEVLDQK	181216_5915_1113-Rep1_Mock-4h_iRT_2ug_DIA_p.mzXML	3.03953e-05	9685210	5402.32	11798	3266_y3_1;3264_y4_1;3265_y5_1;3268_y6_1;3267_y8_1;3269_y9_1	11493600.0;6185980.0;3567740.0;3336000.0;1538200.0;290721.0	GILQHDPFEVLDQK	181216_5915_1113-Rep1_Pst-4h_iRT_2ug_DIA_p.mzXML	3.03953e-05	26412300	5357.8	11798	1.44735
403							GLPASPGAAVGQVVFSAEDAEEWHAQGK	3	3274_y4_1;3271_y5_1;3275_y6_1;3272_y13_1;3270_y14_1;3273_y15_1	509272.0;504775.0;232510.0;264509.0;329237.0;90105.6	GLPASPGAAVGQVVFSAEDAEEWHAQGK	181216_5915_1113-Rep1_Mock-4h_iRT_2ug_DIA_p.mzXML	3.03953e-05	1930410	6283.17	11799	3274_y4_1;3271_y5_1;3275_y6_1;3272_y13_1;3270_y14_1;3273_y15_1	1313480.0;1133220.0;548785.0;509903.0;520693.0;290918.0	GLPASPGAAVGQVVFSAEDAEEWHAQGK	181216_5915_1113-Rep1_Pst-4h_iRT_2ug_DIA_p.mzXML	3.03953e-05	4317000	6244.95	11799	1.16112
404							IALDM(Oxidation)ANEGLVDK	2	3278_y3_1;3279_y5_1;3281_y6_1;3280_y7_1;3276_y8_1;3277_y10_1	199754.0;106998.0;42910.8;412028.0;2223190.0;931928.0	IALDMANEGLVDK	181216_5915_1113-Rep1_Mock-4h_iRT_2ug_DIA_p.mzXML	0.00185942	3916810	3717.69	11800	3278_y3_1;3279_y5_1;3281_y6_1;3280_y7_1;3276_y8_1;3277_y10_1	727177.0;339519.0;524487.0;900723.0;491265.0;1143650.0	IALDMANEGLVDK	181216_5915_1113-Rep1_Pst-4h_iRT_2ug_DIA_p.mzXML	0.000211698	4126820	3672.76	11800	0.0753514
405							IALDMANEGLVDK	2	3287_y3_1;3285_y5_1;3286_y7_1;3282_y8_1;3284_y9_1;3283_y10_1	918803.0;1128180.0;2064940.0;3341140.0;2730560.0;4070900.0	IALDMANEGLVDK	181216_5915_1113-Rep1_Mock-4h_iRT_2ug_DIA_p.mzXML	3.03953e-05	14254500	4623.88	11801	3287_y3_1;3285_y5_1;3286_y7_1;3282_y8_1;3284_y9_1;3283_y10_1	1657420.0;2143310.0;3722980.0;6513700.0;5512810.0;8044940.0	IALDMANEGLVDK	181216_5915_1113-Rep1_Pst-4h_iRT_2ug_DIA_p.mzXML	3.03953e-05	27595200	4565.53	11801	0.953
406							LDTELTASDLK	2	3292_y4_1;3290_y5_1;3288_y6_1;3289_y7_1;3293_y8_1;3291_y9_1	6333700.0;14749700.0;6691090.0;4578990.0;4420790.0;3266670.0	LDTELTASDLK	181216_5915_1113-Rep1_Mock-4h_iRT_2ug_DIA_p.mzXML	3.03953e-05	40040900	3662.53	11802	3292_y4_1;3290_y5_1;3288_y6_1;3289_y7_1;3293_y8_1;3291_y9_1	1983580.0;4381340.0;7592360.0;6675900.0;3219480.0;4658940.0	LDTELTASDLK	181216_5915_1113-Rep1_Pst-4h_iRT_2ug_DIA_p.mzXML	3.03953e-05	28511600	3636.11	11802	-0.489925
407							LGISYPELTEM(Oxidation)QAR	2	3295_y9_2;3296_y6_1;3297_y7_1;3294_y9_1;3299_y10_1;3298_y11_1	1097390.0;511627.0;365601.0;5383550.0;3106950.0;717105.0	LGISYPELTEMQAR	181216_5915_1113-Rep1_Mock-4h_iRT_2ug_DIA_p.mzXML	3.03953e-05	11182200	4700.29	11803	3295_y9_2;3296_y6_1;3297_y7_1;3294_y9_1;3299_y10_1;3298_y11_1	1956770.0;896577.0;702976.0;8484260.0;2266580.0;1271790.0	LGISYPELTEMQAR	181216_5915_1113-Rep1_Pst-4h_iRT_2ug_DIA_p.mzXML	3.03953e-05	15579000	4636.76	11803	0.478399
408							LGISYPELTEMQAR	2	3305_y4_1;3303_y6_1;3302_y7_1;3300_y9_1;3304_y10_1;3301_y11_1	243422.0;1285450.0;1384150.0;13472700.0;1232090.0;1982450.0	LGISYPELTEMQAR	181216_5915_1113-Rep1_Mock-4h_iRT_2ug_DIA_p.mzXML	3.03953e-05	19600300	5399.82	11804	3305_y4_1;3303_y6_1;3302_y7_1;3300_y9_1;3304_y10_1;3301_y11_1	809438.0;2609630.0;2679100.0;26179400.0;2162550.0;3871100.0	LGISYPELTEMQAR	181216_5915_1113-Rep1_Pst-4h_iRT_2ug_DIA_p.mzXML	3.03953e-05	38311200	5375.91	11804	0.96689
409							LSEVNPM(Oxidation)LGFR	2	3310_y6_2;3308_y3_1;3311_y4_1;3306_y6_1;3307_y7_1;3309_y8_1	520532.0;415505.0;272741.0;3391470.0;1864540.0;1134840.0	LSEVNPMLGFR	181216_5915_1113-Rep1_Mock-4h_iRT_2ug_DIA_p.mzXML	3.03953e-05	7599620	4215.03	11805	3310_y6_2;3308_y3_1;3311_y4_1;3306_y6_1;3307_y7_1;3309_y8_1	1026600.0;10435200.0;454222.0;5913860.0;3949810.0;1996250.0	LSEVNPMLGFR	181216_5915_1113-Rep1_Pst-4h_iRT_2ug_DIA_p.mzXML	8.64658e-05	23776000	4173.29	11805	1.64551
410							LSEVNPMLGFR	2	NA	NA	NA	NA	NA	NA	NA	NA	3315_y3_1;3317_y4_1;3312_y6_1;3313_y7_1;3314_y8_1;3316_y9_1	618874.0;474033.0;1619780.0;1466290.0;850838.0;830707.0	LSEVNPMLGFR	181216_5915_1113-Rep1_Pst-4h_iRT_2ug_DIA_p.mzXML	5.88861e-05	5860530	5139.23	11806	NA
411							MVEPQHLDQLLHPQFENPLAYK	4	NA	NA	NA	NA	NA	NA	NA	NA	3326_y3_1;3329_y5_1;3325_y10_2;3328_y16_2;3327_y8_1;3324_y10_1	2737400.0;1137560.0;162897.0;137638.0;916916.0;844164.0	MVEPQHLDQLLHPQFENPLAYK	181216_5915_1113-Rep1_Pst-4h_iRT_2ug_DIA_p.mzXML	0.000428053	5936580	6010.8	11808	NA
412							TETSPEDVGGM(Oxidation)NAAAGILTAR	2	3334_y4_1;3331_y6_1;3333_y8_1;3335_y17_2;3332_y10_1;3330_y13_1	152964.0;156590.0;80607.6;324790.0;156169.0;713916.0	TETSPEDVGGMNAAAGILTAR	181216_5915_1113-Rep1_Mock-4h_iRT_2ug_DIA_p.mzXML	3.03953e-05	1585040	4289.93	11809	NA	NA	NA	NA	NA	NA	NA	NA	NA
413							TETSPEDVGGMNAAAGILTAR	2	NA	NA	NA	NA	NA	NA	NA	NA	3341_y4_1;3340_y10_1;3339_y12_1;3336_y13_1;3338_y14_1;3337_y17_1	681807.0;646941.0;722100.0;3062850.0;565592.0;706824.0	TETSPEDVGGMNAAAGILTAR	181216_5915_1113-Rep1_Pst-4h_iRT_2ug_DIA_p.mzXML	3.03953e-05	6386120	5205.07	11810	NA
414							VFAEMGTSLNYK	2	3343_y3_1;3347_y4_1;3346_y5_1;3342_y7_1;3345_y8_1;3344_y10_1	1110750.0;221090.0;0.0;1045510.0;1119850.0;1479700.0	VFAEMGTSLNYK	181216_5915_1113-Rep1_Mock-4h_iRT_2ug_DIA_p.mzXML	5.88861e-05	4976900	4265.75	11811	3343_y3_1;3347_y4_1;3346_y5_1;3342_y7_1;3345_y8_1;3344_y10_1	2268250.0;433246.0;509170.0;2740270.0;2762950.0;3077950.0	VFAEMGTSLNYK	181216_5915_1113-Rep1_Pst-4h_iRT_2ug_DIA_p.mzXML	3.03953e-05	11791800	4225.69	11811	1.24446
415							VIHEGEWISLNGSTGEVILGK	3	3351_y4_1;3353_y5_1;3350_y8_1;3352_y9_1;3349_y10_1;3348_y11_1	367050.0;97768.7;353403.0;0.0;336999.0;569919.0	VIHEGEWISLNGSTGEVILGK	181216_5915_1113-Rep1_Mock-4h_iRT_2ug_DIA_p.mzXML	3.03953e-05	1725140	5579.19	11812	3351_y4_1;3353_y5_1;3350_y8_1;3352_y9_1;3349_y10_1;3348_y11_1	482795.0;172442.0;807716.0;136337.0;789622.0;1204200.0	VIHEGEWISLNGSTGEVILGK	181216_5915_1113-Rep1_Pst-4h_iRT_2ug_DIA_p.mzXML	3.03953e-05	3593110	5559.46	11812	1.05852
416							VM(Oxidation)ANADTPEDALAAR	2	3358_y5_1;3354_y8_1;3355_y9_1;3357_y10_1;3359_y11_1;3356_y13_1	563169.0;1273740.0;715336.0;687200.0;385209.0;818815.0	VMANADTPEDALAAR	181216_5915_1113-Rep1_Mock-4h_iRT_2ug_DIA_p.mzXML	3.03953e-05	4443470	3101.59	11813	3358_y5_1;3354_y8_1;3355_y9_1;3357_y10_1;3359_y11_1;3356_y13_1	528500.0;1355330.0;736081.0;793950.0;391698.0;850705.0	VMANADTPEDALAAR	181216_5915_1113-Rep1_Pst-4h_iRT_2ug_DIA_p.mzXML	3.03953e-05	4656260	3090.11	11813	0.0674849
417							VMANADTPEDALAAR	2	3363_y5_1;3360_y8_1;3362_y9_1;3361_y10_1;3365_y11_1;3364_y13_1	741465.0;2628430.0;1139520.0;1524330.0;790554.0;650756.0	VMANADTPEDALAAR	181216_5915_1113-Rep1_Mock-4h_iRT_2ug_DIA_p.mzXML	3.03953e-05	7475060	3484.74	11814	3363_y5_1;3360_y8_1;3362_y9_1;3361_y10_1;3365_y11_1;3364_y13_1	825091.0;3380500.0;1435880.0;1949210.0;1011610.0;836310.0	VMANADTPEDALAAR	181216_5915_1113-Rep1_Pst-4h_iRT_2ug_DIA_p.mzXML	3.03953e-05	9438600	3480.82	11814	0.336488
418	108	Solyc01g080520.3.1	Protein kinase family protein (AHRD V3.3 *-* AT5G35960.1) Soluble Protein	19.2964	19.8132	0.516847	ISALESEADALR	2	3374_y3_1;3377_y5_1;3372_y7_1;3373_y8_1;3375_y9_1;3376_y10_1	479233.0;462708.0;771562.0;733440.0;372068.0;296264.0	ISALESEADALR	181216_5915_1113-Rep1_Mock-4h_iRT_2ug_DIA_p.mzXML	3.03953e-05	3115270	4079.73	11816	3374_y3_1;3377_y5_1;3372_y7_1;3373_y8_1;3375_y9_1;3376_y10_1	797150.0;391125.0;1460710.0;1255630.0;642049.0;423902.0	ISALESEADALR	181216_5915_1113-Rep1_Pst-4h_iRT_2ug_DIA_p.mzXML	3.03953e-05	4970570	4054.6	11816	0.674054
419							ISALESEADALRR	3	3371_y6_2;3369_y4_1;3370_y9_2;3368_y10_2;3367_y11_2;3366_y12_2	1685800.0;2034870.0;2291410.0;2482300.0;4994410.0;9448210.0	ISALESEADALRR	181216_5915_1113-Rep1_Mock-4h_iRT_2ug_DIA_p.mzXML	3.03953e-05	22937000	3597.35	11815	3371_y6_2;3369_y4_1;3370_y9_2;3368_y10_2;3367_y11_2;3366_y12_2	2418980.0;2537300.0;3385140.0;4019550.0;7146120.0;13871800.0	ISALESEADALRR	181216_5915_1113-Rep1_Pst-4h_iRT_2ug_DIA_p.mzXML	3.03953e-05	33378900	3581.67	11815	0.54126
420							SLNEEEDSSAGAPGFAK	2	3378_y5_1;3379_y7_1;3383_y9_1;3382_y10_1;3380_y11_1;3381_y12_1	1940690.0;451057.0;353726.0;380130.0;556643.0;517670.0	SLNEEEDSSAGAPGFAK	181216_5915_1113-Rep1_Mock-4h_iRT_2ug_DIA_p.mzXML	3.03953e-05	4199920	2917.92	11817	3378_y5_1;3379_y7_1;3383_y9_1;3382_y10_1;3380_y11_1;3381_y12_1	2108420.0;508954.0;505303.0;421790.0;572611.0;584859.0	SLNEEEDSSAGAPGFAK	181216_5915_1113-Rep1_Pst-4h_iRT_2ug_DIA_p.mzXML	3.03953e-05	4701930	2902.28	11817	0.162891
421	109	Solyc01g080640.3.1	Multidrug resistance protein ABC transporter family protein (AHRD V3.3 *** G7IF78_MEDTR) Membrane Protein 15 Region 18-40,42-63,95-117,128-149,158-180,193-215,310-332,355-377,444-466,935-957,973-995,1043-1065,1067-1088,1164-1186,1194-1216	15.5262	17.5883	2.06204	LDSPVVESGDNWSVGQR	2	3387_y3_1;3389_y7_1;3388_y9_1;3384_y10_1;3385_y11_1;3386_y12_1	132277.0;0.0;16756.2;52780.2;47191.6;42858.3	LDSPVVESGDNWSVGQR	181216_5915_1113-Rep1_Mock-4h_iRT_2ug_DIA_p.mzXML	0.000968468	291863	4312.08	11818	3387_y3_1;3389_y7_1;3388_y9_1;3384_y10_1;3385_y11_1;3386_y12_1	388574.0;0.0;104967.0;217415.0;197061.0;189051.0	LDSPVVESGDNWSVGQR	181216_5915_1113-Rep1_Pst-4h_iRT_2ug_DIA_p.mzXML	3.03953e-05	1097070	4276.02	11818	1.91029
422	110	Solyc01g080790.3.1	Plant basic secretory family protein (AHRD V3.3 *** B9GHT3_POPTR) Soluble Protein	18.3395	18.3327	-0.00676735	VDYFVTNTAANTPGGAR	2	3392_y5_1;3395_y8_1;3391_y9_1;3393_y11_1;3390_y12_1;3394_y13_1	287928.0;286293.0;315387.0;405661.0;567480.0;196895.0	VDYFVTNTAANTPGGAR	181216_5915_1113-Rep1_Mock-4h_iRT_2ug_DIA_p.mzXML	3.03953e-05	2059640	3815.58	11819	3392_y5_1;3395_y8_1;3391_y9_1;3393_y11_1;3390_y12_1;3394_y13_1	396744.0;366627.0;269528.0;470250.0;442538.0;155634.0	VDYFVTNTAANTPGGAR	181216_5915_1113-Rep1_Pst-4h_iRT_2ug_DIA_p.mzXML	3.03953e-05	2101320	3822.56	11819	0.0289037
423	111	Solyc01g080810.3.1	Isoleucyl-tRNA synthetase (AHRD V3.3 *** F4K4Q2_ARATH) Soluble Protein	18.4313	18.3011	-0.130201	ATEQWFASVEGFR	2	NA	NA	NA	NA	NA	NA	NA	NA	3405_y3_1;3406_y4_1;3407_y5_1;3404_y6_1;3402_y8_1;3403_y9_1	1279650.0;40589.7;116652.0;821053.0;2785530.0;1338440.0	ATEQWFASVEGFR	181216_5915_1113-Rep1_Pst-4h_iRT_2ug_DIA_p.mzXML	0.000161682	6381920	5907.83	11821	NA
424							ENPPYSADVLR	2	3419_y3_1;3417_y8_2;3414_y9_2;3418_y7_1;3415_y8_1;3416_y9_1	202930.0;469254.0;2848510.0;317729.0;1053450.0;730907.0	ENPPYSADVLR	181216_5915_1113-Rep1_Mock-4h_iRT_2ug_DIA_p.mzXML	3.03953e-05	5622780	3613.53	11823	3419_y3_1;3417_y8_2;3414_y9_2;3418_y7_1;3415_y8_1;3416_y9_1	125609.0;383290.0;2254960.0;360472.0;1356480.0;536216.0	ENPPYSADVLR	181216_5915_1113-Rep1_Pst-4h_iRT_2ug_DIA_p.mzXML	3.03953e-05	5017030	3599.03	11823	-0.16445
425							ESLNYPADLYLEGTDQHR	3	NA	NA	NA	NA	NA	NA	NA	NA	3423_y3_1;3424_y4_1;3425_y5_1;3420_y7_1;3421_y8_1;3422_y9_1	250999.0;184516.0;337711.0;338879.0;772803.0;39815.3	ESLNYPADLYLEGTDQHR	181216_5915_1113-Rep1_Pst-4h_iRT_2ug_DIA_p.mzXML	0.0026607	1924720	4793.52	11824	NA
426							ESYDSYQFFK	2	3426_y3_1;3429_y4_1;3430_y5_1;3428_y6_1;3427_y7_1;3431_y8_1	292326.0;223876.0;100816.0;185146.0;314298.0;146073.0	ESYDSYQFFK	181216_5915_1113-Rep1_Mock-4h_iRT_2ug_DIA_p.mzXML	0.000161682	1262540	4722.47	11825	3426_y3_1;3429_y4_1;3430_y5_1;3428_y6_1;3427_y7_1;3431_y8_1	389362.0;136965.0;228691.0;189237.0;407557.0;95076.4	ESYDSYQFFK	181216_5915_1113-Rep1_Pst-4h_iRT_2ug_DIA_p.mzXML	0.00283695	1446890	4660.52	11825	0.196626
427	112	Solyc01g080840.3.1	Protein translocase subunit SecA (AHRD V3.3 *** K4AXX7_SOLLC) Soluble Protein	19.5319	20.0809	0.549048	EVLIVDEFTGR	2	3467_y4_1;3464_y5_1;3463_y6_1;3462_y7_1;3465_y8_1;3466_y9_1	7201300.0;6649200.0;840344.0;2737650.0;7846110.0;1464140.0	EVLIVDEFTGR	181216_5915_1113-Rep1_Mock-4h_iRT_2ug_DIA_p.mzXML	0.000968468	26738800	5687.3	11831	3467_y4_1;3464_y5_1;3463_y6_1;3462_y7_1;3465_y8_1;3466_y9_1	10427500.0;10444700.0;1242360.0;3712310.0;10565700.0;2389530.0	EVLIVDEFTGR	181216_5915_1113-Rep1_Pst-4h_iRT_2ug_DIA_p.mzXML	0.0134225	38782100	5675.97	11831	0.536456
428							IGRPVLVGTTSVEQSDALSEQLR	3	3469_y5_1;3472_y6_1;3471_y7_1;3473_y8_1;3468_y9_1;3470_y11_1	606087.0;0.0;531129.0;276836.0;598648.0;464247.0	IGRPVLVGTTSVEQSDALSEQLR	181216_5915_1113-Rep1_Mock-4h_iRT_2ug_DIA_p.mzXML	3.03953e-05	2476950	4670.05	11832	NA	NA	NA	NA	NA	NA	NA	NA	NA
429							LAEEAVEVAVK	2	3479_y4_1;3474_y5_1;3478_y6_1;3475_y7_1;3477_y8_1;3476_y9_1	614232.0;528446.0;348457.0;593860.0;716315.0;749644.0	LAEEAVEVAVK	181216_5915_1113-Rep1_Mock-4h_iRT_2ug_DIA_p.mzXML	3.03953e-05	3550960	3395.9	11833	3479_y4_1;3474_y5_1;3478_y6_1;3475_y7_1;3477_y8_1;3476_y9_1	928196.0;723416.0;524138.0;886606.0;945099.0;829073.0	LAEEAVEVAVK	181216_5915_1113-Rep1_Pst-4h_iRT_2ug_DIA_p.mzXML	3.03953e-05	4836530	3386.25	11833	0.445763
430							QLFEYDEVLNSQR	2	NA	NA	NA	NA	NA	NA	NA	NA	3483_y5_1;3485_y6_1;3482_y8_1;3481_y9_1;3484_y10_1;3480_y11_1	0.0;37071.6;779764.0;1401180.0;502196.0;2147770.0	QLFEYDEVLNSQR	181216_5915_1113-Rep1_Pst-4h_iRT_2ug_DIA_p.mzXML	0.00422844	4867980	5149.79	11834	NA
431							TPLIISGPAEKPSDQYYK	3	NA	NA	NA	NA	NA	NA	NA	NA	3491_y4_1;3487_y13_2;3490_y14_2;3489_y15_2;3486_y7_1;3488_y8_1	117178.0;403801.0;66463.5;1643570.0;277714.0;0.0	TPLIISGPAEKPSDQYYK	181216_5915_1113-Rep1_Pst-4h_iRT_2ug_DIA_p.mzXML	0.00833491	2508730	3910.83	11835	NA
432	113	Solyc01g081300.3.1	Phosphoribosylaminoimidazole-succinocarboxamide synthase, chloroplastic (AHRD V3.3 *** PUR7_ARATH) Soluble Protein	17.1906	17.8739	0.683277	GLMTQADYDEVSR	2	3497_y4_1;3494_y6_1;3493_y7_1;3492_y8_1;3495_y9_1;3496_y10_1	13389.7;116873.0;474551.0;360126.0;152985.0;116143.0	GLMTQADYDEVSR	181216_5915_1113-Rep1_Mock-4h_iRT_2ug_DIA_p.mzXML	3.03953e-05	1234070	3497.81	11836	3497_y4_1;3494_y6_1;3493_y7_1;3492_y8_1;3495_y9_1;3496_y10_1	11703.6;265412.0;476324.0;573026.0;247915.0;293058.0	GLMTQADYDEVSR	181216_5915_1113-Rep1_Pst-4h_iRT_2ug_DIA_p.mzXML	3.03953e-05	1867440	3497.5	11836	0.597638
433	114	Solyc01g081570.3.1	carboxyl-terminal peptidase (DUF239) (AHRD V3.3 *** AT2G44210.1) Membrane Protein 1 Region 6-28	17.4519	17.6732	0.2213	APQDLGTYTEDNNC(Carbamidomethyl)YDVQLGK	2	3504_y4_1;3507_y5_1;3508_y6_1;3505_y13_1;3509_y14_1;3506_y16_1	50319.8;58110.0;23401.3;25230.2;16922.7;31919.9	APQDLGTYTEDNNCYDVQLGK	181216_5915_1113-Rep1_Mock-4h_iRT_2ug_DIA_p.mzXML	3.03953e-05	205904	4397.51	11838	3504_y4_1;3507_y5_1;3508_y6_1;3505_y13_1;3509_y14_1;3506_y16_1	98321.3;71639.1;54304.1;0.0;39448.5;61101.3	APQDLGTYTEDNNCYDVQLGK	181216_5915_1113-Rep1_Pst-4h_iRT_2ug_DIA_p.mzXML	3.03953e-05	324814	4347.03	11838	0.657642
434							NIQVVDESNNLR	2	3515_y5_1;3513_y6_1;3511_y7_1;3510_y8_1;3512_y9_1;3514_y10_1	191149.0;1017850.0;417593.0;666672.0;404908.0;322325.0	NIQVVDESNNLR	181216_5915_1113-Rep1_Mock-4h_iRT_2ug_DIA_p.mzXML	3.03953e-05	3020500	3183.93	11839	3515_y5_1;3513_y6_1;3511_y7_1;3510_y8_1;3512_y9_1;3514_y10_1	196039.0;240331.0;361464.0;753815.0;472035.0;367937.0	NIQVVDESNNLR	181216_5915_1113-Rep1_Pst-4h_iRT_2ug_DIA_p.mzXML	3.03953e-05	2391620	3177.73	11839	-0.336799
435	115	Solyc01g086750.3.1	Clustered mitochondria protein homolog (AHRD V3.3 *** K4AY68_SOLLC) Soluble Protein	NA	NA	NA	LAGSEEEIVADQELVK	2	3521_y5_1;3520_y6_1;3517_y7_1;3516_y8_1;3518_y9_1;3519_y10_1	73117.4;623632.0;129286.0;155502.0;32897.8;26177.7	LAGSEEEIVADQELVK	181216_5915_1113-Rep1_Mock-4h_iRT_2ug_DIA_p.mzXML	3.03953e-05	1040610	4462.04	11840	NA	NA	NA	NA	NA	NA	NA	NA	NA
436	116	Solyc01g087040.2.1	PsbP-like (AHRD V3.3 *** A0A0U9HL69_KLEFL) Soluble Protein	20.2362	20.8026	0.566358	ASAEYIYDVPDGWK	2	3525_y3_1;3522_y5_1;3524_y6_1;3523_y8_1;3526_y9_1;3527_y10_1	8412370.0;24318900.0;10822400.0;23690500.0;12078200.0;7382380.0	ASAEYIYDVPDGWK	181216_5915_1113-Rep1_Mock-4h_iRT_2ug_DIA_p.mzXML	3.03953e-05	86704700	5267.88	11841	3525_y3_1;3522_y5_1;3524_y6_1;3523_y8_1;3526_y9_1;3527_y10_1	14280600.0;43685600.0;19988700.0;46386100.0;23003500.0;14368700.0	ASAEYIYDVPDGWK	181216_5915_1113-Rep1_Pst-4h_iRT_2ug_DIA_p.mzXML	3.03953e-05	161713000	5238.03	11841	0.899254
437							DSPSSFNIYYGTAASAANYGGYGGNSDK	2	3536_y6_1;3534_y9_1;3537_y14_1;3535_y18_1;3539_y19_1;3538_y20_1	452652.0;545640.0;382071.0;504787.0;332299.0;366024.0	DSPSSFNIYYGTAASAANYGGYGGNSDK	181216_5915_1113-Rep1_Mock-4h_iRT_2ug_DIA_p.mzXML	3.03953e-05	2583470	5438.06	11843	3536_y6_1;3534_y9_1;3537_y14_1;3535_y18_1;3539_y19_1;3538_y20_1	601509.0;783163.0;509242.0;698436.0;456324.0;506129.0	DSPSSFNIYYGTAASAANYGGYGGNSDK	181216_5915_1113-Rep1_Pst-4h_iRT_2ug_DIA_p.mzXML	3.03953e-05	3554800	5440.66	11843	0.460458
438							DSPSSFNIYYGTAASAANYGGYGGNSDK	3	3541_y6_1;3544_y8_1;3540_y9_1;3543_y10_1;3542_y11_1;3545_y12_1	815995.0;479602.0;1610650.0;599780.0;531541.0;457597.0	DSPSSFNIYYGTAASAANYGGYGGNSDK	181216_5915_1113-Rep1_Mock-4h_iRT_2ug_DIA_p.mzXML	3.03953e-05	4495170	5438.05	11844	3541_y6_1;3544_y8_1;3540_y9_1;3543_y10_1;3542_y11_1;3545_y12_1	1022770.0;330182.0;1155180.0;412798.0;455832.0;412764.0	DSPSSFNIYYGTAASAANYGGYGGNSDK	181216_5915_1113-Rep1_Pst-4h_iRT_2ug_DIA_p.mzXML	3.03953e-05	3789520	5441.15	11844	-0.246361
439							DSPSSFNIYYGTAASAANYGGYGGNSDKK	3	3532_y7_1;3528_y11_1;3529_y12_1;3531_y13_1;3530_y15_1;3533_y16_1	225368.0;212013.0;209598.0;206591.0;175642.0;98363.2	DSPSSFNIYYGTAASAANYGGYGGNSDKK	181216_5915_1113-Rep1_Mock-4h_iRT_2ug_DIA_p.mzXML	3.03953e-05	1127570	4971.63	11842	3532_y7_1;3528_y11_1;3529_y12_1;3531_y13_1;3530_y15_1;3533_y16_1	171142.0;145314.0;173733.0;150830.0;109167.0;80309.1	DSPSSFNIYYGTAASAANYGGYGGNSDKK	181216_5915_1113-Rep1_Pst-4h_iRT_2ug_DIA_p.mzXML	3.03953e-05	830495	4917.81	11842	-0.441174
440							DVILNNLALSDVNLQDLIANADGVTSEER	3	NA	NA	NA	NA	NA	NA	NA	NA	3550_y5_1;3547_y7_1;3548_y8_1;3551_y9_1;3546_y11_1;3549_y12_1	237757.0;379734.0;346122.0;111670.0;470693.0;42388.8	DVILNNLALSDVNLQDLIANADGVTSEER	181216_5915_1113-Rep1_Pst-4h_iRT_2ug_DIA_p.mzXML	3.03953e-05	1588360	6577.6	11845	NA
441							EYLTYLAGFR	2	3557_y3_1;3555_y4_1;3554_y5_1;3553_y6_1;3552_y7_1;3556_y8_1	1348390.0;3610160.0;7127760.0;7060100.0;8798830.0;4865130.0	EYLTYLAGFR	181216_5915_1113-Rep1_Mock-4h_iRT_2ug_DIA_p.mzXML	3.03953e-05	32810400	5878.02	11846	3557_y3_1;3555_y4_1;3554_y5_1;3553_y6_1;3552_y7_1;3556_y8_1	2551120.0;4813790.0;7512790.0;8372300.0;10026500.0;5397020.0	EYLTYLAGFR	181216_5915_1113-Rep1_Pst-4h_iRT_2ug_DIA_p.mzXML	3.03953e-05	38673500	5866.32	11846	0.237192
442							KASAEYIYDVPDGWK	2	3559_y3_1;3558_y5_1;3560_y6_1;3561_y8_1;3563_y9_1;3562_y10_1	988247.0;1861610.0;734479.0;632871.0;1575830.0;328315.0	KASAEYIYDVPDGWK	181216_5915_1113-Rep1_Mock-4h_iRT_2ug_DIA_p.mzXML	3.03953e-05	6121350	4577.18	11847	3559_y3_1;3558_y5_1;3560_y6_1;3561_y8_1;3563_y9_1;3562_y10_1	1804700.0;3321780.0;1357580.0;1364090.0;1106020.0;748054.0	KASAEYIYDVPDGWK	181216_5915_1113-Rep1_Pst-4h_iRT_2ug_DIA_p.mzXML	3.03953e-05	9702220	4505.59	11847	0.664465
443							LYAHFVNAPAPEWK	2	3564_y4_1;3565_y6_1;3569_y7_1;3568_y8_1;3567_y9_1;3566_y10_1	3564070.0;2149600.0;730635.0;1288930.0;1652660.0;1920880.0	LYAHFVNAPAPEWK	181216_5915_1113-Rep1_Mock-4h_iRT_2ug_DIA_p.mzXML	3.03953e-05	11306800	4451.51	11848	3564_y4_1;3565_y6_1;3569_y7_1;3568_y8_1;3567_y9_1;3566_y10_1	5496530.0;3364030.0;1147030.0;2127850.0;2604950.0;2934510.0	LYAHFVNAPAPEWK	181216_5915_1113-Rep1_Pst-4h_iRT_2ug_DIA_p.mzXML	3.03953e-05	17674900	4378.7	11848	0.644511
444							SAEYIYDVPDGWK	2	3572_y3_1;3575_y4_1;3570_y5_1;3573_y6_1;3571_y8_1;3574_y9_1	8396340.0;10015400.0;24318900.0;10822400.0;23653200.0;12078200.0	SAEYIYDVPDGWK	181216_5915_1113-Rep1_Mock-4h_iRT_2ug_DIA_p.mzXML	3.03953e-05	89284400	5267.88	11849	3572_y3_1;3575_y4_1;3570_y5_1;3573_y6_1;3571_y8_1;3574_y9_1	15723100.0;15893500.0;43685600.0;20546700.0;47463800.0;23183700.0	SAEYIYDVPDGWK	181216_5915_1113-Rep1_Pst-4h_iRT_2ug_DIA_p.mzXML	3.03953e-05	166496000	5238.03	11849	0.899007
445	117	Solyc01g087190.3.1	Chaperonin-like RbcX protein (AHRD V3.3 *** G7J266_MEDTR) Soluble Protein	19.0818	19.0811	-0.000667306	ISDENVELMR	2	3581_y3_1;3578_y4_1;3579_y6_1;3580_y7_1;3577_y8_1;3576_y9_1	991247.0;697246.0;232315.0;246150.0;373191.0;938158.0	ISDENVELMR	181216_5915_1113-Rep1_Mock-4h_iRT_2ug_DIA_p.mzXML	3.03953e-05	3478310	3376.47	11850	3581_y3_1;3578_y4_1;3579_y6_1;3580_y7_1;3577_y8_1;3576_y9_1	789397.0;835341.0;263398.0;174001.0;435677.0;826683.0	ISDENVELMR	181216_5915_1113-Rep1_Pst-4h_iRT_2ug_DIA_p.mzXML	5.88861e-05	3324500	3365.71	11850	-0.0652491
446	118	Solyc01g087270.3.1	Carotenoid cleavage dioxygenase (AHRD V3.3 *-* A0A166HYX6_DAUCA) Soluble Protein	NA	NA	NA	NEEGGWVVVKPNPNK	2	3584_y3_1;3582_y5_1;3585_y6_1;3586_y7_1;3583_y8_1;3587_y9_1	76527.3;57826.6;69301.3;25266.0;31633.7;24262.3	NEEGGWVVVKPNPNK	181216_5915_1113-Rep1_Mock-4h_iRT_2ug_DIA_p.mzXML	3.03953e-05	284817	3103.49	11851	NA	NA	NA	NA	NA	NA	NA	NA	NA
447	119	Solyc01g087520.3.1	Ferredoxin-thioredoxin reductase, variable chain (AHRD V3.3 *** I3SXR8_MEDTR) Soluble Protein	23.6718	24.397	0.725134	SVIVDNPSTVSSTSSLSVDAGVDEK	2	3590_y6_1;3589_y7_1;3591_y9_1;3593_y11_1;3588_y15_1;3592_y19_1	60628.1;144140.0;61021.9;3976.11;69416.4;42023.1	SVIVDNPSTVSSTSSLSVDAGVDEK	181216_5915_1113-Rep1_Mock-4h_iRT_2ug_DIA_p.mzXML	0.000112769	381206	4541.93	11852	NA	NA	NA	NA	NA	NA	NA	NA	NA
448							VEFVVDDLEGR	2	3605_y4_1;3604_y5_1;3601_y6_1;3600_y7_1;3603_y8_1;3602_y9_1	8003180.0;7835710.0;15047300.0;29807600.0;12705700.0;19710000.0	VEFVVDDLEGR	181216_5915_1113-Rep1_Mock-4h_iRT_2ug_DIA_p.mzXML	3.03953e-05	93109600	5005.18	11854	3605_y4_1;3604_y5_1;3601_y6_1;3600_y7_1;3603_y8_1;3602_y9_1	17548100.0;16691200.0;31225200.0;63692100.0;27201800.0;41300900.0	VEFVVDDLEGR	181216_5915_1113-Rep1_Pst-4h_iRT_2ug_DIA_p.mzXML	3.03953e-05	197659000	4953.79	11854	1.08601
449							VPELDLDGR	2	3610_y8_2;3609_y4_1;3608_y5_1;3606_y6_1;3607_y7_1;3611_y8_1	14616800.0;6969800.0;8520870.0;18229100.0;16666400.0;5255780.0	VPELDLDGR	181216_5915_1113-Rep1_Mock-4h_iRT_2ug_DIA_p.mzXML	3.03953e-05	70258700	3797.86	11855	3610_y8_2;3609_y4_1;3608_y5_1;3606_y6_1;3607_y7_1;3611_y8_1	17894300.0;9178000.0;11049700.0;23823200.0;19992900.0;6385670.0	VPELDLDGR	181216_5915_1113-Rep1_Pst-4h_iRT_2ug_DIA_p.mzXML	3.03953e-05	88323800	3797.19	11855	0.330125
450	120	Solyc01g087730.3.1	Ribosomal protein (AHRD V3.3 *** K4AYG3_SOLLC) Soluble Protein	20.6502	21.4724	0.822281	AGTVTTNIPQAIEEFK	2	NA	NA	NA	NA	NA	NA	NA	NA	3643_y4_1;3645_y6_1;3642_y8_1;3646_y9_1;3647_y11_1;3644_y12_1	890464.0;507044.0;5918140.0;1020740.0;910887.0;1111160.0	AGTVTTNIPQAIEEFK	181216_5915_1113-Rep1_Pst-4h_iRT_2ug_DIA_p.mzXML	0.000161682	10358400	5525.67	11861	NA
451							AGTVTTNIPQAIEEFKK	2	3635_y5_1;3630_y9_1;3634_y10_1;3633_y11_1;3632_y12_1;3631_y13_1	283048.0;1380110.0;131031.0;111773.0;90691.2;78147.2	AGTVTTNIPQAIEEFKK	181216_5915_1113-Rep1_Mock-4h_iRT_2ug_DIA_p.mzXML	3.03953e-05	2074800	4822.89	11859	NA	NA	NA	NA	NA	NA	NA	NA	NA
452							AGTVTTNIPQAIEEFKK	3	3639_y9_2;3638_y5_1;3640_y6_1;3637_y7_1;3641_y8_1;3636_y9_1	2306350.0;1174770.0;864723.0;2444920.0;736030.0;10239900.0	AGTVTTNIPQAIEEFKK	181216_5915_1113-Rep1_Mock-4h_iRT_2ug_DIA_p.mzXML	3.03953e-05	17766700	4823.79	11860	3639_y9_2;3638_y5_1;3640_y6_1;3637_y7_1;3641_y8_1;3636_y9_1	2537450.0;2581710.0;690957.0;2320410.0;647639.0;9488200.0	AGTVTTNIPQAIEEFKK	181216_5915_1113-Rep1_Pst-4h_iRT_2ug_DIA_p.mzXML	3.03953e-05	18266400	4759.67	11860	0.0400166
453							FVETAEAHFR	2	3659_y3_1;3656_y4_1;3658_y5_1;3657_y6_1;3655_y7_1;3654_y8_1	177075.0;307331.0;672895.0;578951.0;853638.0;1636240.0	FVETAEAHFR	181216_5915_1113-Rep1_Mock-4h_iRT_2ug_DIA_p.mzXML	3.03953e-05	4226130	2648.49	11863	3659_y3_1;3656_y4_1;3658_y5_1;3657_y6_1;3655_y7_1;3654_y8_1	458669.0;462994.0;954649.0;1046640.0;1623150.0;2969940.0	FVETAEAHFR	181216_5915_1113-Rep1_Pst-4h_iRT_2ug_DIA_p.mzXML	3.03953e-05	7516050	2622.56	11863	0.830638
454							NAGADIVGGEDLIEQIK	2	3664_y3_1;3662_y4_1;3663_y9_1;3660_y10_1;3661_y11_1;3665_y13_1	1638970.0;4410740.0;2721260.0;13724700.0;9082890.0;2202490.0	NAGADIVGGEDLIEQIK	181216_5915_1113-Rep1_Mock-4h_iRT_2ug_DIA_p.mzXML	3.03953e-05	33781100	5669.99	11864	3664_y3_1;3662_y4_1;3663_y9_1;3660_y10_1;3661_y11_1;3665_y13_1	2878480.0;7283890.0;5058600.0;24432800.0;16510000.0;3938290.0	NAGADIVGGEDLIEQIK	181216_5915_1113-Rep1_Pst-4h_iRT_2ug_DIA_p.mzXML	3.03953e-05	60102100	5653.18	11864	0.831199
455	121	Solyc01g087780.2.1	LOW QUALITY:serine protease SBT4A Soluble Protein	NA	NA	NA	NSVSPTATITFQETYVDR	2	NA	NA	NA	NA	NA	NA	NA	NA	3670_y8_1;3666_y9_1;3671_y10_1;3668_y11_1;3667_y14_1;3669_y15_1	284536.0;236777.0;109235.0;110211.0;201086.0;89167.5	NSVSPTATITFQETYVDR	181216_5915_1113-Rep1_Pst-4h_iRT_2ug_DIA_p.mzXML	3.03953e-05	1031010	4842.04	11865	NA
456	122	Solyc01g088005.1.1	S-adenosylmethionine-dependent methyltransferase, putative (AHRD V3.3 *** B9SPN8_RICCO) Soluble Protein	18.0973	19.0794	0.982152	YVQEAGSFDWYQR	2	3679_y4_1;3683_y5_1;3682_y6_1;3678_y8_1;3680_y9_1;3681_y10_1	278642.0;104970.0;138838.0;897966.0;325347.0;275083.0	YVQEAGSFDWYQR	181216_5915_1113-Rep1_Mock-4h_iRT_2ug_DIA_p.mzXML	0.000770657	2020850	4719	11867	3679_y4_1;3683_y5_1;3682_y6_1;3678_y8_1;3680_y9_1;3681_y10_1	625970.0;234786.0;237700.0;1778020.0;641187.0;502941.0	YVQEAGSFDWYQR	181216_5915_1113-Rep1_Pst-4h_iRT_2ug_DIA_p.mzXML	0.000112769	4020600	4649.11	11867	0.992449
457	123	Solyc01g088020.3.1	Transducin/WD40 repeat-like superfamily protein (AHRD V3.3 *** AT1G18830.3) Soluble Protein	19.0847	19.6737	0.589033	ADTPVSTSVNTFDVGESVDVK	2	3688_y5_1;3684_y7_1;3686_y8_1;3685_y12_1;3689_y14_1;3687_y16_1	288216.0;227559.0;198447.0;72581.5;38528.6;69729.3	ADTPVSTSVNTFDVGESVDVK	181216_5915_1113-Rep1_Mock-4h_iRT_2ug_DIA_p.mzXML	3.03953e-05	895061	4961.19	11868	3688_y5_1;3684_y7_1;3686_y8_1;3685_y12_1;3689_y14_1;3687_y16_1	207106.0;342303.0;391668.0;98382.3;68741.3;141489.0	ADTPVSTSVNTFDVGESVDVK	181216_5915_1113-Rep1_Pst-4h_iRT_2ug_DIA_p.mzXML	0.00018768	1249690	4906.37	11868	0.481512
458							AGDGEGYFGSAPLR	2	3693_y3_1;3695_y4_1;3691_y6_1;3690_y7_1;3694_y8_1;3692_y9_1	319377.0;309215.0;522893.0;837917.0;745625.0;762327.0	AGDGEGYFGSAPLR	181216_5915_1113-Rep1_Mock-4h_iRT_2ug_DIA_p.mzXML	3.03953e-05	3497350	3969.82	11869	3693_y3_1;3695_y4_1;3691_y6_1;3690_y7_1;3694_y8_1;3692_y9_1	384329.0;227361.0;594625.0;1266140.0;1995190.0;1195920.0	AGDGEGYFGSAPLR	181216_5915_1113-Rep1_Pst-4h_iRT_2ug_DIA_p.mzXML	0.000497962	5663570	3938.7	11869	0.69545
459							LFNETSEALGGSR	2	3705_y4_1;3706_y6_1;3703_y8_1;3702_y9_1;3707_y10_1;3704_y11_1	802937.0;559301.0;6670220.0;1257500.0;1375900.0;2093990.0	LFNETSEALGGSR	181216_5915_1113-Rep1_Mock-4h_iRT_2ug_DIA_p.mzXML	0.00201542	12759800	3521.11	11871	3705_y4_1;3706_y6_1;3703_y8_1;3702_y9_1;3707_y10_1;3704_y11_1	942686.0;831372.0;6094070.0;1584070.0;1166210.0;2576310.0	LFNETSEALGGSR	181216_5915_1113-Rep1_Pst-4h_iRT_2ug_DIA_p.mzXML	0.000731429	13194700	3513.62	11871	0.0483528
460							LM(Oxidation)GSEELSPELTILR	2	3719_y4_1;3714_y8_1;3716_y9_1;3717_y10_1;3718_y11_1;3715_y13_1	0.0;1601220.0;800488.0;376868.0;173421.0;1001790.0	LMGSEELSPELTILR	181216_5915_1113-Rep1_Mock-4h_iRT_2ug_DIA_p.mzXML	3.03953e-05	3953780	5698.02	11873	3719_y4_1;3714_y8_1;3716_y9_1;3717_y10_1;3718_y11_1;3715_y13_1	150570.0;2902800.0;1435420.0;788838.0;417870.0;1777230.0	LMGSEELSPELTILR	181216_5915_1113-Rep1_Pst-4h_iRT_2ug_DIA_p.mzXML	3.03953e-05	7472720	5678.07	11873	0.918401
461	124	Solyc01g088080.3.1	T-complex protein 1 subunit theta (AHRD V3.3 *** W9RAQ1_9ROSA) Soluble Protein	18.2522	19.2066	0.954326	GSTDSILDDLER	2	3741_y3_1;3739_y4_1;3738_y6_1;3742_y7_1;3740_y8_1;3743_y9_1	592130.0;300927.0;1812560.0;1105840.0;231595.0;496449.0	GSTDSILDDLER	181216_5915_1113-Rep1_Mock-4h_iRT_2ug_DIA_p.mzXML	3.03953e-05	4539500	5189.37	11877	3741_y3_1;3739_y4_1;3738_y6_1;3742_y7_1;3740_y8_1;3743_y9_1	879111.0;871509.0;4301560.0;1740740.0;762807.0;1123010.0	GSTDSILDDLER	181216_5915_1113-Rep1_Pst-4h_iRT_2ug_DIA_p.mzXML	3.03953e-05	9678740	5164	11877	1.09229
462							GTVLIHSAEQLENYAK	2	3747_y3_1;3749_y4_1;3748_y9_1;3745_y10_1;3744_y11_1;3746_y12_1	295396.0;14587.6;84112.6;342186.0;327259.0;92574.0	GTVLIHSAEQLENYAK	181216_5915_1113-Rep1_Mock-4h_iRT_2ug_DIA_p.mzXML	0.000357356	1156120	4431.07	11878	3747_y3_1;3749_y4_1;3748_y9_1;3745_y10_1;3744_y11_1;3746_y12_1	253738.0;138116.0;225831.0;996302.0;558925.0;144779.0	GTVLIHSAEQLENYAK	181216_5915_1113-Rep1_Pst-4h_iRT_2ug_DIA_p.mzXML	0.000161682	2317690	4361.07	11878	1.0034
463							HLSGLDEAVLK	2	3758_y3_1;3759_y4_1;3761_y6_1;3760_y8_1;3756_y9_1;3757_y10_1	760083.0;29784.3;0.0;665090.0;681492.0;221804.0	HLSGLDEAVLK	181216_5915_1113-Rep1_Mock-4h_iRT_2ug_DIA_p.mzXML	0.00127946	2358250	3388.33	11880	NA	NA	NA	NA	NA	NA	NA	NA	NA
464							IVPGAAATEIELAR	2	3767_y6_1;3762_y7_1;3763_y8_1;3766_y9_1;3765_y11_1;3764_y12_1	362902.0;1305060.0;2083130.0;5205310.0;2243380.0;1420260.0	IVPGAAATEIELAR	181216_5915_1113-Rep1_Mock-4h_iRT_2ug_DIA_p.mzXML	3.03953e-05	12620000	4537.85	11881	3767_y6_1;3762_y7_1;3763_y8_1;3766_y9_1;3765_y11_1;3764_y12_1	702710.0;2818260.0;3851370.0;14733900.0;7263660.0;2656350.0	IVPGAAATEIELAR	181216_5915_1113-Rep1_Pst-4h_iRT_2ug_DIA_p.mzXML	0.000949953	32026200	4477.41	11881	1.34354
465							LLGGGLHNSTIVR	3	3772_y4_1;3773_y10_2;3770_y11_2;3771_y5_1;3768_y6_1;3769_y7_1	72186.5;304543.0;388095.0;551896.0;308294.0;306114.0	LLGGGLHNSTIVR	181216_5915_1113-Rep1_Mock-4h_iRT_2ug_DIA_p.mzXML	0.000635955	1931130	3049.77	11882	NA	NA	NA	NA	NA	NA	NA	NA	NA
466							LSQPNPDDLGHVDSVSVEEIGGVR	3	3777_y7_1;3774_y9_1;3776_y19_2;3779_y11_1;3775_y12_1;3778_y13_1	29107.3;272222.0;856314.0;35126.0;587317.0;664187.0	LSQPNPDDLGHVDSVSVEEIGGVR	181216_5915_1113-Rep1_Mock-4h_iRT_2ug_DIA_p.mzXML	0.000112769	2444270	5013.41	11883	3777_y7_1;3774_y9_1;3776_y19_2;3779_y11_1;3775_y12_1;3778_y13_1	85538.5;439922.0;1463740.0;307143.0;523698.0;996555.0	LSQPNPDDLGHVDSVSVEEIGGVR	181216_5915_1113-Rep1_Pst-4h_iRT_2ug_DIA_p.mzXML	0.00108382	3816590	4960.97	11883	0.642881
467							NEDGGNSVSTVVLR	2	3785_y3_1;3780_y6_1;3784_y7_1;3783_y8_1;3782_y11_1;3781_y12_1	91814.6;378422.0;88920.3;112646.0;152277.0;242235.0	NEDGGNSVSTVVLR	181216_5915_1113-Rep1_Mock-4h_iRT_2ug_DIA_p.mzXML	3.03953e-05	1066310	3238.08	11884	3785_y3_1;3780_y6_1;3784_y7_1;3783_y8_1;3782_y11_1;3781_y12_1	134580.0;515481.0;180337.0;218419.0;232517.0;167998.0	NEDGGNSVSTVVLR	181216_5915_1113-Rep1_Pst-4h_iRT_2ug_DIA_p.mzXML	3.03953e-05	1449330	3223.57	11884	0.442759
468							VAVFVQGVDTSTTETK	2	3791_y6_1;3788_y7_1;3787_y8_1;3790_y9_1;3786_y10_1;3789_y13_1	89559.6;176274.0;356759.0;117901.0;763688.0;155941.0	VAVFVQGVDTSTTETK	181216_5915_1113-Rep1_Mock-4h_iRT_2ug_DIA_p.mzXML	3.03953e-05	1660120	3928.17	11885	3791_y6_1;3788_y7_1;3787_y8_1;3790_y9_1;3786_y10_1;3789_y13_1	327119.0;355783.0;685647.0;285190.0;1389870.0;305967.0	VAVFVQGVDTSTTETK	181216_5915_1113-Rep1_Pst-4h_iRT_2ug_DIA_p.mzXML	3.03953e-05	3349580	3922.02	11885	1.01269
469	125	Solyc01g088370.3.1	Eukaryotic translation initiation factor 3 subunit B (AHRD V3.3 *** K4AYM7_SOLLC) Soluble Protein	18.7437	19.701	0.957365	ERDIPIEVLELDNK	3	NA	NA	NA	NA	NA	NA	NA	NA	3801_y3_1;3800_y4_1;3798_y5_1;3799_y6_1;3802_y7_1;3803_y8_1	858906.0;537495.0;846844.0;757556.0;358535.0;293342.0	ERDIPIEVLELDNK	181216_5915_1113-Rep1_Pst-4h_iRT_2ug_DIA_p.mzXML	0.00530155	3652680	5190.6	11887	NA
470							IIAFAWEPK	2	NA	NA	NA	NA	NA	NA	NA	NA	3809_y3_1;3807_y4_1;3805_y5_1;3806_y6_1;3804_y7_1;3808_y8_1	4721130.0;776401.0;1075540.0;1086810.0;3542880.0;2088310.0	IIAFAWEPK	181216_5915_1113-Rep1_Pst-4h_iRT_2ug_DIA_p.mzXML	0.000331961	13291100	5523.45	11888	NA
471							KYEAEDQDVSLLLSEQDREK	3	3813_y3_1;3815_y5_1;3810_y7_1;3811_y8_1;3812_y9_1;3814_y11_1	139170.0;172555.0;848901.0;155294.0;34224.0;144833.0	KYEAEDQDVSLLLSEQDREK	181216_5915_1113-Rep1_Mock-4h_iRT_2ug_DIA_p.mzXML	8.64658e-05	1494980	4011.46	11889	NA	NA	NA	NA	NA	NA	NA	NA	NA
472							MYWQSNGDYLAVK	2	NA	NA	NA	NA	NA	NA	NA	NA	3817_y5_1;3820_y7_1;3819_y8_1;3816_y9_1;3818_y10_1;3821_y11_1	479834.0;105328.0;857128.0;2415300.0;690059.0;932112.0	MYWQSNGDYLAVK	181216_5915_1113-Rep1_Pst-4h_iRT_2ug_DIA_p.mzXML	0.000541538	5479760	4902.61	11890	NA
473							QGAAIWGGATTFNR	2	3827_y4_1;3825_y7_1;3823_y8_1;3822_y9_1;3824_y10_1;3826_y11_1	38817.4;115297.0;710398.0;962797.0;286146.0;231296.0	QGAAIWGGATTFNR	181216_5915_1113-Rep1_Mock-4h_iRT_2ug_DIA_p.mzXML	8.64658e-05	2344750	4512.32	11891	3827_y4_1;3825_y7_1;3823_y8_1;3822_y9_1;3824_y10_1;3826_y11_1	0.0;180241.0;1475160.0;2017430.0;555627.0;228942.0	QGAAIWGGATTFNR	181216_5915_1113-Rep1_Pst-4h_iRT_2ug_DIA_p.mzXML	0.000232614	4457400	4446.15	11891	0.926768
474							SGGDTEVLWNDAR	2	3831_y4_1;3829_y5_1;3828_y6_1;3830_y7_1;3832_y8_1;3833_y9_1	808639.0;2439040.0;2570570.0;1954430.0;279255.0;356538.0	SGGDTEVLWNDAR	181216_5915_1113-Rep1_Mock-4h_iRT_2ug_DIA_p.mzXML	3.03953e-05	8408480	3876.54	11892	3831_y4_1;3829_y5_1;3828_y6_1;3830_y7_1;3832_y8_1;3833_y9_1	1086420.0;3595520.0;4324280.0;3502360.0;1339670.0;768818.0	SGGDTEVLWNDAR	181216_5915_1113-Rep1_Pst-4h_iRT_2ug_DIA_p.mzXML	3.03953e-05	14617100	3879.24	11892	0.79774
475							STYTGFELFR	2	3837_y3_1;3839_y4_1;3838_y5_1;3834_y6_1;3835_y7_1;3836_y8_1	1968550.0;18447.2;40974.5;371968.0;1098030.0;156381.0	STYTGFELFR	181216_5915_1113-Rep1_Mock-4h_iRT_2ug_DIA_p.mzXML	0.00552058	3654350	5566.8	11893	3837_y3_1;3839_y4_1;3838_y5_1;3834_y6_1;3835_y7_1;3836_y8_1	347495.0;266797.0;470016.0;785768.0;1233800.0;632724.0	STYTGFELFR	181216_5915_1113-Rep1_Pst-4h_iRT_2ug_DIA_p.mzXML	0.0116427	3736600	5526.76	11893	0.0321113
476	126	Solyc01g088570.3.1	Acyl carrier protein (AHRD V3.3 *** K4AYP7_SOLLC) Soluble Protein	16.6638	17.2196	0.55576	IESC(Carbamidomethyl)EQAIEYVYNHPM(Oxidation)SS	2	3858_y4_1;3863_y5_1;3859_y7_1;3860_y8_1;3861_y10_1;3862_y11_1	413341.0;20921.2;106601.0;284837.0;98654.6;113532.0	IESCEQAIEYVYNHPMSS	181216_5915_1113-Rep1_Mock-4h_iRT_2ug_DIA_p.mzXML	0.00484275	1037890	4648.02	11897	3858_y4_1;3863_y5_1;3859_y7_1;3860_y8_1;3861_y10_1;3862_y11_1	1572760.0;63512.2;148645.0;418694.0;130615.0;174811.0	IESCEQAIEYVYNHPMSS	181216_5915_1113-Rep1_Pst-4h_iRT_2ug_DIA_p.mzXML	0.00121497	2509040	4593.62	11897	1.27348
477							IESC(Carbamidomethyl)EQAIEYVYNHPMSS	2	3866_y4_1;3865_y7_1;3868_y8_1;3864_y10_1;3867_y11_1;3869_y12_1	128683.0;75538.1;60401.9;117171.0;37558.1;48863.5	IESCEQAIEYVYNHPMSS	181216_5915_1113-Rep1_Mock-4h_iRT_2ug_DIA_p.mzXML	3.03953e-05	468216	5251.46	11898	3866_y4_1;3865_y7_1;3868_y8_1;3864_y10_1;3867_y11_1;3869_y12_1	153594.0;115624.0;16243.0;149338.0;0.0;87050.7	IESCEQAIEYVYNHPMSS	181216_5915_1113-Rep1_Pst-4h_iRT_2ug_DIA_p.mzXML	0.000886607	521849	5235.89	11898	0.156458
478	127	Solyc01g088610.3.1	10 kDa chaperonin (AHRD V3.3 *** A0A0B2PT56_GLYSO) Soluble Protein	19.914	20.6335	0.719481	VLFSDINAYEVDLGTDAR	2	3878_y6_1;3880_y7_1;3881_y8_1;3877_y10_1;3879_y11_1;3876_y12_1	3275420.0;2763410.0;1662670.0;3938220.0;2151760.0;3891530.0	VLFSDINAYEVDLGTDAR	181216_5915_1113-Rep1_Mock-4h_iRT_2ug_DIA_p.mzXML	3.03953e-05	17683000	6407.84	11900	3878_y6_1;3880_y7_1;3881_y8_1;3877_y10_1;3879_y11_1;3876_y12_1	6240440.0;5106080.0;3252630.0;6651720.0;3671610.0;6708460.0	VLFSDINAYEVDLGTDAR	181216_5915_1113-Rep1_Pst-4h_iRT_2ug_DIA_p.mzXML	3.03953e-05	31630900	6401.34	11900	0.838972
479							VLFSDINAYEVDLGTDAR	3	3887_y4_1;3882_y5_1;3884_y6_1;3883_y7_1;3885_y8_1;3886_y9_1	590800.0;4356900.0;446796.0;3401430.0;1507080.0;1194670.0	VLFSDINAYEVDLGTDAR	181216_5915_1113-Rep1_Mock-4h_iRT_2ug_DIA_p.mzXML	3.03953e-05	11497700	6407.75	11901	3887_y4_1;3882_y5_1;3884_y6_1;3883_y7_1;3885_y8_1;3886_y9_1	1139330.0;6800670.0;4632640.0;5460070.0;2740120.0;2040590.0	VLFSDINAYEVDLGTDAR	181216_5915_1113-Rep1_Pst-4h_iRT_2ug_DIA_p.mzXML	3.03953e-05	22813400	6401.07	11901	0.988536
480							YLM(Oxidation)GEVLSVGSDVAQVETGKK	3	3891_y5_1;3890_y6_1;3893_y7_1;3889_y8_1;3888_y12_1;3892_y14_1	42216.3;319697.0;263313.0;705582.0;486893.0;67019.6	YLMGEVLSVGSDVAQVETGKK	181216_5915_1113-Rep1_Mock-4h_iRT_2ug_DIA_p.mzXML	3.03953e-05	1884720	4886.65	11902	3891_y5_1;3890_y6_1;3893_y7_1;3889_y8_1;3888_y12_1;3892_y14_1	104132.0;102444.0;356426.0;799517.0;965003.0;37056.0	YLMGEVLSVGSDVAQVETGKK	181216_5915_1113-Rep1_Pst-4h_iRT_2ug_DIA_p.mzXML	0.0015693	2364580	4820.3	11902	0.327234
481							YLMGEVLSVGSDVAQVETGKK	3	3909_y5_1;3910_y6_1;3908_y8_1;3906_y12_1;3911_y13_1;3907_y14_1	324572.0;2232090.0;1613190.0;3033300.0;628904.0;1319880.0	YLMGEVLSVGSDVAQVETGKK	181216_5915_1113-Rep1_Mock-4h_iRT_2ug_DIA_p.mzXML	3.03953e-05	9151930	6118.81	11905	3909_y5_1;3910_y6_1;3908_y8_1;3906_y12_1;3911_y13_1;3907_y14_1	4394870.0;1366920.0;2269200.0;3328550.0;688686.0;1371590.0	YLMGEVLSVGSDVAQVETGKK	181216_5915_1113-Rep1_Pst-4h_iRT_2ug_DIA_p.mzXML	0.00408375	13419800	6083.16	11905	0.552215
482							YLMGEVLSVGSDVAQVETGKK	4	3916_y4_1;3914_y5_1;3913_y6_1;3915_y7_1;3912_y8_1;3917_y12_1	626104.0;121062.0;274467.0;109050.0;563473.0;175255.0	YLMGEVLSVGSDVAQVETGKK	181216_5915_1113-Rep1_Mock-4h_iRT_2ug_DIA_p.mzXML	0.00242731	1869410	6111.74	11906	3916_y4_1;3914_y5_1;3913_y6_1;3915_y7_1;3912_y8_1;3917_y12_1	557872.0;314460.0;259320.0;347934.0;568268.0;131300.0	YLMGEVLSVGSDVAQVETGKK	181216_5915_1113-Rep1_Pst-4h_iRT_2ug_DIA_p.mzXML	0.000138629	2179150	6092.36	11906	0.221182
483	128	Solyc01g088700.3.1	Eukaryotic translation initiation factor 4g, putative (AHRD V3.3 *** B9SKF9_RICCO) Soluble Protein	16.1791	16.1995	0.0203898	AEPDDWEDAADVSTPK	2	3922_y5_1;3919_y7_1;3923_y8_1;3918_y10_1;3921_y11_1;3920_y12_1	56150.3;976596.0;21229.4;185755.0;86586.0;61140.2	AEPDDWEDAADVSTPK	181216_5915_1113-Rep1_Mock-4h_iRT_2ug_DIA_p.mzXML	5.88861e-05	1387460	4020.69	11907	3922_y5_1;3919_y7_1;3923_y8_1;3918_y10_1;3921_y11_1;3920_y12_1	33655.7;312726.0;79613.1;201870.0;101780.0;57872.4	AEPDDWEDAADVSTPK	181216_5915_1113-Rep1_Pst-4h_iRT_2ug_DIA_p.mzXML	0.000497962	787518	4002.71	11907	-0.817061
484	129	Solyc01g089970.3.1	Nucleoside diphosphate kinase (AHRD V3.3 *** NDK_CAPAN) Soluble Protein	22.0342	22.668	0.633766	IGATNPLESAAGTIR	2	NA	NA	NA	NA	NA	NA	NA	NA	3941_y5_1;3937_y7_1;3938_y8_1;3940_y9_1;3936_y10_1;3939_y11_1	982762.0;595229.0;989468.0;104824.0;1688700.0;244973.0	IGATNPLESAAGTIR	181216_5915_1113-Rep1_Pst-4h_iRT_2ug_DIA_p.mzXML	0.0026607	4605960	4410.63	11910	NA
485							IIGATNPLESAAGTIR	2	3943_y7_1;3947_y9_1;3942_y10_1;3945_y11_1;3946_y12_1;3944_y14_1	26759800.0;9948100.0;105176000.0;28591700.0;25296800.0;32680500.0	IIGATNPLESAAGTIR	181216_5915_1113-Rep1_Mock-4h_iRT_2ug_DIA_p.mzXML	3.03953e-05	228453000	4999.5	11911	3943_y7_1;3947_y9_1;3942_y10_1;3945_y11_1;3946_y12_1;3944_y14_1	40268600.0;15074500.0;160631000.0;42826800.0;37535600.0;48845200.0	IIGATNPLESAAGTIR	181216_5915_1113-Rep1_Pst-4h_iRT_2ug_DIA_p.mzXML	3.03953e-05	345182000	4935.81	11911	0.59546
486							IIGATNPLESAAGTIR	3	3951_y4_1;3950_b6_1;3953_y6_1;3949_y7_1;3948_y8_1;3952_y10_1	5027080.0;4075530.0;1889930.0;6096360.0;8455520.0;1878560.0	IIGATNPLESAAGTIR	181216_5915_1113-Rep1_Mock-4h_iRT_2ug_DIA_p.mzXML	3.03953e-05	27423000	4999.25	11912	3951_y4_1;3950_b6_1;3953_y6_1;3949_y7_1;3948_y8_1;3952_y10_1	6388670.0;6258740.0;2869660.0;9606000.0;13255700.0;3154740.0	IIGATNPLESAAGTIR	181216_5915_1113-Rep1_Pst-4h_iRT_2ug_DIA_p.mzXML	3.03953e-05	41533500	4935.58	11912	0.598889
487							KIIGATNPLESAAGTIR	2	3959_y7_1;3954_y10_1;3958_y11_1;3957_y12_1;3955_y14_1;3956_y15_1	172940.0;555192.0;142965.0;226636.0;253451.0;228440.0	KIIGATNPLESAAGTIR	181216_5915_1113-Rep1_Mock-4h_iRT_2ug_DIA_p.mzXML	3.03953e-05	1579620	4255.26	11913	3959_y7_1;3954_y10_1;3958_y11_1;3957_y12_1;3955_y14_1;3956_y15_1	442749.0;1278050.0;632857.0;721447.0;651377.0;479635.0	KIIGATNPLESAAGTIR	181216_5915_1113-Rep1_Pst-4h_iRT_2ug_DIA_p.mzXML	3.03953e-05	4206120	4199.35	11913	1.41291
488	130	Solyc01g090190.3.1	Nuclear RNA binding protein (AHRD V3.3 *** C7TPG6_SOLTU) Soluble Protein	16.4027	16.9881	0.585438	AVSINEFLKPAEGER	3	NA	NA	NA	NA	NA	NA	NA	NA	3964_y3_1;3960_y6_1;3962_y7_1;3961_y8_1;3963_y9_1;3965_y11_1	5312030.0;4167600.0;1879380.0;1256780.0;640707.0;198575.0	AVSINEFLKPAEGER	181216_5915_1113-Rep1_Pst-4h_iRT_2ug_DIA_p.mzXML	0.000949953	13455100	4777.57	11914	NA
489							GNWGTEADEVTLM(Oxidation)TGEVADEGEK	2	3970_y4_1;3966_y6_1;3971_y7_1;3969_y9_1;3967_y10_1;3968_y13_1	31541.8;50114.8;42713.2;87213.7;42342.6;52303.0	GNWGTEADEVTLMTGEVADEGEK	181216_5915_1113-Rep1_Mock-4h_iRT_2ug_DIA_p.mzXML	0.000211698	306229	4826.01	11915	3970_y4_1;3966_y6_1;3971_y7_1;3969_y9_1;3967_y10_1;3968_y13_1	23076.2;45721.7;59036.3;6299.48;49395.1;106295.0	GNWGTEADEVTLMTGEVADEGEK	181216_5915_1113-Rep1_Pst-4h_iRT_2ug_DIA_p.mzXML	3.03953e-05	289824	4747.38	11915	-0.0794338
490							GNWGTEADEVTLMTGEVADEGEK	2	3976_y6_1;3975_y9_1;3974_y10_1;3973_y11_1;3977_y12_1;3972_y13_1	156108.0;144755.0;299605.0;209112.0;109868.0;267365.0	GNWGTEADEVTLMTGEVADEGEK	181216_5915_1113-Rep1_Mock-4h_iRT_2ug_DIA_p.mzXML	3.03953e-05	1186810	5916.3	11916	3976_y6_1;3975_y9_1;3974_y10_1;3973_y11_1;3977_y12_1;3972_y13_1	297874.0;244775.0;488046.0;436040.0;207652.0;289596.0	GNWGTEADEVTLMTGEVADEGEK	181216_5915_1113-Rep1_Pst-4h_iRT_2ug_DIA_p.mzXML	3.03953e-05	1963980	5907.3	11916	0.726691
491	131	Solyc01g090200.3.1	glycine-tRNA ligase (AHRD V3.3 *** AT3G48110.1) Soluble Protein	18.1869	18.9532	0.766212	DANVDVEVDDQAFETNEEK	2	3990_y5_1;3994_y6_1;3995_y7_1;3991_y11_1;3993_y12_1;3992_y13_1	91107.2;92171.9;68844.5;123793.0;92870.0;118347.0	DANVDVEVDDQAFETNEEK	181216_5915_1113-Rep1_Mock-4h_iRT_2ug_DIA_p.mzXML	3.03953e-05	587133	4196.74	11919	3990_y5_1;3994_y6_1;3995_y7_1;3991_y11_1;3993_y12_1;3992_y13_1	219646.0;149840.0;152890.0;211288.0;206060.0;213061.0	DANVDVEVDDQAFETNEEK	181216_5915_1113-Rep1_Pst-4h_iRT_2ug_DIA_p.mzXML	3.03953e-05	1152780	4172.82	11919	0.973358
492							FNESFLELPK	2	3996_y3_1;4000_y4_1;3998_y5_1;3999_y6_1;3997_y7_1;4001_y8_1	546660.0;3229120.0;6091450.0;200630.0;353683.0;520047.0	FNESFLELPK	181216_5915_1113-Rep1_Mock-4h_iRT_2ug_DIA_p.mzXML	0.00905507	10941600	5557.99	11920	3996_y3_1;4000_y4_1;3998_y5_1;3999_y6_1;3997_y7_1;4001_y8_1	634224.0;8184750.0;3140440.0;505844.0;917012.0;761535.0	FNESFLELPK	181216_5915_1113-Rep1_Pst-4h_iRT_2ug_DIA_p.mzXML	0.00673093	14143800	5533.52	11920	0.370346
493							HFDLFEAEAR	2	4006_y4_1;4007_y5_1;4005_y6_1;4004_y7_1;4002_y8_1;4003_y9_1	152785.0;713901.0;683703.0;1053590.0;1244420.0;742496.0	HFDLFEAEAR	181216_5915_1113-Rep1_Mock-4h_iRT_2ug_DIA_p.mzXML	0.000282979	4590890	4304.48	11921	4006_y4_1;4007_y5_1;4005_y6_1;4004_y7_1;4002_y8_1;4003_y9_1	178535.0;1338760.0;646544.0;1955520.0;1681380.0;1165120.0	HFDLFEAEAR	181216_5915_1113-Rep1_Pst-4h_iRT_2ug_DIA_p.mzXML	0.000232614	6965860	4250.82	11921	0.601528
494							SLSALGIDVNAHDIR	2	4012_y6_1;4010_y7_1;4009_y8_1;4013_y9_1;4008_y10_1;4011_y11_1	19888.3;1553880.0;635487.0;332236.0;1174260.0;312790.0	SLSALGIDVNAHDIR	181216_5915_1113-Rep1_Mock-4h_iRT_2ug_DIA_p.mzXML	3.03953e-05	4028550	4602.73	11922	4012_y6_1;4010_y7_1;4009_y8_1;4013_y9_1;4008_y10_1;4011_y11_1	278006.0;2674750.0;713427.0;344430.0;1546110.0;361956.0	SLSALGIDVNAHDIR	181216_5915_1113-Rep1_Pst-4h_iRT_2ug_DIA_p.mzXML	0.000112769	5918680	4536.31	11922	0.555015
495							VLGPEPWNVAYVEPSIRPDDSR	3	4022_y3_1;4023_y9_2;4024_y12_2;4025_y16_2;4020_y17_2;4021_y20_2	227724.0;239504.0;69404.2;82697.5;904378.0;323335.0	VLGPEPWNVAYVEPSIRPDDSR	181216_5915_1113-Rep1_Mock-4h_iRT_2ug_DIA_p.mzXML	3.03953e-05	1847040	5795.86	11924	4022_y3_1;4023_y9_2;4024_y12_2;4025_y16_2;4020_y17_2;4021_y20_2	385954.0;389558.0;352320.0;193167.0;1378570.0;619972.0	VLGPEPWNVAYVEPSIRPDDSR	181216_5915_1113-Rep1_Pst-4h_iRT_2ug_DIA_p.mzXML	0.000161682	3319540	5787.23	11924	0.845768
496	132	Solyc01g090410.3.1	Pentatricopeptide repeat (PPR-like) superfamily protein (AHRD V3.3 *** AT2G44880.5) Soluble Protein	16.5815	17.496	0.914515	FLPVLNNEVHR	3	4031_y9_2;4030_y4_1;4028_y5_1;4027_y6_1;4026_y7_1;4029_y8_1	93582.5;34743.0;88673.9;265708.0;230967.0;45167.3	FLPVLNNEVHR	181216_5915_1113-Rep1_Mock-4h_iRT_2ug_DIA_p.mzXML	3.03953e-05	758842	3974.84	11925	4031_y9_2;4030_y4_1;4028_y5_1;4027_y6_1;4026_y7_1;4029_y8_1	253922.0;156580.0;155971.0;536722.0;405107.0;77306.8	FLPVLNNEVHR	181216_5915_1113-Rep1_Pst-4h_iRT_2ug_DIA_p.mzXML	0.00739266	1585610	3963.94	11925	1.06317
497	133	Solyc01g090690.3.1	Elongation factor G, mitochondrial (AHRD V3.3 *** K4AZ10_SOLLC) Soluble Protein	16.9818	17.2706	0.288814	VPTEFQGTVTGDINK	2	4042_y3_1;4041_y5_1;4039_y6_1;4038_y9_1;4040_y11_1;4043_y13_1	177853.0;211361.0;178518.0;123470.0;58838.8;54576.9	VPTEFQGTVTGDINK	181216_5915_1113-Rep1_Mock-4h_iRT_2ug_DIA_p.mzXML	0.000257886	804617	3761.41	11927	4042_y3_1;4041_y5_1;4039_y6_1;4038_y9_1;4040_y11_1;4043_y13_1	107286.0;128287.0;185034.0;177777.0;119517.0;133003.0	VPTEFQGTVTGDINK	181216_5915_1113-Rep1_Pst-4h_iRT_2ug_DIA_p.mzXML	3.03953e-05	850905	3778.66	11927	0.0806959
498	134	Solyc01g090750.3.1	T-complex protein 1 alpha subunit (AHRD V3.3 *** AT3G20050.1) Soluble Protein	17.1192	18.3153	1.19603	IAC(Carbamidomethyl)LDFNLQK	2	4060_y3_1;4059_y4_1;4056_y6_1;4057_y7_1;4058_y8_1;4061_y9_1	157143.0;119276.0;278322.0;95008.7;297744.0;103292.0	IACLDFNLQK	181216_5915_1113-Rep1_Mock-4h_iRT_2ug_DIA_p.mzXML	0.000161682	1050790	4763.82	11930	4060_y3_1;4059_y4_1;4056_y6_1;4057_y7_1;4058_y8_1;4061_y9_1	237294.0;484818.0;765575.0;319866.0;568181.0;173576.0	IACLDFNLQK	181216_5915_1113-Rep1_Pst-4h_iRT_2ug_DIA_p.mzXML	0.000541538	2549310	4696.76	11930	1.27863
499							NNLEAGVIEPAMSK	2	4068_y5_1;4073_y6_1;4070_y7_1;4069_y9_1;4071_y10_1;4072_y11_1	57299.2;11794.8;40596.2;50890.1;94141.2;45874.2	NNLEAGVIEPAMSK	181216_5915_1113-Rep1_Mock-4h_iRT_2ug_DIA_p.mzXML	0.00404185	300596	3935.52	11932	NA	NA	NA	NA	NA	NA	NA	NA	NA
500	135	Solyc01g091160.4.1	arginase 1 ARG1 Soluble Protein	NA	NA	NA	ILTDVGDVPVQELR	2	NA	NA	NA	NA	NA	NA	NA	NA	4074_y6_1;4076_y7_1;4075_y9_1;4078_y10_1;4079_y11_1;4077_y12_1	2246940.0;952471.0;2317660.0;226001.0;192845.0;664637.0	ILTDVGDVPVQELR	181216_5915_1113-Rep1_Pst-4h_iRT_2ug_DIA_p.mzXML	3.03953e-05	6600560	5083.97	11933	NA
501	136	Solyc01g091170.3.1	arginase 2 ARG2 Soluble Protein	19.4063	21.0093	1.60299	DTGIDDDRLM(Oxidation)STVSESVK	3	4082_y5_1;4085_y12_2;4083_y13_2;4080_y14_2;4084_y8_1;4081_y16_2	40924.3;22013.1;41527.2;196789.0;485762.0;175819.0	DTGIDDDRLMSTVSESVK	181216_5915_1113-Rep1_Mock-4h_iRT_2ug_DIA_p.mzXML	0.0141204	962834	3665.92	11934	4082_y5_1;4085_y12_2;4083_y13_2;4080_y14_2;4084_y8_1;4081_y16_2	235258.0;140638.0;144824.0;698563.0;349662.0;532806.0	DTGIDDDRLMSTVSESVK	181216_5915_1113-Rep1_Pst-4h_iRT_2ug_DIA_p.mzXML	0.000519914	2101750	3656.96	11934	1.12623
502							VLTDVGDLPVQELR	2	4105_y6_1;4106_y7_1;4104_y9_1;4108_y10_1;4109_y11_1;4107_y12_1	4435880.0;2705140.0;218820.0;269574.0;1005460.0;1436110.0	VLTDVGDLPVQELR	181216_5915_1113-Rep1_Mock-4h_iRT_2ug_DIA_p.mzXML	3.03953e-05	10071000	5424.13	11938	4105_y6_1;4106_y7_1;4104_y9_1;4108_y10_1;4109_y11_1;4107_y12_1	10665200.0;5426670.0;9542280.0;2152680.0;2050760.0;2662220.0	VLTDVGDLPVQELR	181216_5915_1113-Rep1_Pst-4h_iRT_2ug_DIA_p.mzXML	3.03953e-05	32499800	5417.73	11938	1.69022
503							VVEASLTLIR	2	4115_y3_1;4113_y4_1;4114_y5_1;4112_y6_1;4111_y7_1;4110_y8_1	643913.0;949454.0;447042.0;1465790.0;2423530.0;6383070.0	VVEASLTLIR	181216_5915_1113-Rep1_Mock-4h_iRT_2ug_DIA_p.mzXML	3.03953e-05	12312800	4612.46	11939	4115_y3_1;4113_y4_1;4114_y5_1;4112_y6_1;4111_y7_1;4110_y8_1	1619850.0;2891110.0;1494230.0;4515950.0;6130260.0;17002000.0	VVEASLTLIR	181216_5915_1113-Rep1_Pst-4h_iRT_2ug_DIA_p.mzXML	3.03953e-05	33653400	4539.52	11939	1.45059
504	137	Solyc01g091190.3.1	5-enolpyruvylshikimate-3-phosphate synthase Soluble Protein	18.3886	18.8672	0.478623	LGATVVEGSDYC(Carbamidomethyl)IITPPEK	2	4133_y3_1;4128_y4_1;4129_y5_1;4130_y12_1;4131_y13_1;4132_y14_1	203028.0;1406270.0;396401.0;312137.0;303974.0;259236.0	LGATVVEGSDYCIITPPEK	181216_5915_1113-Rep1_Mock-4h_iRT_2ug_DIA_p.mzXML	3.03953e-05	2881050	5029.46	11942	4133_y3_1;4128_y4_1;4129_y5_1;4130_y12_1;4131_y13_1;4132_y14_1	455607.0;1720980.0;439449.0;290720.0;277368.0;223435.0	LGATVVEGSDYCIITPPEK	181216_5915_1113-Rep1_Pst-4h_iRT_2ug_DIA_p.mzXML	5.88861e-05	3407560	4980.31	11942	0.242144
505							QLGAEVDC(Carbamidomethyl)SLGTNC(Carbamidomethyl)PPVR	2	4136_y4_1;4134_y8_1;4139_y10_1;4137_y11_1;4135_y12_1;4138_y13_1	606835.0;787811.0;299150.0;354063.0;653282.0;315729.0	QLGAEVDCSLGTNCPPVR	181216_5915_1113-Rep1_Mock-4h_iRT_2ug_DIA_p.mzXML	3.03953e-05	3016870	3903.45	11943	4136_y4_1;4134_y8_1;4139_y10_1;4137_y11_1;4135_y12_1;4138_y13_1	844054.0;1099720.0;426068.0;537397.0;947623.0;489646.0	QLGAEVDCSLGTNCPPVR	181216_5915_1113-Rep1_Pst-4h_iRT_2ug_DIA_p.mzXML	3.03953e-05	4344510	3902.22	11943	0.526141
506	138	Solyc01g091530.3.1	Fasciclin-like arabinogalactan protein (AHRD V3.3 *** E3WHD6_9ROSI) Soluble Protein	20.3571	20.789	0.431983	DPISTLATNGASK	2	4150_y4_1;4151_y5_1;4149_y6_1;4147_y8_1;4148_y9_1;4146_y10_1	1018320.0;342530.0;469610.0;423631.0;2889540.0;2370360.0	DPISTLATNGASK	181216_5915_1113-Rep1_Mock-4h_iRT_2ug_DIA_p.mzXML	0.000211699	7513990	3355.55	11945	4150_y4_1;4151_y5_1;4149_y6_1;4147_y8_1;4148_y9_1;4146_y10_1	151448.0;150896.0;317724.0;105063.0;1711380.0;1447960.0	DPISTLATNGASK	181216_5915_1113-Rep1_Pst-4h_iRT_2ug_DIA_p.mzXML	3.03953e-05	3884470	3341.65	11945	-0.951861
507							ETITVLALPNGAM(Oxidation)SAIVDK	2	4155_y3_1;4157_y5_1;4156_y6_1;4152_y11_1;4154_y12_1;4153_y13_1	137091.0;341466.0;289699.0;936290.0;86382.0;160184.0	ETITVLALPNGAMSAIVDK	181216_5915_1113-Rep1_Mock-4h_iRT_2ug_DIA_p.mzXML	0.000519914	1951110	5866.08	11946	4155_y3_1;4157_y5_1;4156_y6_1;4152_y11_1;4154_y12_1;4153_y13_1	187525.0;110489.0;120977.0;824335.0;156759.0;51771.6	ETITVLALPNGAMSAIVDK	181216_5915_1113-Rep1_Pst-4h_iRT_2ug_DIA_p.mzXML	0.000161682	1451860	5857.38	11946	-0.426393
508							FPEYSVFNSYLSQTK	2	4159_y4_1;4163_y5_1;4161_y8_1;4158_y9_1;4160_y11_1;4162_y12_1	0.0;532621.0;1070370.0;1812120.0;430896.0;833907.0	FPEYSVFNSYLSQTK	181216_5915_1113-Rep1_Mock-4h_iRT_2ug_DIA_p.mzXML	0.00337345	4679910	6147.57	11947	NA	NA	NA	NA	NA	NA	NA	NA	NA
509							GLTIFAPNDEAFK	2	4168_y3_1;4167_y4_1;4169_y5_1;4164_y7_1;4166_y8_1;4165_y9_1	3152460.0;2114820.0;998106.0;28790600.0;18694400.0;27381000.0	GLTIFAPNDEAFK	181216_5915_1113-Rep1_Mock-4h_iRT_2ug_DIA_p.mzXML	3.03953e-05	81131400	5578.19	11948	4168_y3_1;4167_y4_1;4169_y5_1;4164_y7_1;4166_y8_1;4165_y9_1	3698040.0;4256370.0;1728480.0;46888600.0;29392800.0;45284700.0	GLTIFAPNDEAFK	181216_5915_1113-Rep1_Pst-4h_iRT_2ug_DIA_p.mzXML	3.03953e-05	131249000	5552.16	11948	0.693974
510							VGFGSAIPNSPLASTYTK	2	4175_y4_1;4171_y5_1;4174_y6_1;4172_y9_1;4170_y11_1;4173_y12_1	287502.0;905324.0;893563.0;957387.0;16480800.0;1223950.0	VGFGSAIPNSPLASTYTK	181216_5915_1113-Rep1_Mock-4h_iRT_2ug_DIA_p.mzXML	3.03953e-05	20748600	5290.05	11949	4175_y4_1;4171_y5_1;4174_y6_1;4172_y9_1;4170_y11_1;4173_y12_1	373730.0;667042.0;711818.0;890492.0;15062600.0;1020800.0	VGFGSAIPNSPLASTYTK	181216_5915_1113-Rep1_Pst-4h_iRT_2ug_DIA_p.mzXML	3.03953e-05	18726400	5262.55	11949	-0.14794
511							YDLAVSTEGDQVTLDTGVDSSR	2	4182_y7_1;4186_y8_1;4183_y10_1;4185_y14_1;4187_y16_1;4184_y17_1	2324720.0;2006860.0;2866890.0;2128920.0;901783.0;2382170.0	YDLAVSTEGDQVTLDTGVDSSR	181216_5915_1113-Rep1_Mock-4h_iRT_2ug_DIA_p.mzXML	3.03953e-05	12611300	4968.31	11951	4182_y7_1;4186_y8_1;4183_y10_1;4185_y14_1;4187_y16_1;4184_y17_1	3879140.0;3467580.0;5107270.0;3460730.0;1480200.0;3923290.0	YDLAVSTEGDQVTLDTGVDSSR	181216_5915_1113-Rep1_Pst-4h_iRT_2ug_DIA_p.mzXML	3.03953e-05	21318200	4923.65	11951	0.757369
512							YDLAVSTEGDQVTLDTGVDSSR	3	4193_y4_1;4191_y6_1;4190_y7_1;4188_y8_1;4192_y9_1;4189_y10_1	985664.0;2074190.0;2825470.0;3074400.0;1561250.0;2320160.0	YDLAVSTEGDQVTLDTGVDSSR	181216_5915_1113-Rep1_Mock-4h_iRT_2ug_DIA_p.mzXML	3.03953e-05	12841100	4967.79	11952	4193_y4_1;4191_y6_1;4190_y7_1;4188_y8_1;4192_y9_1;4189_y10_1	1311470.0;3281090.0;4225920.0;5092600.0;2568390.0;4715910.0	YDLAVSTEGDQVTLDTGVDSSR	181216_5915_1113-Rep1_Pst-4h_iRT_2ug_DIA_p.mzXML	3.03953e-05	21195400	4923.31	11952	0.722982
513	139	Solyc01g091650.3.1	COP9 signalosome complex subunit 1 (AHRD V3.3 *** AT3G61140.1) Soluble Protein	18.1214	19.1427	1.02126	ELESLITDNQIQAR	2	4205_y3_1;4202_y6_1;4203_y7_1;4200_y8_1;4201_y9_1;4204_y11_1	262584.0;25901.9;68981.3;598667.0;375347.0;27399.8	ELESLITDNQIQAR	181216_5915_1113-Rep1_Mock-4h_iRT_2ug_DIA_p.mzXML	0.000635955	1358880	4671.02	11954	4205_y3_1;4202_y6_1;4203_y7_1;4200_y8_1;4201_y9_1;4204_y11_1	536314.0;258358.0;320360.0;1111850.0;871934.0;207673.0	ELESLITDNQIQAR	181216_5915_1113-Rep1_Pst-4h_iRT_2ug_DIA_p.mzXML	3.03953e-05	3306480	4613.54	11954	1.28288
514							LGTNYGPDPAWADSVDR	2	4209_y4_1;4210_y6_1;4211_y7_1;4206_y9_1;4208_y11_1;4207_y12_1	357437.0;130154.0;191077.0;642628.0;309681.0;442088.0	LGTNYGPDPAWADSVDR	181216_5915_1113-Rep1_Mock-4h_iRT_2ug_DIA_p.mzXML	3.03953e-05	2073070	4645.46	11955	4209_y4_1;4210_y6_1;4211_y7_1;4206_y9_1;4208_y11_1;4207_y12_1	642354.0;276878.0;342892.0;1054360.0;624632.0;889532.0	LGTNYGPDPAWADSVDR	181216_5915_1113-Rep1_Pst-4h_iRT_2ug_DIA_p.mzXML	3.03953e-05	3830650	4596	11955	0.88582
515	140	Solyc01g091780.3.1	Kinase, putative (AHRD V3.3 *** B9RDK2_RICCO) Soluble Protein	19.6572	20.2504	0.593176	AYFEVMPEQPGFEER	2	4217_y10_2;4214_y6_1;4216_y7_1;4212_y9_1;4213_y10_1;4215_y11_1	1071030.0;595822.0;44437.8;2318200.0;817277.0;94818.3	AYFEVMPEQPGFEER	181216_5915_1113-Rep1_Mock-4h_iRT_2ug_DIA_p.mzXML	3.03953e-05	4941580	5390.71	11956	4217_y10_2;4214_y6_1;4216_y7_1;4212_y9_1;4213_y10_1;4215_y11_1	1126000.0;795186.0;177866.0;3453550.0;921185.0;293926.0	AYFEVMPEQPGFEER	181216_5915_1113-Rep1_Pst-4h_iRT_2ug_DIA_p.mzXML	5.88861e-05	6767710	5369.96	11956	0.453695
516							EQYGDPIIYER	2	4219_y3_1;4221_y4_1;4218_y6_1;4223_y7_1;4222_y8_1;4220_y9_1	787482.0;688111.0;3553220.0;265911.0;886622.0;1186350.0	EQYGDPIIYER	181216_5915_1113-Rep1_Mock-4h_iRT_2ug_DIA_p.mzXML	3.03953e-05	7367700	3846.51	11957	4219_y3_1;4221_y4_1;4218_y6_1;4223_y7_1;4222_y8_1;4220_y9_1	4316730.0;1378600.0;5427940.0;313493.0;1264460.0;2122870.0	EQYGDPIIYER	181216_5915_1113-Rep1_Pst-4h_iRT_2ug_DIA_p.mzXML	3.03953e-05	14824100	3848.71	11957	1.00866
517	141	Solyc01g094010.3.1	alpha/beta-hydrolases superfamily protein Soluble Protein	18.9947	20.0036	1.0089	LPAAYEDAVDAIK	2	4234_y4_1;4235_y7_1;4233_y8_1;4231_y9_1;4230_y10_1;4232_y11_1	515219.0;365374.0;422904.0;537655.0;956130.0;1048320.0	LPAAYEDAVDAIK	181216_5915_1113-Rep1_Mock-4h_iRT_2ug_DIA_p.mzXML	3.03953e-05	3845610	4970.45	11959	4234_y4_1;4235_y7_1;4233_y8_1;4231_y9_1;4230_y10_1;4232_y11_1	992099.0;660393.0;1117740.0;1097190.0;2459480.0;2080330.0	LPAAYEDAVDAIK	181216_5915_1113-Rep1_Pst-4h_iRT_2ug_DIA_p.mzXML	0.000232614	8407240	4906.81	11959	1.12842
518	142	Solyc01g094200.3.1	Malic enzyme (AHRD V3.3 *** K4AZG1_SOLLC) Soluble Protein	20.1188	20.7758	0.657035	AAVAEDLAEGHGDVGVR	2	4237_y4_1;4238_y8_1;4239_y9_1;4236_y10_1;4241_y11_1;4240_y13_1	146040.0;180826.0;174356.0;291838.0;120095.0;35104.4	AAVAEDLAEGHGDVGVR	181216_5915_1113-Rep1_Mock-4h_iRT_2ug_DIA_p.mzXML	3.03953e-05	948259	3035.81	11960	NA	NA	NA	NA	NA	NA	NA	NA	NA
519							AAVAEDLAEGHGDVGVR	3	NA	NA	NA	NA	NA	NA	NA	NA	4243_y4_1;4245_y6_1;4247_y7_1;4242_y8_1;4244_y9_1;4246_y10_1	1804800.0;1568070.0;841744.0;6844420.0;5180290.0;1936690.0	AAVAEDLAEGHGDVGVR	181216_5915_1113-Rep1_Pst-4h_iRT_2ug_DIA_p.mzXML	0.00163552	18176000	3024.07	11961	NA
520							AVVQFEDFQAK	2	4249_y4_1;4251_y5_1;4250_y6_1;4248_y7_1;4253_y8_1;4252_y9_1	681385.0;2707640.0;1233500.0;2833100.0;1077810.0;1069210.0	AVVQFEDFQAK	181216_5915_1113-Rep1_Mock-4h_iRT_2ug_DIA_p.mzXML	3.03953e-05	9602650	4405.68	11962	4249_y4_1;4251_y5_1;4250_y6_1;4248_y7_1;4253_y8_1;4252_y9_1	1417580.0;3468820.0;2102440.0;5553000.0;1790270.0;1508470.0	AVVQFEDFQAK	181216_5915_1113-Rep1_Pst-4h_iRT_2ug_DIA_p.mzXML	3.03953e-05	15840600	4350.31	11962	0.722122
521							DIDPAALPFAK	2	4258_y8_2;4254_y4_1;4257_y6_1;4256_y7_1;4255_y8_1;4259_y9_1	4010840.0;3614780.0;1952690.0;1661610.0;3970510.0;705348.0	DIDPAALPFAK	181216_5915_1113-Rep1_Mock-4h_iRT_2ug_DIA_p.mzXML	3.03953e-05	15915800	5429.11	11963	4258_y8_2;4254_y4_1;4257_y6_1;4256_y7_1;4255_y8_1;4259_y9_1	2982840.0;5041520.0;3351860.0;1516930.0;8083820.0;1513650.0	DIDPAALPFAK	181216_5915_1113-Rep1_Pst-4h_iRT_2ug_DIA_p.mzXML	0.00123647	22490600	5372.38	11963	0.498862
522							DITAEVGAAVLR	2	4265_y4_1;4264_y5_1;4260_y7_1;4261_y8_1;4263_y9_1;4262_y10_1	1348110.0;4010500.0;2543590.0;3363740.0;1491610.0;1771070.0	DITAEVGAAVLR	181216_5915_1113-Rep1_Mock-4h_iRT_2ug_DIA_p.mzXML	0.000475942	14528600	5383.19	11964	NA	NA	NA	NA	NA	NA	NA	NA	NA
523							GILYPSIDDIR	2	4269_y3_1;4270_y7_2;4268_y6_1;4266_y7_1;4267_y8_1;4271_y9_1	611767.0;364569.0;944749.0;9587250.0;1671980.0;875902.0	GILYPSIDDIR	181216_5915_1113-Rep1_Mock-4h_iRT_2ug_DIA_p.mzXML	3.03953e-05	14056200	5374.55	11965	4269_y3_1;4270_y7_2;4268_y6_1;4266_y7_1;4267_y8_1;4271_y9_1	1287650.0;2122220.0;1994870.0;18504400.0;3251610.0;1619060.0	GILYPSIDDIR	181216_5915_1113-Rep1_Pst-4h_iRT_2ug_DIA_p.mzXML	3.03953e-05	28779800	5337.07	11965	1.03385
524							LDMYVAAAGINPQR	2	4282_y3_1;4283_y4_1;4280_y6_1;4279_y8_1;4278_y9_1;4281_y10_1	2536970.0;373803.0;448992.0;1345040.0;2734670.0;3876440.0	LDMYVAAAGINPQR	181216_5915_1113-Rep1_Mock-4h_iRT_2ug_DIA_p.mzXML	0.00168111	11315900	4731.12	11967	4282_y3_1;4283_y4_1;4280_y6_1;4279_y8_1;4278_y9_1;4281_y10_1	6833320.0;1485430.0;4641940.0;3797960.0;6706510.0;3929020.0	LDMYVAAAGINPQR	181216_5915_1113-Rep1_Pst-4h_iRT_2ug_DIA_p.mzXML	0.000232614	27394200	4673.56	11967	1.27552
525							MAGPSADPHFFLLDK	3	NA	NA	NA	NA	NA	NA	NA	NA	4292_y3_1;4295_y4_1;4293_y5_1;4291_y6_1;4294_y7_1;4290_y8_1	1864190.0;1467900.0;605998.0;390479.0;155895.0;1122860.0	MAGPSADPHFFLLDK	181216_5915_1113-Rep1_Pst-4h_iRT_2ug_DIA_p.mzXML	0.00132438	5607320	5346.98	11969	NA
526							NTEGQPESVVSLAK	2	4297_y4_1;4299_y5_1;4300_y7_1;4296_y9_1;4298_y11_1;4301_y12_1	1150140.0;91827.5;181772.0;1931220.0;308467.0;178245.0	NTEGQPESVVSLAK	181216_5915_1113-Rep1_Mock-4h_iRT_2ug_DIA_p.mzXML	3.03953e-05	3841670	3370.31	11970	4297_y4_1;4299_y5_1;4300_y7_1;4296_y9_1;4298_y11_1;4301_y12_1	1029330.0;69103.2;122434.0;1442070.0;232396.0;170696.0	NTEGQPESVVSLAK	181216_5915_1113-Rep1_Pst-4h_iRT_2ug_DIA_p.mzXML	5.88861e-05	3066030	3368.5	11970	-0.325362
527							VISFEQQYDR	2	4307_y3_1;4306_y4_1;4304_y5_1;4303_y6_1;4305_y7_1;4302_y8_1	439267.0;546660.0;1321970.0;1157230.0;846471.0;5753380.0	VISFEQQYDR	181216_5915_1113-Rep1_Mock-4h_iRT_2ug_DIA_p.mzXML	3.03953e-05	10065000	3511.76	11971	4307_y3_1;4306_y4_1;4304_y5_1;4303_y6_1;4305_y7_1;4302_y8_1	539940.0;742505.0;1584320.0;1732280.0;1196650.0;7994470.0	VISFEQQYDR	181216_5915_1113-Rep1_Pst-4h_iRT_2ug_DIA_p.mzXML	3.03953e-05	13790200	3502.99	11971	0.454296
528							VLPVMLDVGTNNQK	2	NA	NA	NA	NA	NA	NA	NA	NA	4310_y6_1;4309_y8_1;4311_y9_1;4308_y10_1;4313_y11_1;4312_y12_1	1814670.0;6147020.0;3065650.0;2332500.0;1443320.0;694370.0	VLPVMLDVGTNNQK	181216_5915_1113-Rep1_Pst-4h_iRT_2ug_DIA_p.mzXML	0.000519914	15497500	5078.29	11972	NA
529	143	Solyc01g094280.3.1	Bifunctional protein FolD (AHRD V3.3 *** W9RX84_9ROSA) Soluble Protein	18.9539	18.8564	-0.0974619	LVGDVC(Carbamidomethyl)YEEAIK	2	4323_y4_1;4325_y5_1;4322_y6_1;4321_y7_1;4324_y8_1;4320_y10_1	188065.0;1605820.0;262255.0;694496.0;371699.0;2715670.0	LVGDVCYEEAIK	181216_5915_1113-Rep1_Mock-4h_iRT_2ug_DIA_p.mzXML	0.000161682	5838010	4014.56	11974	4323_y4_1;4325_y5_1;4322_y6_1;4321_y7_1;4324_y8_1;4320_y10_1	73140.0;1507560.0;244044.0;626197.0;359330.0;2832450.0	LVGDVCYEEAIK	181216_5915_1113-Rep1_Pst-4h_iRT_2ug_DIA_p.mzXML	0.000232614	5642720	3996.15	11974	-0.0490859
530	144	Solyc01g094290.3.1	K(+) efflux antiporter (AHRD V3.3 *** A0A0K9NJL3_ZOSMR) Membrane Protein 11 Region 603-625,644-666,677-699,704-726,739-761,771-793,823-845,861-883,888-910,919-941,954-976	17.4868	18.3585	0.871773	DEAANAWDDVNK	2	4335_y4_1;4332_y5_1;4333_y6_1;4336_y7_1;4334_y8_1;4337_y9_1	69016.8;336222.0;419355.0;221621.0;463110.0;184347.0	DEAANAWDDVNK	181216_5915_1113-Rep1_Mock-4h_iRT_2ug_DIA_p.mzXML	3.03953e-05	1693670	3232.49	11976	4335_y4_1;4332_y5_1;4333_y6_1;4336_y7_1;4334_y8_1;4337_y9_1	103238.0;406945.0;562151.0;496119.0;551762.0;206158.0	DEAANAWDDVNK	181216_5915_1113-Rep1_Pst-4h_iRT_2ug_DIA_p.mzXML	3.03953e-05	2326370	3230.31	11976	0.457928
531							QENDSLAFIDGNGR	2	4338_y4_1;4340_y5_1;4342_y6_1;4339_y8_1;4343_y9_1;4341_y10_1	159520.0;60474.4;595904.0;120103.0;23290.6;141972.0	QENDSLAFIDGNGR	181216_5915_1113-Rep1_Mock-4h_iRT_2ug_DIA_p.mzXML	0.00985878	1101260	4302.18	11977	4338_y4_1;4340_y5_1;4342_y6_1;4339_y8_1;4343_y9_1;4341_y10_1	434737.0;194869.0;561768.0;403474.0;246906.0;387052.0	QENDSLAFIDGNGR	181216_5915_1113-Rep1_Pst-4h_iRT_2ug_DIA_p.mzXML	0.00263925	2228810	4259.22	11977	1.01712
532							VNDAEIALQK	2	NA	NA	NA	NA	NA	NA	NA	NA	4345_y3_1;4344_y4_1;4346_y5_1;4348_y6_1;4349_y7_1;4347_y8_1	54396.4;116660.0;70337.0;311626.0;0.0;79802.1	VNDAEIALQK	181216_5915_1113-Rep1_Pst-4h_iRT_2ug_DIA_p.mzXML	0.000588186	632822	2701.5	11978	NA
533	145	Solyc01g094790.3.1	Cysteine synthase (AHRD V3.3 *** K4AZL9_SOLLC) Soluble Protein	21.369	22.1355	0.766495	AFGADLILTDPTK	2	4372_y4_1;4370_y5_1;4368_y7_1;4373_y8_1;4371_y9_1;4369_y11_1	1108530.0;2502300.0;3481250.0;1777580.0;2754310.0;5337540.0	AFGADLILTDPTK	181216_5915_1113-Rep1_Mock-4h_iRT_2ug_DIA_p.mzXML	3.03953e-05	16961500	5535.78	11982	4372_y4_1;4370_y5_1;4368_y7_1;4373_y8_1;4371_y9_1;4369_y11_1	2183910.0;4213550.0;5971880.0;2838330.0;5362300.0;9004120.0	AFGADLILTDPTK	181216_5915_1113-Rep1_Pst-4h_iRT_2ug_DIA_p.mzXML	3.03953e-05	29574100	5515.32	11982	0.802071
534							IYGLEPTESNILNGGK	2	NA	NA	NA	NA	NA	NA	NA	NA	4388_y4_1;4387_y5_1;4391_y11_2;4389_y8_1;4386_y11_1;4390_y12_1	671981.0;232779.0;230041.0;175511.0;2585420.0;0.0	IYGLEPTESNILNGGK	181216_5915_1113-Rep1_Pst-4h_iRT_2ug_DIA_p.mzXML	0.000949953	3895730	5107.49	11985	NA
535	146	Solyc01g095050.3.1	Negatively light-regulated protein (AHRD V3.3 *** A0A0K9NSD8_ZOSMR) Soluble Protein	20.6479	21.3038	0.655898	AYFDSADWALGK	2	4422_y4_1;4425_y5_1;4427_y7_1;4423_y8_1;4424_y9_1;4426_y10_1	2327680.0;1209400.0;448871.0;1703050.0;1988830.0;2194800.0	AYFDSADWALGK	181216_5915_1113-Rep1_Mock-4h_iRT_2ug_DIA_p.mzXML	5.88861e-05	9872630	5441.28	11991	4422_y4_1;4425_y5_1;4427_y7_1;4423_y8_1;4424_y9_1;4426_y10_1	1634510.0;1831220.0;1268250.0;2792200.0;3416810.0;3296790.0	AYFDSADWALGK	181216_5915_1113-Rep1_Pst-4h_iRT_2ug_DIA_p.mzXML	3.03953e-05	14239800	5430.58	11991	0.528423
536	147	Solyc01g095120.3.1	alpha/beta-hydrolases superfamily protein Soluble Protein	NA	NA	NA	TAAVDGNFTSDHVSDAWYSVPDLR	3	NA	NA	NA	NA	NA	NA	NA	NA	4428_y4_1;4433_y5_1;4429_y6_1;4431_y7_1;4432_y9_1;4430_y11_1	493801.0;226137.0;138510.0;434589.0;93295.1;252671.0	TAAVDGNFTSDHVSDAWYSVPDLR	181216_5915_1113-Rep1_Pst-4h_iRT_2ug_DIA_p.mzXML	0.000161682	1639000	5681.48	11992	NA
537							VWDPLIVQGAK	2	NA	NA	NA	NA	NA	NA	NA	NA	4437_y4_1;4439_y8_2;4435_y5_1;4438_y7_1;4434_y8_1;4436_y9_1	681294.0;1047280.0;6016930.0;223318.0;2161100.0;1153430.0	VWDPLIVQGAK	181216_5915_1113-Rep1_Pst-4h_iRT_2ug_DIA_p.mzXML	0.000949953	11283400	5266.12	11993	NA
538	148	Solyc01g095150.3.1	late embryogenesis-like protein Membrane Protein 1 Region 116-136	16.7182	17.0893	0.371089	GIGFDGLAFHAK	3	4440_y3_1;4444_y4_1;4441_y5_1;4445_y6_1;4443_y7_1;4442_y8_1	253774.0;62831.4;89196.7;178046.0;103662.0;132520.0	GIGFDGLAFHAK	181216_5915_1113-Rep1_Mock-4h_iRT_2ug_DIA_p.mzXML	0.000232614	820030	4666.85	11994	4440_y3_1;4444_y4_1;4441_y5_1;4445_y6_1;4443_y7_1;4442_y8_1	471795.0;122529.0;96494.2;265255.0;110592.0;148788.0	GIGFDGLAFHAK	181216_5915_1113-Rep1_Pst-4h_iRT_2ug_DIA_p.mzXML	0.00159114	1215450	4598.15	11994	0.567742
539	149	Solyc01g095430.3.1	Protein CURVATURE THYLAKOID 1A, chloroplastic (AHRD V3.3 *** CUT1A_ARATH) Membrane Protein 2 Region 2-24,104-126	22.6824	23.0398	0.357435	ASSSEESGAVDTSELLTDLK	2	4456_y4_1;4457_y5_1;4452_y10_1;4454_y11_1;4455_y13_1;4453_y14_1	8494560.0;5238090.0;16156600.0;11554500.0;9363110.0;9891120.0	ASSSEESGAVDTSELLTDLK	181216_5915_1113-Rep1_Mock-4h_iRT_2ug_DIA_p.mzXML	3.03953e-05	60697900	5417.7	11996	4456_y4_1;4457_y5_1;4452_y10_1;4454_y11_1;4455_y13_1;4453_y14_1	10841800.0;4775140.0;21867700.0;16242800.0;13367200.0;14120500.0	ASSSEESGAVDTSELLTDLK	181216_5915_1113-Rep1_Pst-4h_iRT_2ug_DIA_p.mzXML	3.03953e-05	81215100	5396.94	11996	0.420101
540							ASSSEESGAVDTSELLTDLK	3	4463_y3_1;4459_y4_1;4458_y5_1;4461_y7_1;4460_y8_1;4462_y10_1	2377760.0;3969760.0;3871430.0;5936930.0;5768280.0;2439390.0	ASSSEESGAVDTSELLTDLK	181216_5915_1113-Rep1_Mock-4h_iRT_2ug_DIA_p.mzXML	0.000770657	24363600	5410.41	11997	4463_y3_1;4459_y4_1;4458_y5_1;4461_y7_1;4460_y8_1;4462_y10_1	28661600.0;3128160.0;1670850.0;3593690.0;7417940.0;4333580.0	ASSSEESGAVDTSELLTDLK	181216_5915_1113-Rep1_Pst-4h_iRT_2ug_DIA_p.mzXML	0.00139159	48805800	5395.3	11997	1.00233
541							ELAEDIEQLK	2	4481_y3_1;4478_y4_1;4480_y5_1;4476_y6_1;4479_y7_1;4477_y8_1	8814300.0;19535200.0;17419400.0;42463500.0;26585300.0;44235300.0	ELAEDIEQLK	181216_5915_1113-Rep1_Mock-4h_iRT_2ug_DIA_p.mzXML	3.03953e-05	159053000	4173.3	12000	4481_y3_1;4478_y4_1;4480_y5_1;4476_y6_1;4479_y7_1;4477_y8_1	13036500.0;29134900.0;25535100.0;63366500.0;40489100.0;63720400.0	ELAEDIEQLK	181216_5915_1113-Rep1_Pst-4h_iRT_2ug_DIA_p.mzXML	3.03953e-05	235283000	4140.99	12000	0.56489
542							ELAEDIEQLKK	2	4469_y3_1;4468_y4_1;4467_y6_1;4465_y7_1;4466_y8_1;4464_y9_1	232978.0;297660.0;628641.0;1707040.0;1445850.0;2538040.0	ELAEDIEQLKK	181216_5915_1113-Rep1_Mock-4h_iRT_2ug_DIA_p.mzXML	3.03953e-05	6850200	3375.45	11998	4469_y3_1;4468_y4_1;4467_y6_1;4465_y7_1;4466_y8_1;4464_y9_1	285900.0;391368.0;791601.0;1925220.0;1564340.0;2753300.0	ELAEDIEQLKK	181216_5915_1113-Rep1_Pst-4h_iRT_2ug_DIA_p.mzXML	3.03953e-05	7711720	3365.2	11998	0.170907
543							ELAEDIEQLKK	3	4473_y3_1;4472_y4_1;4475_y9_2;4470_y5_1;4474_y6_1;4471_y7_1	1718260.0;4187440.0;2488850.0;7929320.0;2986100.0;6596020.0	ELAEDIEQLKK	181216_5915_1113-Rep1_Mock-4h_iRT_2ug_DIA_p.mzXML	3.03953e-05	25906000	3374.17	11999	4473_y3_1;4472_y4_1;4475_y9_2;4470_y5_1;4474_y6_1;4471_y7_1	1952830.0;3001040.0;2537010.0;8744790.0;3371650.0;7494110.0	ELAEDIEQLKK	181216_5915_1113-Rep1_Pst-4h_iRT_2ug_DIA_p.mzXML	3.03953e-05	27101400	3365.32	11999	0.0650811
544							SSSEESGAVDTSELLTDLK	2	4486_y4_1;4487_y5_1;4482_y10_1;4483_y11_1;4484_y13_1;4485_y14_1	8494560.0;5238090.0;16156600.0;11554500.0;9363110.0;9891120.0	SSSEESGAVDTSELLTDLK	181216_5915_1113-Rep1_Mock-4h_iRT_2ug_DIA_p.mzXML	3.03953e-05	60697900	5417.7	12001	4486_y4_1;4487_y5_1;4482_y10_1;4483_y11_1;4484_y13_1;4485_y14_1	10841800.0;4775140.0;21867700.0;16242800.0;13367200.0;14120500.0	SSSEESGAVDTSELLTDLK	181216_5915_1113-Rep1_Pst-4h_iRT_2ug_DIA_p.mzXML	3.03953e-05	81215100	5396.94	12001	0.420101
545	150	Solyc01g095620.3.1	Glycosyltransferase (AHRD V3.3 *** D7S016_SOLLC) Soluble Protein	18.4272	19.228	0.800782	ELEGGAIGALQK	2	4492_y3_1;4488_y5_1;4490_y6_1;4493_y8_1;4489_y9_1;4491_y10_1	750480.0;1469080.0;759106.0;404719.0;1356090.0;878688.0	ELEGGAIGALQK	181216_5915_1113-Rep1_Mock-4h_iRT_2ug_DIA_p.mzXML	3.03953e-05	5618170	3425.86	12002	4492_y3_1;4488_y5_1;4490_y6_1;4493_y8_1;4489_y9_1;4491_y10_1	1112030.0;2500040.0;1192440.0;721724.0;2271420.0;1420070.0	ELEGGAIGALQK	181216_5915_1113-Rep1_Pst-4h_iRT_2ug_DIA_p.mzXML	3.03953e-05	9217730	3414.97	12002	0.714311
546							VDGSEC(Carbamidomethyl)MTWLDEQPR	2	4504_y4_1;4502_y5_1;4503_y6_1;4500_y7_1;4501_y8_1;4505_y9_1	64848.7;141184.0;239060.0;227759.0;168882.0;77794.9	VDGSECMTWLDEQPR	181216_5915_1113-Rep1_Mock-4h_iRT_2ug_DIA_p.mzXML	3.03953e-05	919529	4794.68	12004	4504_y4_1;4502_y5_1;4503_y6_1;4500_y7_1;4501_y8_1;4505_y9_1	260026.0;388567.0;383152.0;704247.0;307215.0;277042.0	VDGSECMTWLDEQPR	181216_5915_1113-Rep1_Pst-4h_iRT_2ug_DIA_p.mzXML	8.64658e-05	2320250	4751.54	12004	1.33531
547	151	Solyc01g095670.3.1	thylakoid rhodanese-like protein (AHRD V3.3 *** AT4G01050.1) Soluble Protein	20.3009	21.0489	0.747986	ALLPDSVSSNALPAPVEASPAAATSTVEETESVPK	3	4517_y6_1;4516_y8_1;4514_y11_1;4513_y12_1;4515_y13_1;4512_y16_1	620145.0;378885.0;182286.0;301015.0;476910.0;195217.0	ALLPDSVSSNALPAPVEASPAAATSTVEETESVPK	181216_5915_1113-Rep1_Mock-4h_iRT_2ug_DIA_p.mzXML	3.03953e-05	2154460	6088.72	12006	NA	NA	NA	NA	NA	NA	NA	NA	NA
548							LADDAGAQLLDIR	2	4528_y3_1;4529_y5_1;4527_y6_1;4524_y8_1;4525_y9_1;4526_y11_1	1459670.0;778272.0;802677.0;2098620.0;1020400.0;1410960.0	LADDAGAQLLDIR	181216_5915_1113-Rep1_Mock-4h_iRT_2ug_DIA_p.mzXML	3.03953e-05	7570600	5139.01	12008	4528_y3_1;4529_y5_1;4527_y6_1;4524_y8_1;4525_y9_1;4526_y11_1	1288210.0;1475720.0;1653110.0;4736050.0;1697280.0;2839990.0	LADDAGAQLLDIR	181216_5915_1113-Rep1_Pst-4h_iRT_2ug_DIA_p.mzXML	3.03953e-05	13690400	5109.05	12008	0.854685
549							TLQQVDEFLTTK	2	4533_y4_1;4532_y5_1;4535_y6_1;4530_y7_1;4531_y8_1;4534_y9_1	1751770.0;1936980.0;99787.3;3037220.0;2298530.0;1520050.0	TLQQVDEFLTTK	181216_5915_1113-Rep1_Mock-4h_iRT_2ug_DIA_p.mzXML	3.03953e-05	10644300	5174.85	12009	4533_y4_1;4532_y5_1;4535_y6_1;4530_y7_1;4531_y8_1;4534_y9_1	1144290.0;2586740.0;644492.0;4238290.0;3466720.0;2577550.0	TLQQVDEFLTTK	181216_5915_1113-Rep1_Pst-4h_iRT_2ug_DIA_p.mzXML	3.03953e-05	14658100	5139.13	12009	0.461617
550	152	Solyc01g096040.3.1	Eukaryotic aspartyl protease family protein (AHRD V3.3 *** AT1G01300.1) Soluble Protein	16.6215	17.3791	0.757616	LDAAGDGGVIVDSGTSVTR	2	4544_y7_1;4543_y8_1;4542_y10_1;4547_y11_1;4546_y13_1;4545_y15_1	97937.2;240694.0;354288.0;38005.1;82477.5;114799.0	LDAAGDGGVIVDSGTSVTR	181216_5915_1113-Rep1_Mock-4h_iRT_2ug_DIA_p.mzXML	3.03953e-05	928200	3730.63	12011	4544_y7_1;4543_y8_1;4542_y10_1;4547_y11_1;4546_y13_1;4545_y15_1	166751.0;404087.0;589967.0;72427.8;147398.0;157570.0	LDAAGDGGVIVDSGTSVTR	181216_5915_1113-Rep1_Pst-4h_iRT_2ug_DIA_p.mzXML	3.03953e-05	1538200	3747.33	12011	0.728735
551	153	Solyc01g096290.3.1	ubiquitin-ribosomal fusion protein Soluble Protein	20.8583	21.0331	0.174777	IIEPSLMALAR	2	4559_y7_2;4556_y4_1;4558_y6_1;4557_y7_1;4554_y8_1;4555_y9_1	3368660.0;1995950.0;519314.0;792481.0;5962640.0;3026910.0	IIEPSLMALAR	181216_5915_1113-Rep1_Mock-4h_iRT_2ug_DIA_p.mzXML	3.03953e-05	15666000	5717.59	12013	4559_y7_2;4556_y4_1;4558_y6_1;4557_y7_1;4554_y8_1;4555_y9_1	1611420.0;1535880.0;533893.0;1120500.0;7389940.0;3896780.0	IIEPSLMALAR	181216_5915_1113-Rep1_Pst-4h_iRT_2ug_DIA_p.mzXML	0.000211698	16088400	5690.91	12013	0.038384
552	154	Solyc01g096420.3.1	NADPH:quinone oxidoreductase (AHRD V3.3 *** AT3G27890.1) Soluble Protein	18.4349	19.1409	0.705973	SAAIVSAGGNFGGGR	2	4570_y7_1;4568_y8_1;4569_y9_1;4566_y10_1;4567_y11_1;4571_y12_1	156735.0;414818.0;256424.0;871625.0;881102.0;84255.9	SAAIVSAGGNFGGGR	181216_5915_1113-Rep1_Mock-4h_iRT_2ug_DIA_p.mzXML	3.03953e-05	2664960	3075.01	12015	4570_y7_1;4568_y8_1;4569_y9_1;4566_y10_1;4567_y11_1;4571_y12_1	113139.0;780687.0;505345.0;1790870.0;1245790.0;24797.4	SAAIVSAGGNFGGGR	181216_5915_1113-Rep1_Pst-4h_iRT_2ug_DIA_p.mzXML	3.03953e-05	4460630	3050.75	12015	0.743134
553	155	Solyc01g096450.3.1	Aspartic proteinase nepenthesin-1-like protein (AHRD V3.3 *** T2DNA5_PHAVU) Soluble Protein	19.4164	19.7289	0.312473	ILFDVPNSR	2	4588_y3_1;4585_y4_1;4584_y5_1;4587_y6_1;4586_y7_1;4589_y8_1	889666.0;3228490.0;3651070.0;1897950.0;4172200.0;699718.0	ILFDVPNSR	181216_5915_1113-Rep1_Mock-4h_iRT_2ug_DIA_p.mzXML	3.03953e-05	14539100	4444.7	12018	4588_y3_1;4585_y4_1;4584_y5_1;4587_y6_1;4586_y7_1;4589_y8_1	1248800.0;4237110.0;5077750.0;2939830.0;5573310.0;868934.0	ILFDVPNSR	181216_5915_1113-Rep1_Pst-4h_iRT_2ug_DIA_p.mzXML	3.03953e-05	19945700	4391.89	12018	0.45614
554							QILQTPTYIVK	2	4595_y3_1;4593_y8_2;4590_y6_1;4591_y7_1;4594_y8_1;4592_y9_1	178701.0;189343.0;265145.0;99310.4;29842.5;174912.0	QILQTPTYIVK	181216_5915_1113-Rep1_Mock-4h_iRT_2ug_DIA_p.mzXML	3.03953e-05	937254	4480.18	12019	4595_y3_1;4593_y8_2;4590_y6_1;4591_y7_1;4594_y8_1;4592_y9_1	93896.3;161384.0;270122.0;89529.2;0.0;110694.0	QILQTPTYIVK	181216_5915_1113-Rep1_Pst-4h_iRT_2ug_DIA_p.mzXML	0.00119444	725626	4409.59	12019	-0.369214
555	156	Solyc01g096660.3.1	PSII-associated proline-rich protein Soluble Protein	19.883	19.06	-0.823023	NSPPPIQTVEYR	2	4605_y9_2;4604_y6_1;4607_y7_1;4602_y8_1;4603_y9_1;4606_y10_1	3942870.0;452436.0;100147.0;1771180.0;2615280.0;756880.0	NSPPPIQTVEYR	181216_5915_1113-Rep1_Mock-4h_iRT_2ug_DIA_p.mzXML	3.03953e-05	9638800	3296.21	12021	4605_y9_2;4604_y6_1;4607_y7_1;4602_y8_1;4603_y9_1;4606_y10_1	2104820.0;114134.0;18626.4;609615.0;1390840.0;318218.0	NSPPPIQTVEYR	181216_5915_1113-Rep1_Pst-4h_iRT_2ug_DIA_p.mzXML	3.03953e-05	4556250	3279	12021	-1.08101
556							VSMEWVAM(Oxidation)DNTK	2	4610_y3_1;4611_y4_1;4613_y5_1;4608_y7_1;4609_y8_1;4612_y9_1	91265.8;19809.8;32885.0;693250.0;168581.0;25723.4	VSMEWVAMDNTK	181216_5915_1113-Rep1_Mock-4h_iRT_2ug_DIA_p.mzXML	0.00780578	1031510	3934.15	12022	NA	NA	NA	NA	NA	NA	NA	NA	NA
557							VSMEWVAMDNTK	2	4617_y3_1;4618_y4_1;4616_y5_1;4614_y7_1;4615_y8_1;4619_y9_1	273062.0;665593.0;59111.6;1181870.0;782017.0;253660.0	VSMEWVAMDNTK	181216_5915_1113-Rep1_Mock-4h_iRT_2ug_DIA_p.mzXML	0.00170318	3215310	4761.87	12023	4617_y3_1;4618_y4_1;4616_y5_1;4614_y7_1;4615_y8_1;4619_y9_1	1360800.0;1425510.0;121338.0;849998.0;961116.0;151824.0	VSMEWVAMDNTK	181216_5915_1113-Rep1_Pst-4h_iRT_2ug_DIA_p.mzXML	0.00339485	4870590	4685.25	12023	0.599139
558	157	Solyc01g096870.3.1	Prolyl-tRNA synthetase, putative (AHRD V3.3 *** B9RIU3_RICCO) Soluble Protein	19.5371	19.6369	0.0998321	AFGTQFTDENGQR	2	4631_y4_1;4628_y5_1;4627_y7_1;4626_y8_1;4629_y9_1;4630_y11_1	564896.0;192610.0;773622.0;932300.0;311939.0;256244.0	AFGTQFTDENGQR	181216_5915_1113-Rep1_Mock-4h_iRT_2ug_DIA_p.mzXML	3.03953e-05	3031610	3142.2	12025	4631_y4_1;4628_y5_1;4627_y7_1;4626_y8_1;4629_y9_1;4630_y11_1	474725.0;256000.0;748748.0;971617.0;334505.0;237302.0	AFGTQFTDENGQR	181216_5915_1113-Rep1_Pst-4h_iRT_2ug_DIA_p.mzXML	3.03953e-05	3022900	3117.73	12025	-0.00415092
559							DSNIM(Oxidation)DVSSYDELK	2	4643_y4_1;4642_y6_1;4638_y7_1;4641_y8_1;4639_y9_1;4640_y10_1	1139260.0;221696.0;766430.0;75380.9;420324.0;3295170.0	DSNIMDVSSYDELK	181216_5915_1113-Rep1_Mock-4h_iRT_2ug_DIA_p.mzXML	5.88861e-05	5918260	4016.07	12027	4643_y4_1;4642_y6_1;4638_y7_1;4641_y8_1;4639_y9_1;4640_y10_1	2610400.0;107743.0;866506.0;233498.0;595544.0;6815810.0	DSNIMDVSSYDELK	181216_5915_1113-Rep1_Pst-4h_iRT_2ug_DIA_p.mzXML	0.000232614	11229500	4004.49	12027	0.924049
560							GPWSAGDEEESK	2	4661_y3_1;4660_y4_1;4657_y7_1;4658_y8_1;4656_y9_1;4659_y10_1	186002.0;95482.6;247203.0;0.0;347180.0;116940.0	GPWSAGDEEESK	181216_5915_1113-Rep1_Mock-4h_iRT_2ug_DIA_p.mzXML	0.00484275	992807	2207.12	12030	NA	NA	NA	NA	NA	NA	NA	NA	NA
561							LNEVQSSLLER	2	4666_y3_1;4667_y4_1;4663_y6_1;4662_y7_1;4664_y8_1;4665_y9_1	2444200.0;172642.0;1461080.0;2703180.0;1577860.0;949887.0	LNEVQSSLLER	181216_5915_1113-Rep1_Mock-4h_iRT_2ug_DIA_p.mzXML	3.03953e-05	9308850	3705.14	12031	4666_y3_1;4667_y4_1;4663_y6_1;4662_y7_1;4664_y8_1;4665_y9_1	2727250.0;178613.0;1559820.0;3965670.0;1689820.0;954010.0	LNEVQSSLLER	181216_5915_1113-Rep1_Pst-4h_iRT_2ug_DIA_p.mzXML	3.03953e-05	11075200	3680.87	12031	0.250658
562	158	Solyc01g097000.3.1	Beta-glucosidase (AHRD V3.3 *** A0A0B4PJM3_SOYBN) Soluble Protein	17.7833	18.8438	1.0605	EEPESSHPPAIDGLLR	3	4681_y4_1;4683_y9_2;4684_y6_1;4685_y7_1;4682_y8_1;4680_y9_1	642904.0;1379440.0;85779.4;38728.1;469233.0;1274250.0	EEPESSHPPAIDGLLR	181216_5915_1113-Rep1_Mock-4h_iRT_2ug_DIA_p.mzXML	3.03953e-05	3890340	4229.54	12034	4681_y4_1;4683_y9_2;4684_y6_1;4685_y7_1;4682_y8_1;4680_y9_1	1107860.0;2024760.0;129553.0;188480.0;740776.0;1900520.0	EEPESSHPPAIDGLLR	181216_5915_1113-Rep1_Pst-4h_iRT_2ug_DIA_p.mzXML	3.03953e-05	6091950	4179.64	12034	0.647008
563							VSGATVTIQETK	2	4690_y4_1;4686_y6_1;4689_y7_1;4687_y8_1;4688_y10_1;4691_y11_1	130185.0;452491.0;120618.0;244970.0;168932.0;176824.0	VSGATVTIQETK	181216_5915_1113-Rep1_Mock-4h_iRT_2ug_DIA_p.mzXML	3.03953e-05	1294020	2341.87	12035	4690_y4_1;4686_y6_1;4689_y7_1;4687_y8_1;4688_y10_1;4691_y11_1	289409.0;916951.0;397900.0;587112.0;463643.0;379568.0	VSGATVTIQETK	181216_5915_1113-Rep1_Pst-4h_iRT_2ug_DIA_p.mzXML	3.03953e-05	3034580	2312.86	12035	1.22964
564	159	Solyc01g097240.3.1	Pathogenesis-related protein PR-4 (AHRD V3.3 *** PR4_PRUPE) Membrane Protein 1 Region 4-26	20.1989	21.0501	0.851248	ATYHLYNPQNINWDLR	2	NA	NA	NA	NA	NA	NA	NA	NA	4696_y5_1;4697_y7_1;4692_y9_1;4694_y10_1;4693_y11_1;4695_y12_1	136979.0;48115.7;609346.0;278290.0;322637.0;54711.0	ATYHLYNPQNINWDLR	181216_5915_1113-Rep1_Pst-4h_iRT_2ug_DIA_p.mzXML	0.000497962	1450080	5123.51	12036	NA
565							LDTNGLGYQR	2	4698_y4_1;4702_y5_1;4699_y6_1;4700_y7_1;4701_y8_1;4703_y9_1	2812170.0;657820.0;2478980.0;2253000.0;2629180.0;868414.0	LDTNGLGYQR	181216_5915_1113-Rep1_Mock-4h_iRT_2ug_DIA_p.mzXML	3.03953e-05	11699600	2744.12	12037	4698_y4_1;4702_y5_1;4699_y6_1;4700_y7_1;4701_y8_1;4703_y9_1	3318570.0;568184.0;2483690.0;3336080.0;3568170.0;986287.0	LDTNGLGYQR	181216_5915_1113-Rep1_Pst-4h_iRT_2ug_DIA_p.mzXML	3.03953e-05	14261000	2721.03	12037	0.285616
566							NGGLDLDVNVFNR	2	4708_y3_1;4706_y5_1;4704_y7_1;4707_y8_1;4705_y9_1;4709_y10_1	1475920.0;1637500.0;4817310.0;1935220.0;3566400.0;531876.0	NGGLDLDVNVFNR	181216_5915_1113-Rep1_Mock-4h_iRT_2ug_DIA_p.mzXML	3.03953e-05	13964200	5707.91	12038	4708_y3_1;4706_y5_1;4704_y7_1;4707_y8_1;4705_y9_1;4709_y10_1	3160900.0;3600110.0;8620460.0;4289090.0;7322680.0;1117550.0	NGGLDLDVNVFNR	181216_5915_1113-Rep1_Pst-4h_iRT_2ug_DIA_p.mzXML	3.03953e-05	28110800	5692.04	12038	1.00939
567							TASVYC(Carbamidomethyl)ATWDADKPLEWR	2	NA	NA	NA	NA	NA	NA	NA	NA	4712_y2_1;4711_y5_1;4710_y6_1;4713_y8_1;4714_y10_1;4715_y11_1	499845.0;1193460.0;541756.0;274500.0;436393.0;309239.0	TASVYCATWDADKPLEWR	181216_5915_1113-Rep1_Pst-4h_iRT_2ug_DIA_p.mzXML	3.03953e-05	3255190	5147.71	12039	NA
568							TASVYC(Carbamidomethyl)ATWDADKPLEWR	3	4718_y2_1;4716_y5_1;4717_y6_1;4720_y8_1;4719_y9_1;4721_y10_1	1246190.0;1046080.0;997013.0;978708.0;874256.0;242661.0	TASVYCATWDADKPLEWR	181216_5915_1113-Rep1_Mock-4h_iRT_2ug_DIA_p.mzXML	3.03953e-05	5384900	5176.95	12040	4718_y2_1;4716_y5_1;4717_y6_1;4720_y8_1;4719_y9_1;4721_y10_1	1985690.0;2603970.0;1847050.0;2196220.0;1980830.0;289353.0	TASVYCATWDADKPLEWR	181216_5915_1113-Rep1_Pst-4h_iRT_2ug_DIA_p.mzXML	3.03953e-05	10903100	5149.97	12040	1.01775
569							TWDADKPLEWR	3	4727_y5_2;4723_y2_1;4726_y10_3;4724_y9_2;4725_y4_1;4722_y5_1	28275.3;359609.0;7469200.0;1268720.0;602546.0;1916860.0	TWDADKPLEWR	181216_5915_1113-Rep1_Mock-4h_iRT_2ug_DIA_p.mzXML	0.00530155	11645200	4409.86	12041	4727_y5_2;4723_y2_1;4726_y10_3;4724_y9_2;4725_y4_1;4722_y5_1	181884.0;602083.0;3178200.0;1976160.0;1095890.0;4747540.0	TWDADKPLEWR	181216_5915_1113-Rep1_Pst-4h_iRT_2ug_DIA_p.mzXML	0.000907959	11781800	4355.94	12041	0.0168246
570	160	Solyc01g097270.3.1	pathogen-induced protein Membrane Protein 1 Region 2-24	22.7747	23.045	0.270327	GGALC(Carbamidomethyl)GGNLC(Carbamidomethyl)C(Carbamidomethyl)SQFGWC(Carbamidomethyl)GSTPEYC(Carbamidomethyl)SPSQGC(Carbamidomethyl)Q	3	4743_y3_1;4744_y4_1;4740_y6_1;4742_y7_1;4745_y8_1;4741_y11_1	112385.0;86034.1;717287.0;263387.0;0.0;228471.0	GGALCGGNLCCSQFGWCGSTPEYCSPSQGCQ	181216_5915_1113-Rep1_Mock-4h_iRT_2ug_DIA_p.mzXML	3.03953e-05	1407560	5653.66	12044	NA	NA	NA	NA	NA	NA	NA	NA	NA
571							IVDQC(Carbamidomethyl)SNGGLDLDINVFR	2	NA	NA	NA	NA	NA	NA	NA	NA	4750_y4_1;4746_y5_1;4751_y6_1;4749_y7_1;4747_y11_1;4748_y13_1	1149040.0;1753430.0;929941.0;478362.0;1244630.0;1178630.0	IVDQCSNGGLDLDINVFR	181216_5915_1113-Rep1_Pst-4h_iRT_2ug_DIA_p.mzXML	3.03953e-05	6734020	6366.46	12045	NA
572							YGWTAFC(Carbamidomethyl)GPVGPR	2	4756_y5_1;4755_y6_1;4752_y8_1;4753_y9_1;4754_y10_1;4757_y12_1	2360350.0;5058590.0;10442200.0;10437500.0;10021500.0;751130.0	YGWTAFCGPVGPR	181216_5915_1113-Rep1_Mock-4h_iRT_2ug_DIA_p.mzXML	3.03953e-05	39071400	5252.71	12046	4756_y5_1;4755_y6_1;4752_y8_1;4753_y9_1;4754_y10_1;4757_y12_1	2221040.0;6185620.0;12422000.0;11809000.0;17640800.0;1371650.0	YGWTAFCGPVGPR	181216_5915_1113-Rep1_Pst-4h_iRT_2ug_DIA_p.mzXML	3.03953e-05	51650100	5213.13	12046	0.402658
573	161	Solyc01g097340.3.1	GDP-mannose 3',5'-epimerase (AHRD V3.3 *** C6K2K9_SOLLC) Soluble Protein	19.8996	20.5505	0.650846	AQTATDKFEM(Oxidation)WGDGLQTR	3	4767_y3_1;4765_y5_1;4764_y7_1;4766_y8_1;4769_y9_1;4768_y11_1	4251680.0;750008.0;2056620.0;537386.0;211401.0;153013.0	AQTATDKFEMWGDGLQTR	181216_5915_1113-Rep1_Mock-4h_iRT_2ug_DIA_p.mzXML	0.000232614	7960110	4123.8	12048	4767_y3_1;4765_y5_1;4764_y7_1;4766_y8_1;4769_y9_1;4768_y11_1	1081730.0;1006430.0;2536670.0;396202.0;138822.0;115160.0	AQTATDKFEMWGDGLQTR	181216_5915_1113-Rep1_Pst-4h_iRT_2ug_DIA_p.mzXML	0.00179296	5275020	4083.96	12048	-0.593612
574							AQTATDKFEMWGDGLQTR	2	4770_y5_1;4772_y7_1;4774_y8_1;4773_y10_1;4771_y11_1;4775_y12_1	693506.0;555164.0;314334.0;300275.0;572070.0;167620.0	AQTATDKFEMWGDGLQTR	181216_5915_1113-Rep1_Mock-4h_iRT_2ug_DIA_p.mzXML	3.03953e-05	2602970	4618.27	12049	4770_y5_1;4772_y7_1;4774_y8_1;4773_y10_1;4771_y11_1;4775_y12_1	1128060.0;882436.0;566999.0;585250.0;791515.0;136879.0	AQTATDKFEMWGDGLQTR	181216_5915_1113-Rep1_Pst-4h_iRT_2ug_DIA_p.mzXML	0.000112769	4091140	4547.69	12049	0.652344
575							AQTATDKFEMWGDGLQTR	3	4777_y5_1;4776_y7_1;4778_y8_1;4779_y9_1;4781_y10_1;4780_y11_1	3783970.0;5086030.0;2909930.0;1208500.0;1272260.0;1055530.0	AQTATDKFEMWGDGLQTR	181216_5915_1113-Rep1_Mock-4h_iRT_2ug_DIA_p.mzXML	3.03953e-05	15316200	4617.65	12050	4777_y5_1;4776_y7_1;4778_y8_1;4779_y9_1;4781_y10_1;4780_y11_1	5310740.0;7151900.0;4344660.0;1867010.0;1973160.0;1731170.0	AQTATDKFEMWGDGLQTR	181216_5915_1113-Rep1_Pst-4h_iRT_2ug_DIA_p.mzXML	3.03953e-05	22378600	4547.6	12050	0.547061
576							EADAWPAEPQDAYGLEK	2	4785_y4_1;4786_y5_1;4784_y6_1;4787_y7_1;4783_y9_1;4782_y12_1	1683890.0;883739.0;2614200.0;713883.0;6372380.0;12150300.0	EADAWPAEPQDAYGLEK	181216_5915_1113-Rep1_Mock-4h_iRT_2ug_DIA_p.mzXML	3.03953e-05	24418400	4706.63	12051	4785_y4_1;4786_y5_1;4784_y6_1;4787_y7_1;4783_y9_1;4782_y12_1	2892740.0;1526470.0;4411460.0;1146940.0;9726260.0;18719800.0	EADAWPAEPQDAYGLEK	181216_5915_1113-Rep1_Pst-4h_iRT_2ug_DIA_p.mzXML	3.03953e-05	38423600	4650.36	12051	0.654024
577							FEMWGDGLQTR	2	4792_y3_1;4793_y4_1;4789_y5_1;4788_y7_1;4790_y8_1;4791_y9_1	396836.0;681079.0;2489150.0;5180130.0;3703140.0;2104680.0	FEMWGDGLQTR	181216_5915_1113-Rep1_Mock-4h_iRT_2ug_DIA_p.mzXML	3.03953e-05	14555000	5086.58	12052	4792_y3_1;4793_y4_1;4789_y5_1;4788_y7_1;4790_y8_1;4791_y9_1	556461.0;569682.0;4863310.0;10573400.0;7562950.0;4435410.0	FEMWGDGLQTR	181216_5915_1113-Rep1_Pst-4h_iRT_2ug_DIA_p.mzXML	3.03953e-05	28561200	5052.97	12052	0.972542
578							SEGHYIIASDWK	2	4806_y6_2;4811_y4_1;4808_y5_1;4810_y6_1;4807_y7_1;4809_y8_1	2131050.0;497789.0;1284440.0;992346.0;864114.0;1787980.0	SEGHYIIASDWK	181216_5915_1113-Rep1_Mock-4h_iRT_2ug_DIA_p.mzXML	3.03953e-05	7557720	3640.38	12055	4806_y6_2;4811_y4_1;4808_y5_1;4810_y6_1;4807_y7_1;4809_y8_1	2206890.0;98410.9;1302180.0;926069.0;392394.0;1447430.0	SEGHYIIASDWK	181216_5915_1113-Rep1_Pst-4h_iRT_2ug_DIA_p.mzXML	3.03953e-05	6373380	3609.73	12055	-0.245892
579							SEGHYIIASDWK	3	4815_y3_1;4813_y4_1;4812_y5_1;4814_y6_1;4817_y7_1;4816_y8_1	1611800.0;1365850.0;2402030.0;273290.0;881100.0;349543.0	SEGHYIIASDWK	181216_5915_1113-Rep1_Mock-4h_iRT_2ug_DIA_p.mzXML	3.03953e-05	6883620	3612.07	12056	4815_y3_1;4813_y4_1;4812_y5_1;4814_y6_1;4817_y7_1;4816_y8_1	2573130.0;2047120.0;4023630.0;2996990.0;3588430.0;855599.0	SEGHYIIASDWK	181216_5915_1113-Rep1_Pst-4h_iRT_2ug_DIA_p.mzXML	3.03953e-05	16084900	3609.58	12056	1.22447
580							SSGGIDYGSYTYENLER	2	4823_y6_1;4821_y8_1;4822_y9_1;4818_y10_1;4820_y11_1;4819_y12_1	321830.0;311020.0;347629.0;1118670.0;410301.0;589955.0	SSGGIDYGSYTYENLER	181216_5915_1113-Rep1_Mock-4h_iRT_2ug_DIA_p.mzXML	3.03953e-05	3099410	4468.09	12057	4823_y6_1;4821_y8_1;4822_y9_1;4818_y10_1;4820_y11_1;4819_y12_1	850599.0;746246.0;782914.0;2653050.0;1084820.0;1485200.0	SSGGIDYGSYTYENLER	181216_5915_1113-Rep1_Pst-4h_iRT_2ug_DIA_p.mzXML	3.03953e-05	7602820	4412.91	12057	1.29454
581	162	Solyc01g097350.3.1	Calcium-binding EF hand family protein (AHRD V3.3 *** A0A061F999_THECC) Soluble Protein	18.7047	20.3141	1.60942	IGVSDDLEFR	2	4829_y3_1;4826_y5_1;4827_y6_1;4824_y7_1;4828_y8_1;4825_y9_1	38377.0;503399.0;123723.0;745385.0;432004.0;449083.0	IGVSDDLEFR	181216_5915_1113-Rep1_Mock-4h_iRT_2ug_DIA_p.mzXML	0.000138629	2291970	4492.86	12058	4829_y3_1;4826_y5_1;4827_y6_1;4824_y7_1;4828_y8_1;4825_y9_1	321126.0;930579.0;350778.0;1973000.0;2204800.0;1474730.0	IGVSDDLEFR	181216_5915_1113-Rep1_Pst-4h_iRT_2ug_DIA_p.mzXML	0.000161682	7255020	4428.27	12058	1.66239
582	163	Solyc01g097450.3.1	PITH domain-containing protein (AHRD V3.3 *** W9S6X8_9ROSA) Soluble Protein	17.3048	17.7683	0.46348	EHMGFSNVNDYPPSDTVVLSEDNLK	3	4839_y6_1;4840_y14_2;4837_y7_1;4838_y8_1;4836_y13_1;4841_y14_1	435320.0;981738.0;562822.0;0.0;230739.0;137920.0	EHMGFSNVNDYPPSDTVVLSEDNLK	181216_5915_1113-Rep1_Mock-4h_iRT_2ug_DIA_p.mzXML	0.0109381	2348540	5099.88	12060	4839_y6_1;4840_y14_2;4837_y7_1;4838_y8_1;4836_y13_1;4841_y14_1	532264.0;1385200.0;408113.0;178970.0;370602.0;249035.0	EHMGFSNVNDYPPSDTVVLSEDNLK	181216_5915_1113-Rep1_Pst-4h_iRT_2ug_DIA_p.mzXML	3.03953e-05	3124180	5087.57	12060	0.411713
583							IVLYGSTVETTDM(Oxidation)K	2	4846_y3_1;4843_y5_1;4845_y6_1;4847_y7_1;4842_y10_1;4844_y11_1	89222.0;78490.9;20940.8;53287.2;0.0;179354.0	IVLYGSTVETTDMK	181216_5915_1113-Rep1_Mock-4h_iRT_2ug_DIA_p.mzXML	0.0143337	421295	3679.15	12061	4846_y3_1;4843_y5_1;4845_y6_1;4847_y7_1;4842_y10_1;4844_y11_1	43577.5;130757.0;44041.2;71804.0;138466.0;212108.0	IVLYGSTVETTDMK	181216_5915_1113-Rep1_Pst-4h_iRT_2ug_DIA_p.mzXML	3.03953e-05	640754	3656.04	12061	0.60494
584							IVLYGSTVETTDMK	2	4851_y5_1;4852_y6_1;4853_y9_1;4848_y10_1;4849_y11_1;4850_y12_1	191817.0;22700.2;754114.0;5062050.0;761492.0;250060.0	IVLYGSTVETTDMK	181216_5915_1113-Rep1_Mock-4h_iRT_2ug_DIA_p.mzXML	0.000541538	7042230	4269.28	12062	NA	NA	NA	NA	NA	NA	NA	NA	NA
585							SVTIFIEDNQHDGETTNVQK	2	NA	NA	NA	NA	NA	NA	NA	NA	4854_y4_1;4857_y8_1;4859_y9_1;4856_y10_1;4858_y12_1;4855_y14_1	24484.8;137692.0;23262.7;20420.7;12174.3;35275.4	SVTIFIEDNQHDGETTNVQK	181216_5915_1113-Rep1_Pst-4h_iRT_2ug_DIA_p.mzXML	3.03953e-05	253310	3837.87	12063	NA
586							SVTIFIEDNQHDGETTNVQK	3	4863_y3_1;4865_y4_1;4864_y6_1;4862_y8_1;4861_y9_1;4860_y10_1	609916.0;367130.0;136352.0;475023.0;335524.0;306301.0	SVTIFIEDNQHDGETTNVQK	181216_5915_1113-Rep1_Mock-4h_iRT_2ug_DIA_p.mzXML	3.03953e-05	2230250	3826.46	12064	NA	NA	NA	NA	NA	NA	NA	NA	NA
587	164	Solyc01g097460.3.1	Ribose 5-phosphate isomerase-related family protein (AHRD V3.3 *** U5GAQ0_POPTR) Soluble Protein	20.8423	21.0062	0.163926	EIASFEGVVEH	2	4872_y3_1;4873_y5_1;4874_y6_1;4876_y7_1;4877_y8_1;4875_y9_1	778020.0;627663.0;504108.0;282876.0;302457.0;555089.0	EIASFEGVVEH	181216_5915_1113-Rep1_Mock-4h_iRT_2ug_DIA_p.mzXML	3.03953e-05	3050210	4255.57	12066	4872_y3_1;4873_y5_1;4874_y6_1;4876_y7_1;4877_y8_1;4875_y9_1	2703990.0;3060040.0;2252860.0;1618260.0;1900970.0;2766920.0	EIASFEGVVEH	181216_5915_1113-Rep1_Pst-4h_iRT_2ug_DIA_p.mzXML	3.03953e-05	14303000	4216.66	12066	2.22934
588							EIASFEGVVEHGLFLDMTTAVIIAGK	3	4866_y4_1;4868_y5_1;4871_y6_1;4867_y8_1;4869_y11_1;4870_y12_1	253378.0;103594.0;42970.0;497854.0;111649.0;152104.0	EIASFEGVVEHGLFLDMTTAVIIAGK	181216_5915_1113-Rep1_Mock-4h_iRT_2ug_DIA_p.mzXML	0.000232614	1161550	6588.33	12065	4866_y4_1;4868_y5_1;4871_y6_1;4867_y8_1;4869_y11_1;4870_y12_1	187853.0;98231.7;0.0;294509.0;258101.0;297605.0	EIASFEGVVEHGLFLDMTTAVIIAGK	181216_5915_1113-Rep1_Pst-4h_iRT_2ug_DIA_p.mzXML	0.000112769	1136300	6585.39	12065	-0.0317075
589							GLGTGSTAAFVVAK	2	4882_y4_1;4881_y5_1;4879_y7_1;4880_y8_1;4883_y9_1;4878_y10_1	829526.0;563644.0;1913070.0;456618.0;466899.0;1400760.0	GLGTGSTAAFVVAK	181216_5915_1113-Rep1_Mock-4h_iRT_2ug_DIA_p.mzXML	3.03953e-05	5630520	4011.69	12067	4882_y4_1;4881_y5_1;4879_y7_1;4880_y8_1;4883_y9_1;4878_y10_1	957663.0;1420640.0;2872030.0;1977520.0;1875640.0;4583340.0	GLGTGSTAAFVVAK	181216_5915_1113-Rep1_Pst-4h_iRT_2ug_DIA_p.mzXML	3.03953e-05	13686800	3984.11	12067	1.28145
590							KLGELLSSGQLTNIVGVPTSK	2	NA	NA	NA	NA	NA	NA	NA	NA	4884_y4_1;4888_y5_1;4885_y6_1;4886_y7_1;4889_y13_1;4887_y15_1	8905340.0;330847.0;1745860.0;956060.0;168501.0;513195.0	KLGELLSSGQLTNIVGVPTSK	181216_5915_1113-Rep1_Pst-4h_iRT_2ug_DIA_p.mzXML	3.03953e-05	12619800	5652.16	12068	NA
591							KLGELLSSGQLTNIVGVPTSK	3	4890_y4_1;4895_y5_1;4892_y6_1;4891_y7_1;4894_y8_1;4893_y9_1	7290720.0;3928280.0;2074700.0;5345750.0;531297.0;459734.0	KLGELLSSGQLTNIVGVPTSK	181216_5915_1113-Rep1_Mock-4h_iRT_2ug_DIA_p.mzXML	3.03953e-05	19630500	5663.34	12069	4890_y4_1;4895_y5_1;4892_y6_1;4891_y7_1;4894_y8_1;4893_y9_1	26431700.0;2143220.0;8884530.0;12639400.0;2193630.0;2544520.0	KLGELLSSGQLTNIVGVPTSK	181216_5915_1113-Rep1_Pst-4h_iRT_2ug_DIA_p.mzXML	3.03953e-05	54837000	5651.79	12069	1.48205
592							LDGNGKPYVTDNSNYIVDLYFK	2	4899_y3_1;4898_y4_1;4897_y5_1;4901_y6_1;4900_y13_1;4896_y16_1	343189.0;473125.0;266326.0;133202.0;200180.0;431690.0	LDGNGKPYVTDNSNYIVDLYFK	181216_5915_1113-Rep1_Mock-4h_iRT_2ug_DIA_p.mzXML	3.03953e-05	1847710	6060.99	12070	4899_y3_1;4898_y4_1;4897_y5_1;4901_y6_1;4900_y13_1;4896_y16_1	422893.0;547022.0;416108.0;253808.0;260439.0;483636.0	LDGNGKPYVTDNSNYIVDLYFK	181216_5915_1113-Rep1_Pst-4h_iRT_2ug_DIA_p.mzXML	3.03953e-05	2383910	6042.4	12070	0.367591
593							LDGNGKPYVTDNSNYIVDLYFK	3	NA	NA	NA	NA	NA	NA	NA	NA	4907_y3_1;4905_y4_1;4906_y5_1;4902_y6_1;4903_y7_1;4904_y8_1	2699830.0;1846420.0;2473250.0;3663400.0;3568740.0;3660090.0	LDGNGKPYVTDNSNYIVDLYFK	181216_5915_1113-Rep1_Pst-4h_iRT_2ug_DIA_p.mzXML	3.03953e-05	17911700	6042.75	12071	NA
594							LGELLSSGQLTNIVGVPTSK	2	4908_y4_1;4909_y6_1;4911_y7_1;4912_y13_1;4913_y14_1;4910_y15_1	138993000.0;31320400.0;17823200.0;9806750.0;10814300.0;21879300.0	LGELLSSGQLTNIVGVPTSK	181216_5915_1113-Rep1_Mock-4h_iRT_2ug_DIA_p.mzXML	3.03953e-05	230637000	6269.91	12072	4908_y4_1;4909_y6_1;4911_y7_1;4912_y13_1;4913_y14_1;4910_y15_1	177409000.0;40558000.0;22395800.0;11308000.0;15174600.0;29974700.0	LGELLSSGQLTNIVGVPTSK	181216_5915_1113-Rep1_Pst-4h_iRT_2ug_DIA_p.mzXML	3.03953e-05	296820000	6236.84	12072	0.363964
595							LGELLSSGQLTNIVGVPTSK	3	4914_y4_1;4919_y10_2;4915_y6_1;4917_y8_1;4916_y9_1;4918_y10_1	37616600.0;323732.0;15606000.0;828002.0;3856030.0;1739750.0	LGELLSSGQLTNIVGVPTSK	181216_5915_1113-Rep1_Mock-4h_iRT_2ug_DIA_p.mzXML	3.03953e-05	59970100	6269.95	12073	NA	NA	NA	NA	NA	NA	NA	NA	NA
596							LQELFKEEGVDAK	2	4923_y5_1;4925_y6_1;4921_y8_1;4920_y9_1;4924_y10_1;4922_y11_1	195542.0;0.0;65060.3;692854.0;193341.0;36622.2	LQELFKEEGVDAK	181216_5915_1113-Rep1_Mock-4h_iRT_2ug_DIA_p.mzXML	0.000519914	1183420	3376.29	12074	4923_y5_1;4925_y6_1;4921_y8_1;4920_y9_1;4924_y10_1;4922_y11_1	155095.0;96334.8;0.0;500865.0;210946.0;251369.0	LQELFKEEGVDAK	181216_5915_1113-Rep1_Pst-4h_iRT_2ug_DIA_p.mzXML	0.000519914	1214610	3364.64	12074	0.037531
597							SAPVPSPLTQDELK	2	4941_y8_2;4942_y10_2;4943_y5_1;4939_y8_1;4940_y9_1;4938_y10_1	18113600.0;26428700.0;2589720.0;25507700.0;5978250.0;78700800.0	SAPVPSPLTQDELK	181216_5915_1113-Rep1_Mock-4h_iRT_2ug_DIA_p.mzXML	3.03953e-05	157319000	4148.06	12077	4941_y8_2;4942_y10_2;4943_y5_1;4939_y8_1;4940_y9_1;4938_y10_1	16844300.0;24574500.0;2290330.0;23564100.0;4736350.0;73919600.0	SAPVPSPLTQDELK	181216_5915_1113-Rep1_Pst-4h_iRT_2ug_DIA_p.mzXML	3.03953e-05	145929000	4111.14	12077	-0.108426
598							SAPVPSPLTQDELKK	2	4929_y9_2;4928_y11_2;4930_y7_1;4927_y9_1;4931_y10_1;4926_y11_1	2935500.0;3183480.0;282482.0;2526530.0;170776.0;3742530.0	SAPVPSPLTQDELKK	181216_5915_1113-Rep1_Mock-4h_iRT_2ug_DIA_p.mzXML	3.03953e-05	12841300	3327.09	12075	4929_y9_2;4928_y11_2;4930_y7_1;4927_y9_1;4931_y10_1;4926_y11_1	2682970.0;2207000.0;164598.0;2848430.0;94944.3;2544470.0	SAPVPSPLTQDELKK	181216_5915_1113-Rep1_Pst-4h_iRT_2ug_DIA_p.mzXML	0.00117296	10542400	3328.38	12075	-0.284588
599							SAPVPSPLTQDELKK	3	4937_y5_1;4935_y6_1;4933_y7_1;4936_y8_1;4932_y9_1;4934_y11_1	17737500.0;1810970.0;13102100.0;3140550.0;6105000.0;2379810.0	SAPVPSPLTQDELKK	181216_5915_1113-Rep1_Mock-4h_iRT_2ug_DIA_p.mzXML	0.000112769	44275900	3325.48	12076	4937_y5_1;4935_y6_1;4933_y7_1;4936_y8_1;4932_y9_1;4934_y11_1	12101700.0;1108930.0;9060590.0;2749970.0;4335460.0;1663890.0	SAPVPSPLTQDELKK	181216_5915_1113-Rep1_Pst-4h_iRT_2ug_DIA_p.mzXML	3.03953e-05	31020600	3308.81	12076	-0.513295
600							SGM(Oxidation)VLGLGTGSTAAFVVAK	2	4947_y4_1;4946_y10_1;4948_y11_1;4944_y12_1;4945_y14_1;4949_y15_1	1106520.0;1434230.0;1069200.0;5093650.0;4066010.0;1150320.0	SGMVLGLGTGSTAAFVVAK	181216_5915_1113-Rep1_Mock-4h_iRT_2ug_DIA_p.mzXML	3.03953e-05	13919900	5406.99	12078	4947_y4_1;4946_y10_1;4948_y11_1;4944_y12_1;4945_y14_1;4949_y15_1	651404.0;1031660.0;742607.0;4004420.0;3066150.0;701000.0	SGMVLGLGTGSTAAFVVAK	181216_5915_1113-Rep1_Pst-4h_iRT_2ug_DIA_p.mzXML	3.03953e-05	10197200	5382.42	12078	-0.448976
601							SGMVLGLGTGSTAAFVVAK	2	4955_y4_1;4953_y5_1;4952_y10_1;4954_y11_1;4950_y12_1;4951_y14_1	2464720.0;4169990.0;4572100.0;3019990.0;13301300.0;10258600.0	SGMVLGLGTGSTAAFVVAK	181216_5915_1113-Rep1_Mock-4h_iRT_2ug_DIA_p.mzXML	3.03953e-05	37786700	6093.33	12079	4955_y4_1;4953_y5_1;4952_y10_1;4954_y11_1;4950_y12_1;4951_y14_1	2589460.0;3348850.0;4797650.0;3521310.0;14910900.0;10845300.0	SGMVLGLGTGSTAAFVVAK	181216_5915_1113-Rep1_Pst-4h_iRT_2ug_DIA_p.mzXML	3.03953e-05	40013500	6069.61	12079	0.0826083
602	165	Solyc01g097520.3.1	annexin 5 Soluble Protein	16.5654	17.4157	0.850321	KLIDEDEEIVR	2	4960_y5_1;4959_y6_1;4961_y7_1;4957_y8_1;4956_y9_1;4958_y10_1	73305.0;6626.62;76799.2;172212.0;171650.0;117921.0	KLIDEDEEIVR	181216_5915_1113-Rep1_Mock-4h_iRT_2ug_DIA_p.mzXML	0.000138629	618514	3091.08	12080	4960_y5_1;4959_y6_1;4961_y7_1;4957_y8_1;4956_y9_1;4958_y10_1	101327.0;65231.6;150962.0;246576.0;312835.0;210312.0	KLIDEDEEIVR	181216_5915_1113-Rep1_Pst-4h_iRT_2ug_DIA_p.mzXML	3.03953e-05	1087240	3066.64	12080	0.813792
603							LIDEDEEIVR	2	4967_y3_1;4966_y4_1;4964_y6_1;4963_y7_1;4962_y8_1;4965_y9_1	52295.3;114422.0;120939.0;178769.0;824924.0;73230.8	LIDEDEEIVR	181216_5915_1113-Rep1_Mock-4h_iRT_2ug_DIA_p.mzXML	3.03953e-05	1364580	3404.49	12081	NA	NA	NA	NA	NA	NA	NA	NA	NA
604	166	Solyc01g097770.3.1	phototropin 2 Soluble Protein	18.0121	17.5873	-0.424831	FLQGPETDQATVQK	2	4996_y3_1;4994_y4_1;4997_y6_1;4995_y8_1;4993_y10_1;4992_y11_1	77021.3;136335.0;27727.1;163568.0;965440.0;427273.0	FLQGPETDQATVQK	181216_5915_1113-Rep1_Mock-4h_iRT_2ug_DIA_p.mzXML	3.03953e-05	1797360	2902.5	12086	4996_y3_1;4994_y4_1;4997_y6_1;4995_y8_1;4993_y10_1;4992_y11_1	60606.0;71793.0;38506.6;119343.0;428670.0;320914.0	FLQGPETDQATVQK	181216_5915_1113-Rep1_Pst-4h_iRT_2ug_DIA_p.mzXML	3.03953e-05	1039830	2893.38	12086	-0.789532
605							NEGIDVQEISVK	2	5000_y4_1;5002_y5_1;5001_y7_1;4998_y8_1;5003_y9_1;4999_y10_1	242367.0;352682.0;162511.0;1007580.0;96767.8;442994.0	NEGIDVQEISVK	181216_5915_1113-Rep1_Mock-4h_iRT_2ug_DIA_p.mzXML	3.03953e-05	2304900	3967.66	12087	5000_y4_1;5002_y5_1;5001_y7_1;4998_y8_1;5003_y9_1;4999_y10_1	225402.0;198543.0;220037.0;1070970.0;66596.0;632454.0	NEGIDVQEISVK	181216_5915_1113-Rep1_Pst-4h_iRT_2ug_DIA_p.mzXML	3.03953e-05	2414000	3956.5	12087	0.0667215
606							QGIDLATTLER	2	NA	NA	NA	NA	NA	NA	NA	NA	5008_y4_1;5005_y5_1;5004_y6_1;5007_y7_1;5006_y8_1;5009_y9_1	1040190.0;1745530.0;3052520.0;1722510.0;1915650.0;53256.7	QGIDLATTLER	181216_5915_1113-Rep1_Pst-4h_iRT_2ug_DIA_p.mzXML	8.64658e-05	9529650	4501.82	12088	NA
607							SIDVFDPASTHDGANLASSSR	3	5010_y9_1;5011_y10_1;5012_y11_1;5015_y12_1;5013_y13_1;5014_y15_1	544997.0;352708.0;335771.0;168984.0;735937.0;52909.9	SIDVFDPASTHDGANLASSSR	181216_5915_1113-Rep1_Mock-4h_iRT_2ug_DIA_p.mzXML	3.03953e-05	2191310	4291.23	12089	5010_y9_1;5011_y10_1;5012_y11_1;5015_y12_1;5013_y13_1;5014_y15_1	397060.0;140641.0;475674.0;124850.0;979189.0;20393.6	SIDVFDPASTHDGANLASSSR	181216_5915_1113-Rep1_Pst-4h_iRT_2ug_DIA_p.mzXML	0.000968468	2137810	4242.69	12089	-0.03566
608	167	Solyc01g097810.3.1	zeta-carotene desaturase Soluble Protein	19.4746	20.059	0.584366	ADAYVAAC(Carbamidomethyl)DVPGIK	2	5034_y4_1;5038_y5_1;5039_y7_1;5036_y8_1;5035_y9_1;5037_y10_1	2203130.0;92076.8;548258.0;393721.0;12045600.0;118914.0	ADAYVAACDVPGIK	181216_5915_1113-Rep1_Mock-4h_iRT_2ug_DIA_p.mzXML	0.000886606	15401700	4016.73	12093	5034_y4_1;5038_y5_1;5039_y7_1;5036_y8_1;5035_y9_1;5037_y10_1	2960740.0;212077.0;656851.0;752144.0;9324880.0;300403.0	ADAYVAACDVPGIK	181216_5915_1113-Rep1_Pst-4h_iRT_2ug_DIA_p.mzXML	3.03953e-05	14207100	4000.82	12093	-0.116478
609							ALVDPDGALQQIR	2	5045_y4_1;5044_y5_1;5041_y7_1;5043_y8_1;5040_y9_1;5042_y10_1	1608020.0;2539120.0;3368350.0;697198.0;9550140.0;4392670.0	ALVDPDGALQQIR	181216_5915_1113-Rep1_Mock-4h_iRT_2ug_DIA_p.mzXML	3.03953e-05	22155500	4758.94	12094	5045_y4_1;5044_y5_1;5041_y7_1;5043_y8_1;5040_y9_1;5042_y10_1	2275450.0;3542860.0;5155130.0;2127430.0;16973000.0;6544090.0	ALVDPDGALQQIR	181216_5915_1113-Rep1_Pst-4h_iRT_2ug_DIA_p.mzXML	3.03953e-05	36617900	4702.31	12094	0.724884
610							GSPDVYLSGPIK	2	5050_y4_1;5048_y5_1;5051_y10_2;5046_y7_1;5049_y8_1;5047_y9_1	507973.0;748249.0;384128.0;1242870.0;510673.0;612849.0	GSPDVYLSGPIK	181216_5915_1113-Rep1_Mock-4h_iRT_2ug_DIA_p.mzXML	3.03953e-05	4006740	4071.09	12095	5050_y4_1;5048_y5_1;5051_y10_2;5046_y7_1;5049_y8_1;5047_y9_1	416152.0;916359.0;410767.0;1214470.0;412257.0;514176.0	GSPDVYLSGPIK	181216_5915_1113-Rep1_Pst-4h_iRT_2ug_DIA_p.mzXML	3.03953e-05	3884190	4042.86	12095	-0.0448151
611							NAVALALSPVVR	2	5063_y4_1;5062_y5_1;5060_y6_1;5059_y7_1;5061_y8_1;5058_y9_1	1411050.0;2759410.0;1899590.0;2948600.0;2141020.0;3839760.0	NAVALALSPVVR	181216_5915_1113-Rep1_Mock-4h_iRT_2ug_DIA_p.mzXML	3.03953e-05	14999400	5088.99	12097	5063_y4_1;5062_y5_1;5060_y6_1;5059_y7_1;5061_y8_1;5058_y9_1	1021580.0;2790160.0;2739710.0;4348450.0;3025950.0;5986040.0	NAVALALSPVVR	181216_5915_1113-Rep1_Pst-4h_iRT_2ug_DIA_p.mzXML	3.03953e-05	19911900	5045.02	12097	0.408726
612							QDYIDSM(Oxidation)EGATLSGR	2	5066_y4_1;5067_y5_1;5065_y7_1;5069_y8_1;5068_y10_1;5064_y11_1	393528.0;196751.0;30037.5;158382.0;76628.9;115867.0	QDYIDSMEGATLSGR	181216_5915_1113-Rep1_Mock-4h_iRT_2ug_DIA_p.mzXML	0.0177493	971194	3337.57	12098	5066_y4_1;5067_y5_1;5065_y7_1;5069_y8_1;5068_y10_1;5064_y11_1	252766.0;156240.0;210165.0;275872.0;294666.0;462331.0	QDYIDSMEGATLSGR	181216_5915_1113-Rep1_Pst-4h_iRT_2ug_DIA_p.mzXML	3.03953e-05	1652040	3306.77	12098	0.766417
613							QDYIDSMEGATLSGR	2	5072_y7_1;5073_y8_1;5075_y9_1;5071_y10_1;5070_y11_1;5074_y12_1	743726.0;521944.0;388506.0;997951.0;1727290.0;543398.0	QDYIDSMEGATLSGR	181216_5915_1113-Rep1_Mock-4h_iRT_2ug_DIA_p.mzXML	3.03953e-05	4922820	4646.33	12099	5072_y7_1;5073_y8_1;5075_y9_1;5071_y10_1;5070_y11_1;5074_y12_1	1148310.0;1420780.0;568050.0;2904580.0;2606560.0;907876.0	QDYIDSMEGATLSGR	181216_5915_1113-Rep1_Pst-4h_iRT_2ug_DIA_p.mzXML	3.03953e-05	9556150	4598.83	12099	0.956945
614							TPVENFFLAGSYTK	2	NA	NA	NA	NA	NA	NA	NA	NA	5077_y5_1;5076_y6_1;5080_y7_1;5078_y8_1;5081_y10_1;5079_y11_1	220020.0;1056920.0;425406.0;1255260.0;1061520.0;4989220.0	TPVENFFLAGSYTK	181216_5915_1113-Rep1_Pst-4h_iRT_2ug_DIA_p.mzXML	0.000475942	9008340	5797.08	12100	NA
615							YNGWVTELQDLER	2	5085_y3_1;5087_y5_1;5086_y7_1;5082_y8_1;5083_y9_1;5084_y11_1	914442.0;304110.0;414542.0;2590350.0;1993650.0;478884.0	YNGWVTELQDLER	181216_5915_1113-Rep1_Mock-4h_iRT_2ug_DIA_p.mzXML	3.03953e-05	6695980	6306.78	12101	5085_y3_1;5087_y5_1;5086_y7_1;5082_y8_1;5083_y9_1;5084_y11_1	1302450.0;995398.0;1058890.0;6345810.0;4327350.0;1242750.0	YNGWVTELQDLER	181216_5915_1113-Rep1_Pst-4h_iRT_2ug_DIA_p.mzXML	3.03953e-05	15272600	6273.78	12101	1.18958
616	168	Solyc01g097880.3.1	Cytidine/deoxycytidylate deaminase family protein (AHRD V3.3 *** AT5G28050.3) Soluble Protein	19.1873	19.9347	0.747381	DGTISVASAFAGHQEAVR	2	NA	NA	NA	NA	NA	NA	NA	NA	5092_y8_1;5090_y9_1;5093_y10_1;5089_y11_1;5088_y12_1;5091_y14_1	85648.4;160048.0;462839.0;202568.0;289388.0;181182.0	DGTISVASAFAGHQEAVR	181216_5915_1113-Rep1_Pst-4h_iRT_2ug_DIA_p.mzXML	3.03953e-05	1381670	4208.05	12102	NA
617							FLTQAVEEAYK	2	5097_y3_1;5098_y4_1;5096_y6_1;5094_y7_1;5099_y8_1;5095_y9_1	2418140.0;440465.0;798283.0;1832590.0;633830.0;1811270.0	FLTQAVEEAYK	181216_5915_1113-Rep1_Mock-4h_iRT_2ug_DIA_p.mzXML	0.00641123	7934570	4180.83	12103	5097_y3_1;5098_y4_1;5096_y6_1;5094_y7_1;5099_y8_1;5095_y9_1	4320800.0;713050.0;2003320.0;3090920.0;1188990.0;3026420.0	FLTQAVEEAYK	181216_5915_1113-Rep1_Pst-4h_iRT_2ug_DIA_p.mzXML	3.03953e-05	14343500	4153.03	12103	0.854173
618							GALIAEQVFEK	2	5101_y3_1;5104_y4_1;5105_y5_1;5103_y6_1;5100_y7_1;5102_y8_1	227955.0;1362930.0;425930.0;779151.0;2694860.0;722442.0	GALIAEQVFEK	181216_5915_1113-Rep1_Mock-4h_iRT_2ug_DIA_p.mzXML	5.88861e-05	6213270	4758.75	12104	5101_y3_1;5104_y4_1;5105_y5_1;5103_y6_1;5100_y7_1;5102_y8_1	536857.0;3012960.0;515719.0;2733120.0;4074240.0;1274310.0	GALIAEQVFEK	181216_5915_1113-Rep1_Pst-4h_iRT_2ug_DIA_p.mzXML	0.00833491	12147200	4690.86	12104	0.967199
619							HTDPTAHAEVTAVR	3	5109_y4_1;5108_y5_1;5107_y6_1;5106_y7_1;5110_y8_1;5111_y9_1	137527.0;215548.0;441177.0;631464.0;290259.0;15362.2	HTDPTAHAEVTAVR	181216_5915_1113-Rep1_Mock-4h_iRT_2ug_DIA_p.mzXML	3.03953e-05	1731340	1616.21	12105	5109_y4_1;5108_y5_1;5107_y6_1;5106_y7_1;5110_y8_1;5111_y9_1	186542.0;172481.0;513281.0;752152.0;325891.0;45746.3	HTDPTAHAEVTAVR	181216_5915_1113-Rep1_Pst-4h_iRT_2ug_DIA_p.mzXML	3.03953e-05	1996090	1594.33	12105	0.205288
620	169	Solyc01g097910.2.1	Rubredoxin family protein (AHRD V3.3 *** U5GAX7_POPTR) Soluble Protein	16.2271	15.8617	-0.365407	SIDVSQEDKPISEQPITETPTSESEQEQEEEEK	3	5113_y4_1;5116_y5_1;5117_y6_1;5115_y7_1;5112_y14_1;5114_y15_1	67825.4;71676.5;76947.6;79814.2;495286.0;117084.0	SIDVSQEDKPISEQPITETPTSESEQEQEEEEK	181216_5915_1113-Rep1_Mock-4h_iRT_2ug_DIA_p.mzXML	3.03953e-05	908633	3682.88	12106	5113_y4_1;5116_y5_1;5117_y6_1;5115_y7_1;5112_y14_1;5114_y15_1	58865.1;51492.8;52046.0;65278.7;380797.0;91762.0	SIDVSQEDKPISEQPITETPTSESEQEQEEEEK	181216_5915_1113-Rep1_Pst-4h_iRT_2ug_DIA_p.mzXML	3.03953e-05	700242	3673.42	12106	-0.375844
621	170	Solyc01g098000.3.1	Elongation factor 1-beta (AHRD V3.3 *** D7KES3_ARALL) Soluble Protein	20.1753	20.9622	0.786923	ASAADDDDDDDDVDLFGEETEEEK	2	5135_y3_1;5132_y5_1;5134_y6_1;5130_y8_1;5131_y9_1;5133_y10_1	22461.5;47708.8;36615.9;161580.0;100095.0;0.0	ASAADDDDDDDDVDLFGEETEEEK	181216_5915_1113-Rep1_Mock-4h_iRT_2ug_DIA_p.mzXML	3.03953e-05	368461	4618.99	12109	5135_y3_1;5132_y5_1;5134_y6_1;5130_y8_1;5131_y9_1;5133_y10_1	362986.0;713090.0;649805.0;2672250.0;1666850.0;801061.0	ASAADDDDDDDDVDLFGEETEEEK	181216_5915_1113-Rep1_Pst-4h_iRT_2ug_DIA_p.mzXML	3.03953e-05	6866040	4602.31	12109	4.21989
622							ISGVSGVGAGVIVEGSAPITGAVATPPADDSK	3	5145_y6_1;5142_y7_1;5143_y8_1;5144_y9_1;5146_y10_1;5147_y15_1	517916.0;4592690.0;1217850.0;1066070.0;484276.0;38130.9	ISGVSGVGAGVIVEGSAPITGAVATPPADDSK	181216_5915_1113-Rep1_Mock-4h_iRT_2ug_DIA_p.mzXML	3.03953e-05	7916920	5676.94	12111	5145_y6_1;5142_y7_1;5143_y8_1;5144_y9_1;5146_y10_1;5147_y15_1	552951.0;4579250.0;1258970.0;1243750.0;467942.0;221559.0	ISGVSGVGAGVIVEGSAPITGAVATPPADDSK	181216_5915_1113-Rep1_Pst-4h_iRT_2ug_DIA_p.mzXML	3.03953e-05	8324430	5680.68	12111	0.0724122
623							KLDDFLLTR	2	5152_y3_1;5153_y4_1;5150_y5_1;5151_y6_1;5148_y7_1;5149_y8_1	1158630.0;2031010.0;4722960.0;3354650.0;10474500.0;7776560.0	KLDDFLLTR	181216_5915_1113-Rep1_Mock-4h_iRT_2ug_DIA_p.mzXML	3.03953e-05	29518300	4557.61	12112	5152_y3_1;5153_y4_1;5150_y5_1;5151_y6_1;5148_y7_1;5149_y8_1	2055400.0;3401850.0;8345750.0;5921160.0;18072600.0;11699900.0	KLDDFLLTR	181216_5915_1113-Rep1_Pst-4h_iRT_2ug_DIA_p.mzXML	0.000138629	49496600	4478.7	12112	0.74572
624							SVTMEGLTFGASK	2	5156_y4_1;5158_y5_1;5157_y6_1;5154_y8_1;5155_y9_1;5159_y11_1	2659340.0;1085920.0;1556100.0;4019930.0;3871230.0;1948440.0	SVTMEGLTFGASK	181216_5915_1113-Rep1_Mock-4h_iRT_2ug_DIA_p.mzXML	3.03953e-05	15140900	4726.25	12113	5156_y4_1;5158_y5_1;5157_y6_1;5154_y8_1;5155_y9_1;5159_y11_1	7572690.0;2227430.0;2558130.0;5725390.0;5523870.0;2870110.0	SVTMEGLTFGASK	181216_5915_1113-Rep1_Pst-4h_iRT_2ug_DIA_p.mzXML	3.03953e-05	26477600	4662.43	12113	0.806321
625	171	Solyc01g098380.3.1	Dihydrodipicolinate reductase, putative (AHRD V3.3 *** B9T529_RICCO) Membrane Protein 1 Region 54-72	18.3833	18.9965	0.613218	IYDMIDVLR	2	5161_y3_1;5164_y4_1;5165_y5_1;5162_y6_1;5160_y7_1;5163_y8_1	632839.0;67379.3;386832.0;235064.0;498996.0;184880.0	IYDMIDVLR	181216_5915_1113-Rep1_Mock-4h_iRT_2ug_DIA_p.mzXML	0.00148025	2005990	5962.8	12114	5161_y3_1;5164_y4_1;5165_y5_1;5162_y6_1;5160_y7_1;5163_y8_1	694641.0;423603.0;250788.0;1098690.0;1405120.0;419473.0	IYDMIDVLR	181216_5915_1113-Rep1_Pst-4h_iRT_2ug_DIA_p.mzXML	0.00181453	4292320	5944.31	12114	1.09744
626							VGVPFVMGTTGGDR	2	5171_y5_1;5170_y6_1;5166_y8_1;5167_y9_1;5169_y10_1;5168_y11_1	155950.0;54435.1;728262.0;603587.0;277224.0;724083.0	VGVPFVMGTTGGDR	181216_5915_1113-Rep1_Mock-4h_iRT_2ug_DIA_p.mzXML	3.03953e-05	2543540	5002.78	12115	5171_y5_1;5170_y6_1;5166_y8_1;5167_y9_1;5169_y10_1;5168_y11_1	17416.1;81241.3;1063270.0;939968.0;446691.0;1087950.0	VGVPFVMGTTGGDR	181216_5915_1113-Rep1_Pst-4h_iRT_2ug_DIA_p.mzXML	0.000497962	3636540	4944.08	12115	0.515729
627	172	Solyc01g098550.3.1	Indole-3-glycerol phosphate lyase (AHRD V3.3 *** W9QCL1_9ROSA) Soluble Protein	19.2408	20.5723	1.33151	ATATVGLSETFTR	2	5177_y5_1;5173_y6_1;5175_y7_1;5172_y8_1;5174_y9_1;5176_y10_1	9948.05;864514.0;677545.0;2133280.0;365708.0;102094.0	ATATVGLSETFTR	181216_5915_1113-Rep1_Mock-4h_iRT_2ug_DIA_p.mzXML	3.03953e-05	4153090	3947.68	12116	5177_y5_1;5173_y6_1;5175_y7_1;5172_y8_1;5174_y9_1;5176_y10_1	404307.0;2175680.0;1425520.0;957522.0;0.0;324760.0	ATATVGLSETFTR	181216_5915_1113-Rep1_Pst-4h_iRT_2ug_DIA_p.mzXML	0.00141217	5287790	3978.39	12116	0.34848
628	173	Solyc01g098610.3.1	glutathione synthetase 2 Soluble Protein	18.8192	18.9694	0.150151	MLEINKLEEIR	3	NA	NA	NA	NA	NA	NA	NA	NA	5206_y3_1;5207_y7_2;5203_y4_1;5202_y5_1;5205_y6_1;5204_y7_1	763285.0;199103.0;1500130.0;2087470.0;1205670.0;1327020.0	MLEINKLEEIR	181216_5915_1113-Rep1_Pst-4h_iRT_2ug_DIA_p.mzXML	0.000138629	7082680	4433.99	12121	NA
629							QAC(Carbamidomethyl)EVAPIFNELVDR	2	NA	NA	NA	NA	NA	NA	NA	NA	5213_y4_1;5208_y9_1;5209_y10_1;5210_y11_1;5212_y12_1;5211_y13_1	686074.0;3388410.0;1940240.0;531466.0;220469.0;216124.0	QACEVAPIFNELVDR	181216_5915_1113-Rep1_Pst-4h_iRT_2ug_DIA_p.mzXML	8.64658e-05	6982780	6344.95	12122	NA
630							VSQDGEFLQQSLSR	2	5225_y5_1;5221_y6_1;5222_y7_1;5220_y8_1;5224_y10_1;5223_y11_1	283721.0;707695.0;556959.0;596400.0;445041.0;386669.0	VSQDGEFLQQSLSR	181216_5915_1113-Rep1_Mock-4h_iRT_2ug_DIA_p.mzXML	3.03953e-05	2976490	4088.14	12124	5225_y5_1;5221_y6_1;5222_y7_1;5220_y8_1;5224_y10_1;5223_y11_1	332760.0;796474.0;466992.0;642224.0;486939.0;485216.0	VSQDGEFLQQSLSR	181216_5915_1113-Rep1_Pst-4h_iRT_2ug_DIA_p.mzXML	3.03953e-05	3210610	4062.61	12124	0.109235
631	174	Solyc01g098640.3.1	Thylakoid lumen 18.3 kDa protein (AHRD V3.3 *** A0A061F263_THECC) Membrane Protein 1 Region 263-285	21.0882	21.0179	-0.0703232	ADAFEYADQVLEK	2	5228_y3_1;5230_y4_1;5231_y5_1;5227_y7_1;5226_y8_1;5229_y9_1	1541210.0;1438660.0;5382930.0;19895100.0;26281800.0;1849570.0	ADAFEYADQVLEK	181216_5915_1113-Rep1_Mock-4h_iRT_2ug_DIA_p.mzXML	0.0101495	56389200	5434.35	12125	5228_y3_1;5230_y4_1;5231_y5_1;5227_y7_1;5226_y8_1;5229_y9_1	1373620.0;604773.0;2293180.0;9093030.0;11923800.0;2559380.0	ADAFEYADQVLEK	181216_5915_1113-Rep1_Pst-4h_iRT_2ug_DIA_p.mzXML	0.00117296	27847800	5424.47	12125	-1.01786
632							DSYVVDDAGVLSR	2	5237_y5_1;5234_y6_1;5235_y7_1;5233_y8_1;5232_y9_1;5236_y10_1	722152.0;1916960.0;1189480.0;4074740.0;6814610.0;2432650.0	DSYVVDDAGVLSR	181216_5915_1113-Rep1_Mock-4h_iRT_2ug_DIA_p.mzXML	3.03953e-05	17150600	4292.33	12126	5237_y5_1;5234_y6_1;5235_y7_1;5233_y8_1;5232_y9_1;5236_y10_1	736110.0;1280320.0;1132890.0;4786250.0;9123670.0;3148200.0	DSYVVDDAGVLSR	181216_5915_1113-Rep1_Pst-4h_iRT_2ug_DIA_p.mzXML	3.03953e-05	20207400	4260.32	12126	0.236625
633							SEFDVLNEGPPK	2	5238_y4_1;5240_y6_1;5239_y7_1;5242_y8_1;5241_y9_1;5243_y10_1	2645530.0;2104410.0;2766420.0;1188810.0;6523730.0;3098180.0	SEFDVLNEGPPK	181216_5915_1113-Rep1_Mock-4h_iRT_2ug_DIA_p.mzXML	3.03953e-05	18327100	4340.23	12127	5238_y4_1;5240_y6_1;5239_y7_1;5242_y8_1;5241_y9_1;5243_y10_1	2826630.0;3232680.0;2683560.0;155859.0;7359600.0;5426350.0	SEFDVLNEGPPK	181216_5915_1113-Rep1_Pst-4h_iRT_2ug_DIA_p.mzXML	0.00130254	21684700	4286.02	12127	0.242699
634							WYPSVEQGNDK	2	5247_y4_1;5248_y5_1;5246_y6_1;5249_y7_1;5245_y8_1;5244_y9_1	90779.5;158322.0;103159.0;48571.3;221789.0;1637750.0	WYPSVEQGNDK	181216_5915_1113-Rep1_Mock-4h_iRT_2ug_DIA_p.mzXML	3.03953e-05	2260370	3181.93	12128	5247_y4_1;5248_y5_1;5246_y6_1;5249_y7_1;5245_y8_1;5244_y9_1	44988.0;199909.0;17853.5;0.0;200224.0;1442350.0	WYPSVEQGNDK	181216_5915_1113-Rep1_Pst-4h_iRT_2ug_DIA_p.mzXML	0.000232614	1905320	3156.57	12128	-0.246526
635	175	Solyc01g098645.1.1	GDSL esterase/lipase (AHRD V3.3 *** W9SXJ5_9ROSA) Membrane Protein 1 Region 5-27	19.871	20.585	0.714026	YLPAQDFFQK	2	5255_y3_1;5252_y8_2;5254_y4_1;5253_y6_1;5251_y7_1;5250_y8_1	789548.0;1198120.0;225796.0;570111.0;1211260.0;2234230.0	YLPAQDFFQK	181216_5915_1113-Rep1_Mock-4h_iRT_2ug_DIA_p.mzXML	3.03953e-05	6229070	5050.84	12129	5255_y3_1;5252_y8_2;5254_y4_1;5253_y6_1;5251_y7_1;5250_y8_1	1459060.0;1798850.0;1129640.0;1021470.0;1630360.0;3355430.0	YLPAQDFFQK	181216_5915_1113-Rep1_Pst-4h_iRT_2ug_DIA_p.mzXML	0.000161682	10394800	4991.05	12129	0.738773
636	176	Solyc01g098870.3.1	Seryl-tRNA synthetase, putative (AHRD V3.3 *-* B9RKX9_RICCO) Soluble Protein	17.2103	17.7127	0.502401	EDGVEIPEVLRPYMGGK	3	NA	NA	NA	NA	NA	NA	NA	NA	5261_y4_1;5258_y7_1;5260_y8_1;5259_y9_1;5257_y10_1;5256_y11_1	229847.0;150478.0;198539.0;40372.6;116549.0;208408.0	EDGVEIPEVLRPYMGGK	181216_5915_1113-Rep1_Pst-4h_iRT_2ug_DIA_p.mzXML	0.000541538	944194	6066.25	12130	NA
637							KYDLEGWYPASSAYR	2	5262_y7_1;5266_y9_1;5263_y10_1;5265_y11_1;5267_y12_1;5264_y13_1	500023.0;75516.8;251765.0;147647.0;106215.0;141028.0	KYDLEGWYPASSAYR	181216_5915_1113-Rep1_Mock-4h_iRT_2ug_DIA_p.mzXML	3.03953e-05	1222190	4740.37	12131	5262_y7_1;5266_y9_1;5263_y10_1;5265_y11_1;5267_y12_1;5264_y13_1	688392.0;107735.0;363141.0;246448.0;149187.0;206777.0	KYDLEGWYPASSAYR	181216_5915_1113-Rep1_Pst-4h_iRT_2ug_DIA_p.mzXML	3.03953e-05	1761680	4669.93	12131	0.527483
638							LEIIGNLVHDSVPISNDEANNAVVR	3	5279_y6_1;5276_y7_1;5278_y9_1;5277_y10_1;5274_y11_1;5275_y13_1	173152.0;1169930.0;234147.0;497189.0;1706830.0;1137900.0	LEIIGNLVHDSVPISNDEANNAVVR	181216_5915_1113-Rep1_Mock-4h_iRT_2ug_DIA_p.mzXML	3.03953e-05	4919150	5820.09	12133	NA	NA	NA	NA	NA	NA	NA	NA	NA
639							QYVHLLNSTLTATER	3	5300_y3_1;5299_y4_1;5298_y6_1;5302_y7_1;5301_y8_1;5303_y9_1	526397.0;834256.0;1568340.0;146333.0;383417.0;2441700.0	QYVHLLNSTLTATER	181216_5915_1113-Rep1_Mock-4h_iRT_2ug_DIA_p.mzXML	0.000161682	5900440	4089.65	12137	5300_y3_1;5299_y4_1;5298_y6_1;5302_y7_1;5301_y8_1;5303_y9_1	731988.0;895928.0;2245250.0;708893.0;389684.0;3434430.0	QYVHLLNSTLTATER	181216_5915_1113-Rep1_Pst-4h_iRT_2ug_DIA_p.mzXML	0.000968468	8406180	4059.31	12137	0.510628
640							TMC(Carbamidomethyl)C(Carbamidomethyl)ILENNQR	2	5308_y4_1;5305_y5_1;5304_y6_1;5306_y7_1;5307_y8_1;5309_y9_1	27038.6;108048.0;159737.0;6305.57;75829.7;82055.0	TMCCILENNQR	181216_5915_1113-Rep1_Mock-4h_iRT_2ug_DIA_p.mzXML	0.000497962	459013	3049.29	12138	5308_y4_1;5305_y5_1;5304_y6_1;5306_y7_1;5307_y8_1;5309_y9_1	60209.7;124013.0;169752.0;51805.2;127512.0;58784.9	TMCCILENNQR	181216_5915_1113-Rep1_Pst-4h_iRT_2ug_DIA_p.mzXML	3.03953e-05	592076	3021.02	12138	0.367247
641	177	Solyc01g099020.3.1	GDSL lipase-like caffeoyltransferase Membrane Protein 1 Region 2-24	19.0307	19.5065	0.475788	AC(Carbamidomethyl)ADPSSYLSWDGSHLTQK	2	5317_y3_1;5318_y7_1;5321_y8_1;5316_y10_1;5319_y11_1;5320_y15_1	1262850.0;596174.0;559784.0;1172840.0;549617.0;545064.0	ACADPSSYLSWDGSHLTQK	181216_5915_1113-Rep1_Mock-4h_iRT_2ug_DIA_p.mzXML	3.03953e-05	4686330	4665.37	12140	5317_y3_1;5318_y7_1;5321_y8_1;5316_y10_1;5319_y11_1;5320_y15_1	857801.0;826483.0;657811.0;1538920.0;728522.0;781508.0	ACADPSSYLSWDGSHLTQK	181216_5915_1113-Rep1_Pst-4h_iRT_2ug_DIA_p.mzXML	3.03953e-05	5391040	4600.27	12140	0.202105
642							AC(Carbamidomethyl)ADPSSYLSWDGSHLTQK	3	5326_y3_1;5323_y7_1;5324_y8_1;5325_y9_1;5322_y10_1;5327_y11_1	2996640.0;2683330.0;2670670.0;2934940.0;6452390.0;2561850.0	ACADPSSYLSWDGSHLTQK	181216_5915_1113-Rep1_Mock-4h_iRT_2ug_DIA_p.mzXML	3.03953e-05	20299800	4665.1	12141	5326_y3_1;5323_y7_1;5324_y8_1;5325_y9_1;5322_y10_1;5327_y11_1	1914640.0;2402050.0;1062310.0;2658170.0;5690290.0;2252510.0	ACADPSSYLSWDGSHLTQK	181216_5915_1113-Rep1_Pst-4h_iRT_2ug_DIA_p.mzXML	3.03953e-05	15980000	4600.42	12141	-0.345198
643							C(Carbamidomethyl)C(Carbamidomethyl)GIGGEYNYTESR	2	5333_y4_1;5331_y7_1;5330_y9_1;5328_y10_1;5332_y11_1;5329_y12_1	20915.2;47418.1;49183.3;282665.0;24295.4;96832.7	CCGIGGEYNYTESR	181216_5915_1113-Rep1_Mock-4h_iRT_2ug_DIA_p.mzXML	3.03953e-05	521309	2973.45	12142	5333_y4_1;5331_y7_1;5330_y9_1;5328_y10_1;5332_y11_1;5329_y12_1	35403.7;84641.9;81899.2;496915.0;42062.2;174304.0	CCGIGGEYNYTESR	181216_5915_1113-Rep1_Pst-4h_iRT_2ug_DIA_p.mzXML	3.03953e-05	915226	2944.9	12142	0.811989
644							GIGGEYNYTESR	2	5335_y4_1;5339_y5_1;5337_y6_1;5336_y7_1;5338_y8_1;5334_y10_1	101888.0;96624.0;131571.0;202586.0;173131.0;251312.0	GIGGEYNYTESR	181216_5915_1113-Rep1_Mock-4h_iRT_2ug_DIA_p.mzXML	0.00143471	957112	2678.03	12143	5335_y4_1;5339_y5_1;5337_y6_1;5336_y7_1;5338_y8_1;5334_y10_1	170809.0;134796.0;198969.0;290150.0;737948.0;310122.0	GIGGEYNYTESR	181216_5915_1113-Rep1_Pst-4h_iRT_2ug_DIA_p.mzXML	0.000112769	1842790	2658.26	12143	0.945132
645							IFQFGDSLSDTGNC(Carbamidomethyl)LR	2	5342_y6_1;5345_y7_1;5340_y8_1;5344_y10_1;5341_y12_1;5343_y13_1	7201690.0;3042420.0;9832970.0;5676490.0;10004800.0;9586040.0	IFQFGDSLSDTGNCLR	181216_5915_1113-Rep1_Mock-4h_iRT_2ug_DIA_p.mzXML	3.03953e-05	45344500	5479.97	12144	5342_y6_1;5345_y7_1;5340_y8_1;5344_y10_1;5341_y12_1;5343_y13_1	11243400.0;5118200.0;17020700.0;10775700.0;18046900.0;16650100.0	IFQFGDSLSDTGNCLR	181216_5915_1113-Rep1_Pst-4h_iRT_2ug_DIA_p.mzXML	3.03953e-05	78855000	5464.81	12144	0.798275
646							TLQISC(Carbamidomethyl)C(Carbamidomethyl)GIGGEYNYTESR	2	5355_y4_1;5357_y7_1;5352_y10_1;5354_y12_1;5356_y13_1;5353_y15_1	340782.0;313352.0;1431990.0;633461.0;314826.0;780040.0	TLQISCCGIGGEYNYTESR	181216_5915_1113-Rep1_Mock-4h_iRT_2ug_DIA_p.mzXML	3.03953e-05	3814450	4510.5	12146	5355_y4_1;5357_y7_1;5352_y10_1;5354_y12_1;5356_y13_1;5353_y15_1	218819.0;238685.0;993803.0;294680.0;184710.0;509484.0	TLQISCCGIGGEYNYTESR	181216_5915_1113-Rep1_Pst-4h_iRT_2ug_DIA_p.mzXML	3.03953e-05	2440180	4455.96	12146	-0.644487
647							TLQISC(Carbamidomethyl)C(Carbamidomethyl)GIGGEYNYTESR	3	5363_y3_1;5360_y4_1;5362_y5_1;5359_y6_1;5361_y7_1;5358_y10_1	1536630.0;393844.0;403783.0;434921.0;538093.0;625687.0	TLQISCCGIGGEYNYTESR	181216_5915_1113-Rep1_Mock-4h_iRT_2ug_DIA_p.mzXML	0.00248704	3932950	4502.14	12147	NA	NA	NA	NA	NA	NA	NA	NA	NA
648	178	Solyc01g099110.3.1	Metallopeptidase M24 family protein (AHRD V3.3 *** AT3G05350.1) Soluble Protein	19.4093	20.1927	0.783386	DVVLTEVEVADK	2	5390_y4_1;5392_y5_1;5391_y7_1;5388_y8_1;5389_y9_1;5393_y10_1	435278.0;268271.0;1155890.0;2577630.0;1972600.0;729713.0	DVVLTEVEVADK	181216_5915_1113-Rep1_Mock-4h_iRT_2ug_DIA_p.mzXML	3.03953e-05	7139380	4457.17	12152	5390_y4_1;5392_y5_1;5391_y7_1;5388_y8_1;5389_y9_1;5393_y10_1	836558.0;356147.0;1814880.0;7160240.0;4854220.0;1236160.0	DVVLTEVEVADK	181216_5915_1113-Rep1_Pst-4h_iRT_2ug_DIA_p.mzXML	3.03953e-05	16258200	4411.94	12152	1.1873
649							FGGIGYLGFEK	2	NA	NA	NA	NA	NA	NA	NA	NA	5397_y3_1;5395_y4_1;5399_y6_1;5394_y7_1;5398_y9_1;5396_y10_1	79700.3;429227.0;15847.3;194988.0;94340.9;43562.6	FGGIGYLGFEK	181216_5915_1113-Rep1_Pst-4h_iRT_2ug_DIA_p.mzXML	0.00934492	857666	5707.9	12153	NA
650							LFLLDSGGQYIDGTTDITR	2	5400_y7_1;5401_y8_1;5405_y9_1;5404_y10_1;5403_y14_1;5402_y15_1	549141.0;730023.0;0.0;209836.0;183573.0;231510.0	LFLLDSGGQYIDGTTDITR	181216_5915_1113-Rep1_Mock-4h_iRT_2ug_DIA_p.mzXML	3.03953e-05	1904080	6451.98	12154	5400_y7_1;5401_y8_1;5405_y9_1;5404_y10_1;5403_y14_1;5402_y15_1	1035740.0;1752910.0;230172.0;541728.0;492239.0;597478.0	LFLLDSGGQYIDGTTDITR	181216_5915_1113-Rep1_Pst-4h_iRT_2ug_DIA_p.mzXML	3.03953e-05	4650280	6441.67	12154	1.28822
651							QLNSSWDLMR	2	5407_y3_1;5411_y4_1;5409_y5_1;5410_y6_1;5408_y7_1;5406_y8_1	559331.0;490386.0;530991.0;681393.0;936372.0;1750100.0	QLNSSWDLMR	181216_5915_1113-Rep1_Mock-4h_iRT_2ug_DIA_p.mzXML	3.03953e-05	4948580	4748.51	12155	NA	NA	NA	NA	NA	NA	NA	NA	NA
652							VTPEVMEHLTNAGIELR	3	5415_y5_1;5414_y7_1;5417_y15_2;5412_y8_1;5413_y9_1;5416_y10_1	905256.0;1310560.0;678458.0;1467000.0;1190420.0;421786.0	VTPEVMEHLTNAGIELR	181216_5915_1113-Rep1_Mock-4h_iRT_2ug_DIA_p.mzXML	3.03953e-05	5973480	5146.38	12156	5415_y5_1;5414_y7_1;5417_y15_2;5412_y8_1;5413_y9_1;5416_y10_1	921731.0;1128470.0;857384.0;2524950.0;851107.0;485478.0	VTPEVMEHLTNAGIELR	181216_5915_1113-Rep1_Pst-4h_iRT_2ug_DIA_p.mzXML	0.000232614	6769120	5123.07	12156	0.180397
653	179	Solyc01g099240.3.1	6-phosphogluconate dehydrogenase family protein (AHRD V3.3 *** AT4G29120.1) Soluble Protein	18.1047	19.0164	0.911726	AHGEGDLGTQALILALER	3	5429_y3_1;5426_y4_1;5424_y5_1;5425_y6_1;5427_y7_1;5428_y8_1	722572.0;4568370.0;2095340.0;1036160.0;372294.0;324311.0	AHGEGDLGTQALILALER	181216_5915_1113-Rep1_Mock-4h_iRT_2ug_DIA_p.mzXML	0.00517813	9119040	6168.55	12158	NA	NA	NA	NA	NA	NA	NA	NA	NA
654							AQELISMGAHWVDTPK	2	5431_b4_1;5435_y6_1;5432_y9_1;5434_y10_1;5430_y11_1;5433_y12_1	245276.0;26796.0;20299.8;133580.0;132395.0;358736.0	AQELISMGAHWVDTPK	181216_5915_1113-Rep1_Mock-4h_iRT_2ug_DIA_p.mzXML	0.00977534	917083	4973.99	12159	5431_b4_1;5435_y6_1;5432_y9_1;5434_y10_1;5430_y11_1;5433_y12_1	508719.0;156068.0;421277.0;199411.0;441633.0;301984.0	AQELISMGAHWVDTPK	181216_5915_1113-Rep1_Pst-4h_iRT_2ug_DIA_p.mzXML	0.000817732	2029090	4896.26	12159	1.14571
655							LGWIGTGVMGR	2	5459_y4_1;5457_y5_1;5456_y6_1;5454_y7_1;5455_y8_1;5458_y10_1	211620.0;1557080.0;73957.2;931663.0;223410.0;323055.0	LGWIGTGVMGR	181216_5915_1113-Rep1_Mock-4h_iRT_2ug_DIA_p.mzXML	0.00290089	3320780	5269.82	12163	NA	NA	NA	NA	NA	NA	NA	NA	NA
656							NAALSIFAGGEESIVQR	2	5465_y3_1;5461_y9_1;5462_y10_1;5460_y11_1;5464_y12_1;5463_y13_1	981561.0;713722.0;746997.0;1146300.0;312912.0;288014.0	NAALSIFAGGEESIVQR	181216_5915_1113-Rep1_Mock-4h_iRT_2ug_DIA_p.mzXML	0.000428053	4189510	5821.08	12164	5465_y3_1;5461_y9_1;5462_y10_1;5460_y11_1;5464_y12_1;5463_y13_1	750792.0;1301320.0;903778.0;2218300.0;572287.0;1089300.0	NAALSIFAGGEESIVQR	181216_5915_1113-Rep1_Pst-4h_iRT_2ug_DIA_p.mzXML	0.000770657	6835780	5817.19	12164	0.706324
657							QVILDPNSGALSGLR	2	NA	NA	NA	NA	NA	NA	NA	NA	5471_y7_1;5470_y8_1;5466_y10_1;5467_y11_1;5468_y12_1;5469_y13_1	271205.0;56678.2;9436070.0;3081940.0;2781290.0;1135350.0	QVILDPNSGALSGLR	181216_5915_1113-Rep1_Pst-4h_iRT_2ug_DIA_p.mzXML	3.03953e-05	16762500	4958.68	12165	NA
658	180	Solyc01g099350.3.1	Acyl-CoA-binding domain-containing protein 4 (AHRD V3.3 *** ACBP4_ARATH) Soluble Protein	17.7319	18.8951	1.16317	FYAAASYAGFDGSSDSSTK	2	5474_y8_1;5477_y9_1;5472_y11_1;5473_y12_1;5476_y13_1;5475_y14_1	103498.0;48398.0;199313.0;141789.0;45189.9;118370.0	FYAAASYAGFDGSSDSSTK	181216_5915_1113-Rep1_Mock-4h_iRT_2ug_DIA_p.mzXML	3.03953e-05	656557	4160.03	12166	5474_y8_1;5477_y9_1;5472_y11_1;5473_y12_1;5476_y13_1;5475_y14_1	247627.0;171427.0;424285.0;368537.0;149752.0;278880.0	FYAAASYAGFDGSSDSSTK	181216_5915_1113-Rep1_Pst-4h_iRT_2ug_DIA_p.mzXML	3.03953e-05	1640510	4128	12166	1.32115
659							ILEEEDPGWYSR	2	NA	NA	NA	NA	NA	NA	NA	NA	5479_y3_1;5483_y5_1;5482_y7_1;5481_y8_1;5480_y9_1;5478_y10_1	534649.0;156537.0;881050.0;2702090.0;962897.0;482868.0	ILEEEDPGWYSR	181216_5915_1113-Rep1_Pst-4h_iRT_2ug_DIA_p.mzXML	0.000161682	5720090	4127.42	12167	NA
660							LEVDVAELR	2	5488_y3_1;5487_y4_1;5486_y5_1;5485_y6_1;5484_y7_1;5489_y8_1	607332.0;847360.0;285454.0;1816810.0;868422.0;347187.0	LEVDVAELR	181216_5915_1113-Rep1_Mock-4h_iRT_2ug_DIA_p.mzXML	0.000519914	4772560	4413.53	12168	5488_y3_1;5487_y4_1;5486_y5_1;5485_y6_1;5484_y7_1;5489_y8_1	380841.0;259519.0;466546.0;1647810.0;1100120.0;843772.0	LEVDVAELR	181216_5915_1113-Rep1_Pst-4h_iRT_2ug_DIA_p.mzXML	0.00152531	4698610	4366.78	12168	-0.0225293
661	181	Solyc01g099670.3.1	meloidogyne-induced giant cell protein db212 Soluble Protein	20.373	20.722	0.349014	HPLIDVPNLQVIK	2	5506_y3_1;5502_y7_1;5505_y8_1;5504_y9_1;5503_y10_1;5507_y11_1	607180.0;1870030.0;640313.0;630284.0;851012.0;540763.0	HPLIDVPNLQVIK	181216_5915_1113-Rep1_Mock-4h_iRT_2ug_DIA_p.mzXML	3.03953e-05	5139580	5370.14	12171	5506_y3_1;5502_y7_1;5505_y8_1;5504_y9_1;5503_y10_1;5507_y11_1	826788.0;2710580.0;575233.0;750644.0;994267.0;817504.0	HPLIDVPNLQVIK	181216_5915_1113-Rep1_Pst-4h_iRT_2ug_DIA_p.mzXML	3.03953e-05	6675020	5342.92	12171	0.377122
662							YLFQEGVC(Carbamidomethyl)YAK	2	5511_y3_1;5509_y4_1;5513_y5_1;5508_y7_1;5512_y8_1;5510_y9_1	2454630.0;11915900.0;699618.0;4924330.0;1677760.0;6573400.0	YLFQEGVCYAK	181216_5915_1113-Rep1_Mock-4h_iRT_2ug_DIA_p.mzXML	0.00827976	28245600	4444.2	12172	5511_y3_1;5509_y4_1;5513_y5_1;5508_y7_1;5512_y8_1;5510_y9_1	2202450.0;3471390.0;1555620.0;6876400.0;3588380.0;7831420.0	YLFQEGVCYAK	181216_5915_1113-Rep1_Pst-4h_iRT_2ug_DIA_p.mzXML	3.03953e-05	25525700	4369.13	12172	-0.146076
663	182	Solyc01g099690.3.1	ATP-dependent Clp protease proteolytic subunit (AHRD V3.3 *-* K4B103_SOLLC) Membrane Protein 2 Region 123-145,202-224	19.1699	19.5338	0.363853	APIYLYINSTGTTR	2	5518_y7_1;5517_y8_1;5514_y9_1;5515_y10_1;5516_y11_1;5519_y12_1	463438.0;872991.0;1344390.0;723390.0;467320.0;131684.0	APIYLYINSTGTTR	181216_5915_1113-Rep1_Mock-4h_iRT_2ug_DIA_p.mzXML	3.03953e-05	4003210	4914.51	12173	NA	NA	NA	NA	NA	NA	NA	NA	NA
664							APSSGLM(Oxidation)QASDVYIR	2	5525_y3_1;5521_y4_1;5523_y6_1;5520_y7_1;5522_y8_1;5524_y9_1	311096.0;334839.0;556725.0;495057.0;663507.0;558961.0	APSSGLMQASDVYIR	181216_5915_1113-Rep1_Mock-4h_iRT_2ug_DIA_p.mzXML	3.03953e-05	2920190	3731	12174	5525_y3_1;5521_y4_1;5523_y6_1;5520_y7_1;5522_y8_1;5524_y9_1	458378.0;580774.0;889355.0;817712.0;867588.0;707905.0	APSSGLMQASDVYIR	181216_5915_1113-Rep1_Pst-4h_iRT_2ug_DIA_p.mzXML	3.03953e-05	4321710	3729.76	12174	0.56554
665							APSSGLMQASDVYIR	2	5529_y4_1;5531_y6_1;5528_y7_1;5527_y8_1;5526_y9_1;5530_y13_1	685552.0;625103.0;1109710.0;1415030.0;1626760.0;1015540.0	APSSGLMQASDVYIR	181216_5915_1113-Rep1_Mock-4h_iRT_2ug_DIA_p.mzXML	3.03953e-05	6477700	4584.85	12175	5529_y4_1;5531_y6_1;5528_y7_1;5527_y8_1;5526_y9_1;5530_y13_1	576111.0;532423.0;1297450.0;1267730.0;1712020.0;1521600.0	APSSGLMQASDVYIR	181216_5915_1113-Rep1_Pst-4h_iRT_2ug_DIA_p.mzXML	5.88861e-05	6907340	4513.15	12175	0.0926486
666	183	Solyc01g099760.3.1	LeMA-1 putatve Mg-dependent ATPase 1 Soluble Protein	18.6974	19.3471	0.649724	AMEVDEKPTEDYNDIGGLEK	3	5545_y5_1;5546_y6_1;5547_y8_1;5548_y9_1;5549_y10_1;5544_y13_1	701405.0;292595.0;110059.0;291945.0;26428.8;438156.0	AMEVDEKPTEDYNDIGGLEK	181216_5915_1113-Rep1_Mock-4h_iRT_2ug_DIA_p.mzXML	3.03953e-05	1860590	3833.66	12178	5545_y5_1;5546_y6_1;5547_y8_1;5548_y9_1;5549_y10_1;5544_y13_1	591333.0;322183.0;218663.0;230484.0;0.0;442245.0	AMEVDEKPTEDYNDIGGLEK	181216_5915_1113-Rep1_Pst-4h_iRT_2ug_DIA_p.mzXML	0.000475942	1804910	3843	12178	-0.0438333
667							MNVNPDVNFEELAR	2	5555_y6_1;5553_y7_1;5551_y8_1;5554_y9_1;5550_y10_1;5552_y11_1	0.0;887834.0;611417.0;196448.0;2470350.0;736769.0	MNVNPDVNFEELAR	181216_5915_1113-Rep1_Mock-4h_iRT_2ug_DIA_p.mzXML	3.03953e-05	4902810	5326.65	12179	5555_y6_1;5553_y7_1;5551_y8_1;5554_y9_1;5550_y10_1;5552_y11_1	882610.0;1384740.0;2174200.0;310016.0;5223080.0;1350860.0	MNVNPDVNFEELAR	181216_5915_1113-Rep1_Pst-4h_iRT_2ug_DIA_p.mzXML	3.03953e-05	11325500	5294.5	12179	1.20789
668	184	Solyc01g099770.3.1	meloidogyne-induced giant cell protein DB141 Soluble Protein	22.7576	23.3887	0.631135	EGSADPTFLYIAPGLK	2	5556_y4_1;5557_y5_1;5561_y6_1;5559_y7_1;5560_y8_1;5558_y11_1	354712000.0;13774600.0;4016880.0;10172200.0;7377640.0;18984900.0	EGSADPTFLYIAPGLK	181216_5915_1113-Rep1_Mock-4h_iRT_2ug_DIA_p.mzXML	3.03953e-05	409038000	6183.76	12180	5556_y4_1;5557_y5_1;5561_y6_1;5559_y7_1;5560_y8_1;5558_y11_1	664324000.0;22357100.0;7834890.0;16720500.0;12026800.0;35025500.0	EGSADPTFLYIAPGLK	181216_5915_1113-Rep1_Pst-4h_iRT_2ug_DIA_p.mzXML	0.000381415	758289000	6152.92	12180	0.890513
669							EVENGVLWEVQGK	2	5563_y4_1;5564_y5_1;5562_y7_1;5565_y9_1;5566_y10_1;5567_y11_1	6433430.0;6888470.0;26393800.0;3923650.0;3578020.0;3376240.0	EVENGVLWEVQGK	181216_5915_1113-Rep1_Mock-4h_iRT_2ug_DIA_p.mzXML	3.03953e-05	50593600	4641	12181	5563_y4_1;5564_y5_1;5562_y7_1;5565_y9_1;5566_y10_1;5567_y11_1	9149910.0;9923770.0;26272600.0;5798760.0;5263700.0;4717300.0	EVENGVLWEVQGK	181216_5915_1113-Rep1_Pst-4h_iRT_2ug_DIA_p.mzXML	3.03953e-05	61126000	4582.86	12181	0.272831
670	185	Solyc01g099830.3.1	60S ribosomal protein L22-2 (AHRD V3.3 *** W9QTY3_9ROSA) Soluble Protein	20.8502	21.7467	0.896542	ITVTSDSTFSK	2	5595_y3_1;5597_y6_1;5594_y7_1;5592_y8_1;5593_y9_1;5596_y10_1	2280300.0;2401960.0;6420530.0;13560000.0;10650900.0;5021090.0	ITVTSDSTFSK	181216_5915_1113-Rep1_Mock-4h_iRT_2ug_DIA_p.mzXML	3.03953e-05	40334800	2746.79	12186	5595_y3_1;5597_y6_1;5594_y7_1;5592_y8_1;5593_y9_1;5596_y10_1	4169610.0;3809640.0;12486900.0;25699700.0;21702300.0;9875070.0	ITVTSDSTFSK	181216_5915_1113-Rep1_Pst-4h_iRT_2ug_DIA_p.mzXML	3.03953e-05	77743200	2717.92	12186	0.946691
671							PVEDNIMEIASLEK	2	5602_y3_1;5601_y4_1;5600_y5_1;5598_y8_1;5603_y11_1;5599_y12_1	1157370.0;2333270.0;49819.3;919861.0;382606.0;729186.0	PVEDNIMEIASLEK	181216_5915_1113-Rep1_Mock-4h_iRT_2ug_DIA_p.mzXML	0.000907959	5572100	5875.69	12187	5602_y3_1;5601_y4_1;5600_y5_1;5598_y8_1;5603_y11_1;5599_y12_1	393582.0;2072340.0;438238.0;1671100.0;494657.0;1390600.0	PVEDNIMEIASLEK	181216_5915_1113-Rep1_Pst-4h_iRT_2ug_DIA_p.mzXML	3.03953e-05	6460520	5852.11	12187	0.213429
672	186	Solyc01g099900.3.1	60S ribosomal protein L18, putative (AHRD V3.3 *** B9RFD6_RICCO) Soluble Protein	21.393	21.8446	0.451591	APLGQNTLLLR	2	5615_y3_1;5614_y5_1;5612_y6_1;5613_y7_1;5610_y8_1;5611_y9_1	105385.0;222560.0;779047.0;391292.0;3941530.0;1990380.0	APLGQNTLLLR	181216_5915_1113-Rep1_Mock-4h_iRT_2ug_DIA_p.mzXML	3.03953e-05	7430200	4501.31	12189	5615_y3_1;5614_y5_1;5612_y6_1;5613_y7_1;5610_y8_1;5611_y9_1	170002.0;115075.0;755793.0;104096.0;4009160.0;2307520.0	APLGQNTLLLR	181216_5915_1113-Rep1_Pst-4h_iRT_2ug_DIA_p.mzXML	3.03953e-05	7461650	4433.84	12189	0.00609365
673							TVVLVGTVTDDVR	2	5621_y3_1;5620_y5_1;5619_y7_1;5616_y8_1;5617_y9_1;5618_y10_1	3089230.0;4014840.0;5663230.0;37405000.0;18656700.0;11002800.0	TVVLVGTVTDDVR	181216_5915_1113-Rep1_Mock-4h_iRT_2ug_DIA_p.mzXML	3.03953e-05	79831800	4490.47	12190	5621_y3_1;5620_y5_1;5619_y7_1;5616_y8_1;5617_y9_1;5618_y10_1	5697830.0;1695450.0;10532000.0;68401000.0;35004000.0;20718200.0	TVVLVGTVTDDVR	181216_5915_1113-Rep1_Pst-4h_iRT_2ug_DIA_p.mzXML	3.03953e-05	142048000	4431.47	12190	0.831343
674	187	Solyc01g100030.4.1	deoxyuridine triphosphatase Soluble Protein	19.3433	19.7534	0.410092	ASSLAAGYDLSSAAETK	2	5627_y4_1;5626_y7_1;5625_y9_1;5622_y11_1;5623_y12_1;5624_y13_1	175713.0;328864.0;478477.0;917092.0;883929.0;506858.0	ASSLAAGYDLSSAAETK	181216_5915_1113-Rep1_Mock-4h_iRT_2ug_DIA_p.mzXML	3.03953e-05	3290930	3800.59	12191	5627_y4_1;5626_y7_1;5625_y9_1;5622_y11_1;5623_y12_1;5624_y13_1	237341.0;425556.0;625449.0;856440.0;1105260.0;640493.0	ASSLAAGYDLSSAAETK	181216_5915_1113-Rep1_Pst-4h_iRT_2ug_DIA_p.mzXML	3.03953e-05	3890540	3811.62	12191	0.241475
675							IVTPEVEQVDDLDSTVR	2	5630_y4_1;5629_y8_1;5632_y9_1;5628_y11_1;5633_y12_1;5631_y14_1	1205670.0;1161480.0;45618.3;948041.0;505587.0;726692.0	IVTPEVEQVDDLDSTVR	181216_5915_1113-Rep1_Mock-4h_iRT_2ug_DIA_p.mzXML	3.03953e-05	4593090	4880.7	12192	5630_y4_1;5629_y8_1;5632_y9_1;5628_y11_1;5633_y12_1;5631_y14_1	1195090.0;1994310.0;1079800.0;1607930.0;870190.0;1221100.0	IVTPEVEQVDDLDSTVR	181216_5915_1113-Rep1_Pst-4h_iRT_2ug_DIA_p.mzXML	3.03953e-05	7968420	4818.85	12192	0.794829
676	188	Solyc01g100050.3.1	TOPLESS 3 Soluble Protein	18.3081	19.1302	0.822103	EGDSFLVEWNESEGAIK	2	NA	NA	NA	NA	NA	NA	NA	NA	5638_y4_1;5637_y8_1;5636_y9_1;5634_y10_1;5635_y11_1;5639_y12_1	273484.0;375533.0;444782.0;630787.0;404042.0;103040.0	EGDSFLVEWNESEGAIK	181216_5915_1113-Rep1_Pst-4h_iRT_2ug_DIA_p.mzXML	0.00693832	2231670	6022.62	12193	NA
677							QQASWSLDDLPR	2	NA	NA	NA	NA	NA	NA	NA	NA	5641_y3_1;5643_y4_1;5640_y7_1;5645_y8_1;5644_y9_1;5642_y10_1	1975590.0;2021890.0;2200150.0;915544.0;776774.0;858205.0	QQASWSLDDLPR	181216_5915_1113-Rep1_Pst-4h_iRT_2ug_DIA_p.mzXML	0.0015693	8748160	5124.06	12194	NA
678							VFSTFNEDLYK	2	5656_y3_1;5655_y4_1;5653_y6_1;5654_y7_1;5657_y8_1;5652_y9_1	20349.9;260737.0;514208.0;140198.0;0.0;904582.0	VFSTFNEDLYK	181216_5915_1113-Rep1_Mock-4h_iRT_2ug_DIA_p.mzXML	0.00212216	1840070	4663.6	12196	5656_y3_1;5655_y4_1;5653_y6_1;5654_y7_1;5657_y8_1;5652_y9_1	116364.0;477909.0;1668100.0;352164.0;46985.6;959099.0	VFSTFNEDLYK	181216_5915_1113-Rep1_Pst-4h_iRT_2ug_DIA_p.mzXML	0.00774469	3620620	4588.66	12196	0.976476
679							WGVSPPVDNGMLNGR	2	5659_y11_2;5661_y7_1;5663_y9_1;5660_y10_1;5658_y11_1;5662_y12_1	1259140.0;342170.0;154303.0;2404370.0;305020.0;0.0	WGVSPPVDNGMLNGR	181216_5915_1113-Rep1_Mock-4h_iRT_2ug_DIA_p.mzXML	0.00963289	4465000	4976.01	12197	5659_y11_2;5661_y7_1;5663_y9_1;5660_y10_1;5658_y11_1;5662_y12_1	2082230.0;583519.0;241563.0;2986090.0;569546.0;180336.0	WGVSPPVDNGMLNGR	181216_5915_1113-Rep1_Pst-4h_iRT_2ug_DIA_p.mzXML	0.0131953	6643280	4907.04	12197	0.573236
680	189	Solyc01g100320.3.1	Disulfide-isomerase-like protein (AHRD V3.3 *** Q38JJ2_SOLTU) Soluble Protein	19.7989	21.132	1.33311	AGEDYDGGRDADDFVNFINEK	2	NA	NA	NA	NA	NA	NA	NA	NA	5664_y3_1;5665_y4_1;5667_y5_1;5666_y6_1;5668_y8_1;5669_y9_1	363904.0;65347.4;25019.0;159721.0;179906.0;13866.2	AGEDYDGGRDADDFVNFINEK	181216_5915_1113-Rep1_Pst-4h_iRT_2ug_DIA_p.mzXML	0.000161682	807765	5275.08	12198	NA
681							AGEDYDGGRDADDFVNFINEK	3	5671_y3_1;5672_y4_1;5673_y5_1;5670_y6_1;5674_y7_1;5675_y16_2	1565720.0;168725.0;259359.0;641051.0;154468.0;221652.0	AGEDYDGGRDADDFVNFINEK	181216_5915_1113-Rep1_Mock-4h_iRT_2ug_DIA_p.mzXML	0.000770657	3010970	5288.92	12199	5671_y3_1;5672_y4_1;5673_y5_1;5670_y6_1;5674_y7_1;5675_y16_2	1881100.0;456581.0;764573.0;1138470.0;622009.0;466666.0	AGEDYDGGRDADDFVNFINEK	181216_5915_1113-Rep1_Pst-4h_iRT_2ug_DIA_p.mzXML	3.03953e-05	5329400	5277.07	12199	0.823745
682							DADDFVNFINEK	2	NA	NA	NA	NA	NA	NA	NA	NA	5682_y3_1;5685_y4_1;5686_y5_1;5683_y6_1;5684_y7_1;5687_y8_1	1347130.0;330581.0;121170.0;1290400.0;847922.0;1266660.0	DADDFVNFINEK	181216_5915_1113-Rep1_Pst-4h_iRT_2ug_DIA_p.mzXML	3.03953e-05	5203870	5830.18	12201	NA
683							DDVVVLTEENFDK	2	5691_y4_1;5693_y5_1;5692_y6_1;5690_y7_1;5688_y8_1;5689_y9_1	1123430.0;809486.0;1100260.0;3343890.0;4779780.0;4682610.0	DDVVVLTEENFDK	181216_5915_1113-Rep1_Mock-4h_iRT_2ug_DIA_p.mzXML	3.03953e-05	15839400	5087.12	12202	5691_y4_1;5693_y5_1;5692_y6_1;5690_y7_1;5688_y8_1;5689_y9_1	5499220.0;1637550.0;2576350.0;7843760.0;14752200.0;14401200.0	DDVVVLTEENFDK	181216_5915_1113-Rep1_Pst-4h_iRT_2ug_DIA_p.mzXML	3.03953e-05	46710300	5059.65	12202	1.56022
684							QEEDVIIANLDADNHK	3	NA	NA	NA	NA	NA	NA	NA	NA	5698_y3_1;5694_y6_1;5697_y7_1;5696_y8_1;5695_y9_1;5699_y10_1	928765.0;1833510.0;1868710.0;1045540.0;1540490.0;458241.0	QEEDVIIANLDADNHK	181216_5915_1113-Rep1_Pst-4h_iRT_2ug_DIA_p.mzXML	3.03953e-05	7675270	4128.23	12203	NA
685							SAEALAEYVNSEAGTNVK	2	5705_y6_1;5701_y9_1;5703_y10_1;5702_y11_1;5704_y12_1;5700_y13_1	903831.0;2055320.0;1450460.0;1697440.0;1377800.0;1717180.0	SAEALAEYVNSEAGTNVK	181216_5915_1113-Rep1_Mock-4h_iRT_2ug_DIA_p.mzXML	3.03953e-05	9202030	4521.3	12204	5705_y6_1;5701_y9_1;5703_y10_1;5702_y11_1;5704_y12_1;5700_y13_1	1506780.0;3617960.0;2480120.0;2617710.0;2236010.0;2728580.0	SAEALAEYVNSEAGTNVK	181216_5915_1113-Rep1_Pst-4h_iRT_2ug_DIA_p.mzXML	3.03953e-05	15187200	4460.02	12204	0.722832
686							SAEALAEYVNSEAGTNVK	3	5708_y5_1;5706_y6_1;5710_y7_1;5709_y8_1;5707_y9_1;5711_y10_1	271258.0;415592.0;458196.0;1325930.0;604614.0;230205.0	SAEALAEYVNSEAGTNVK	181216_5915_1113-Rep1_Mock-4h_iRT_2ug_DIA_p.mzXML	0.000211698	3305790	4532.72	12205	5708_y5_1;5706_y6_1;5710_y7_1;5709_y8_1;5707_y9_1;5711_y10_1	1603580.0;2238630.0;1493840.0;5824120.0;2563620.0;869078.0	SAEALAEYVNSEAGTNVK	181216_5915_1113-Rep1_Pst-4h_iRT_2ug_DIA_p.mzXML	3.03953e-05	14592900	4461.08	12205	2.1422
687	190	Solyc01g100350.3.1	GTP-binding protein (AHRD V3.3 *** W9R3Y5_9ROSA) Soluble Protein	18.8459	19.3739	0.527986	VDAVVYLVDSYDK	2	5717_y3_1;5714_y4_1;5715_y5_1;5716_y7_1;5712_y8_1;5713_y9_1	0.0;135641.0;89819.7;1033800.0;629974.0;413381.0	VDAVVYLVDSYDK	181216_5915_1113-Rep1_Mock-4h_iRT_2ug_DIA_p.mzXML	3.03953e-05	2302610	6029.49	12206	5717_y3_1;5714_y4_1;5715_y5_1;5716_y7_1;5712_y8_1;5713_y9_1	91289.6;37075.7;189997.0;1043610.0;908369.0;774345.0	VDAVVYLVDSYDK	181216_5915_1113-Rep1_Pst-4h_iRT_2ug_DIA_p.mzXML	0.000968468	3044690	6001.26	12206	0.403025
688	191	Solyc01g100360.3.1	Dihydrolipoyl dehydrogenase (AHRD V3.3 *** A0A103XB80_CYNCS) Soluble Protein	17.9392	18.7824	0.843168	APFTQGLGLENINVQTQR	2	NA	NA	NA	NA	NA	NA	NA	NA	5721_y6_1;5722_y8_1;5720_y9_1;5718_y11_1;5723_y12_1;5719_y13_1	225720.0;56323.7;345742.0;418816.0;29885.2;261837.0	APFTQGLGLENINVQTQR	181216_5915_1113-Rep1_Pst-4h_iRT_2ug_DIA_p.mzXML	3.03953e-05	1338320	5368.92	12207	NA
689							SFGLQVAAAGYDR	2	NA	NA	NA	NA	NA	NA	NA	NA	5729_y4_1;5728_y5_1;5727_y6_1;5724_y7_1;5725_y8_1;5726_y9_1	1452790.0;95379.8;162042.0;644102.0;321904.0;141056.0	SFGLQVAAAGYDR	181216_5915_1113-Rep1_Pst-4h_iRT_2ug_DIA_p.mzXML	0.000381415	2817270	4459.86	12208	NA
690							TAIIEGDVVGGTC(Carbamidomethyl)VNR	2	5730_y7_1;5733_y9_1;5735_y10_1;5731_y11_1;5732_y12_1;5734_y13_1	488379.0;208554.0;86448.4;423715.0;311723.0;151607.0	TAIIEGDVVGGTCVNR	181216_5915_1113-Rep1_Mock-4h_iRT_2ug_DIA_p.mzXML	3.03953e-05	1670430	3845.71	12209	5730_y7_1;5733_y9_1;5735_y10_1;5731_y11_1;5732_y12_1;5734_y13_1	815021.0;353344.0;296059.0;760361.0;559063.0;361904.0	TAIIEGDVVGGTCVNR	181216_5915_1113-Rep1_Pst-4h_iRT_2ug_DIA_p.mzXML	3.03953e-05	3145750	3854.23	12209	0.913184
691	192	Solyc01g100380.3.1	Calreticulin (AHRD V3.3 *** CALR_NICPL) Membrane Protein 1 Region 10-32	20.377	21.1291	0.752133	APMIDNPDFKDDPDLYVFPK	2	5736_y3_1;5741_y5_1;5740_y6_1;5737_y8_1;5739_y9_1;5738_y14_1	513163.0;8541.52;142078.0;212800.0;0.0;61769.7	APMIDNPDFKDDPDLYVFPK	181216_5915_1113-Rep1_Mock-4h_iRT_2ug_DIA_p.mzXML	0.000161682	938352	5865.64	12210	5736_y3_1;5741_y5_1;5740_y6_1;5737_y8_1;5739_y9_1;5738_y14_1	759591.0;0.0;121332.0;395157.0;36196.3;104835.0	APMIDNPDFKDDPDLYVFPK	181216_5915_1113-Rep1_Pst-4h_iRT_2ug_DIA_p.mzXML	3.03953e-05	1417110	5858.3	12210	0.594751
692							APMIDNPDFKDDPDLYVFPK	3	5742_y3_1;5746_y4_1;5747_y5_1;5743_y8_1;5745_y9_1;5744_y10_1	3760340.0;4561120.0;48384.7;2330710.0;285759.0;1426450.0	APMIDNPDFKDDPDLYVFPK	181216_5915_1113-Rep1_Mock-4h_iRT_2ug_DIA_p.mzXML	3.03953e-05	12412800	5865.55	12211	5742_y3_1;5746_y4_1;5747_y5_1;5743_y8_1;5745_y9_1;5744_y10_1	5502320.0;2637480.0;1212470.0;3997100.0;976645.0;2306710.0	APMIDNPDFKDDPDLYVFPK	181216_5915_1113-Rep1_Pst-4h_iRT_2ug_DIA_p.mzXML	3.03953e-05	16632700	5857.82	12211	0.422194
693							ATYSILIDNVEK	2	5752_y4_1;5750_y5_1;5749_y6_1;5748_y7_1;5753_y8_1;5751_y9_1	424705.0;230487.0;223747.0;1081590.0;177194.0;58683.8	ATYSILIDNVEK	181216_5915_1113-Rep1_Mock-4h_iRT_2ug_DIA_p.mzXML	0.0156683	2196410	4953.62	12212	5752_y4_1;5750_y5_1;5749_y6_1;5748_y7_1;5753_y8_1;5751_y9_1	533834.0;610312.0;1054450.0;1507680.0;1014230.0;450128.0	ATYSILIDNVEK	181216_5915_1113-Rep1_Pst-4h_iRT_2ug_DIA_p.mzXML	0.00018768	5170630	4878.39	12212	1.23519
694							EFIDDPEDKKPEGYDDIPEEITDPEAK	3	5754_y4_1;5757_y6_1;5758_y7_1;5756_y8_1;5755_y10_1;5759_y11_1	3775130.0;492874.0;319382.0;369128.0;2914440.0;212954.0	EFIDDPEDKKPEGYDDIPEEITDPEAK	181216_5915_1113-Rep1_Mock-4h_iRT_2ug_DIA_p.mzXML	3.03953e-05	8083910	4908.45	12213	5754_y4_1;5757_y6_1;5758_y7_1;5756_y8_1;5755_y10_1;5759_y11_1	4204690.0;560386.0;165847.0;447205.0;3380280.0;311360.0	EFIDDPEDKKPEGYDDIPEEITDPEAK	181216_5915_1113-Rep1_Pst-4h_iRT_2ug_DIA_p.mzXML	3.03953e-05	9069760	4846.77	12213	0.166011
695							EFIDDPEDKKPEGYDDIPEEITDPEAK	4	5760_y4_1;5765_y5_1;5761_y6_1;5762_y8_1;5763_y9_1;5764_y10_1	9655840.0;1708270.0;5774270.0;2370080.0;1562620.0;1031850.0	EFIDDPEDKKPEGYDDIPEEITDPEAK	181216_5915_1113-Rep1_Mock-4h_iRT_2ug_DIA_p.mzXML	3.03953e-05	22102900	4908.02	12214	5760_y4_1;5765_y5_1;5761_y6_1;5762_y8_1;5763_y9_1;5764_y10_1	9237940.0;1735240.0;6474760.0;2198530.0;1515060.0;867012.0	EFIDDPEDKKPEGYDDIPEEITDPEAK	181216_5915_1113-Rep1_Pst-4h_iRT_2ug_DIA_p.mzXML	3.03953e-05	22028500	4846.52	12214	-0.00486441
696							EVFFQESFNDGWESR	2	5766_y5_1;5770_y7_1;5771_y8_1;5767_y9_1;5768_y10_1;5769_y11_1	4949070.0;2172210.0;1999340.0;4898970.0;4330040.0;2212370.0	EVFFQESFNDGWESR	181216_5915_1113-Rep1_Mock-4h_iRT_2ug_DIA_p.mzXML	3.03953e-05	20562000	5965.8	12215	5766_y5_1;5770_y7_1;5771_y8_1;5767_y9_1;5768_y10_1;5769_y11_1	7444150.0;3575920.0;3255710.0;8261690.0;7138430.0;3877390.0	EVFFQESFNDGWESR	181216_5915_1113-Rep1_Pst-4h_iRT_2ug_DIA_p.mzXML	3.03953e-05	33553300	5949.19	12215	0.706474
697							FYAISAEFPEFSNK	2	5774_y4_1;5772_y6_1;5776_y8_1;5775_y9_1;5773_y10_1;5777_y12_1	5902770.0;19882900.0;3709740.0;5070290.0;15608400.0;4208880.0	FYAISAEFPEFSNK	181216_5915_1113-Rep1_Mock-4h_iRT_2ug_DIA_p.mzXML	3.03953e-05	54383000	6151.57	12216	5774_y4_1;5772_y6_1;5776_y8_1;5775_y9_1;5773_y10_1;5777_y12_1	11135400.0;35535100.0;6977570.0;8910830.0;28271700.0;7929050.0	FYAISAEFPEFSNK	181216_5915_1113-Rep1_Pst-4h_iRT_2ug_DIA_p.mzXML	3.03953e-05	98759600	6121.7	12216	0.860765
698							KPEDWDDEEDGEWTAPTIPNPEYK	2	NA	NA	NA	NA	NA	NA	NA	NA	5785_y4_1;5784_y6_1;5786_y9_1;5787_y10_1;5789_y11_1;5788_y14_1	1522010.0;4299640.0;2025790.0;0.0;84825.9;227915.0	KPEDWDDEEDGEWTAPTIPNPEYK	181216_5915_1113-Rep1_Pst-4h_iRT_2ug_DIA_p.mzXML	3.03953e-05	8160180	5136.26	12218	NA
699							KPEGYDDIPEEITDPEAK	3	5796_y4_1;5797_y6_1;5799_y7_1;5798_y8_1;5801_y9_1;5800_y10_1	2748880.0;910474.0;598628.0;642400.0;576776.0;653319.0	KPEGYDDIPEEITDPEAK	181216_5915_1113-Rep1_Mock-4h_iRT_2ug_DIA_p.mzXML	3.03953e-05	6130470	4178.75	12220	5796_y4_1;5797_y6_1;5799_y7_1;5798_y8_1;5801_y9_1;5800_y10_1	4785950.0;1617240.0;1013780.0;1213850.0;1010180.0;1207910.0	KPEGYDDIPEEITDPEAK	181216_5915_1113-Rep1_Pst-4h_iRT_2ug_DIA_p.mzXML	3.03953e-05	10848900	4138.82	12220	0.823479
700							LLSGDVDQKK	3	5806_y3_1;5802_y4_1;5803_y5_1;5805_y6_1;5804_y7_1;5807_y8_1	51606.5;0.0;168146.0;101317.0;109897.0;112890.0	LLSGDVDQKK	181216_5915_1113-Rep1_Mock-4h_iRT_2ug_DIA_p.mzXML	0.00259503	543857	1542.86	12221	5806_y3_1;5802_y4_1;5803_y5_1;5805_y6_1;5804_y7_1;5807_y8_1	30055.2;165692.0;124149.0;62009.9;69747.9;73506.4	LLSGDVDQKK	181216_5915_1113-Rep1_Pst-4h_iRT_2ug_DIA_p.mzXML	3.03953e-05	525161	1520.76	12221	-0.0504676
701							QSGSLYSDWDILPPK	2	NA	NA	NA	NA	NA	NA	NA	NA	5822_y4_1;5823_y6_1;5824_y8_1;5820_y9_1;5821_y10_1;5825_y11_1	391875.0;979480.0;603270.0;1267920.0;1689870.0;798287.0	QSGSLYSDWDILPPK	181216_5915_1113-Rep1_Pst-4h_iRT_2ug_DIA_p.mzXML	0.000886607	5730700	6075.94	12224	NA
702							QSGSLYSDWDILPPKK	2	5811_y3_1;5808_y4_1;5813_y5_1;5812_y8_1;5809_y10_1;5810_y11_1	300642.0;1723660.0;0.0;44661.6;91174.1;495579.0	QSGSLYSDWDILPPKK	181216_5915_1113-Rep1_Mock-4h_iRT_2ug_DIA_p.mzXML	3.03953e-05	2655710	5160.69	12222	5811_y3_1;5808_y4_1;5813_y5_1;5812_y8_1;5809_y10_1;5810_y11_1	721176.0;5314130.0;188735.0;125986.0;870125.0;1005840.0	QSGSLYSDWDILPPKK	181216_5915_1113-Rep1_Pst-4h_iRT_2ug_DIA_p.mzXML	0.000138629	8225980	5130.43	12222	1.63109
703							QSGSLYSDWDILPPKK	3	NA	NA	NA	NA	NA	NA	NA	NA	5815_y3_1;5814_y4_1;5816_y5_1;5817_y6_1;5819_y8_1;5818_y10_1	1616570.0;8487030.0;956006.0;359567.0;225425.0;194888.0	QSGSLYSDWDILPPKK	181216_5915_1113-Rep1_Pst-4h_iRT_2ug_DIA_p.mzXML	3.03953e-05	11839500	5131.02	12223	NA
704							SGTLFDNVVIC(Carbamidomethyl)DDPEFAK	2	5829_y3_1;5826_y5_1;5830_y6_1;5828_y9_1;5827_y10_1;5831_y13_1	2125720.0;11361400.0;2009170.0;7002180.0;8799760.0;2221970.0	SGTLFDNVVICDDPEFAK	181216_5915_1113-Rep1_Mock-4h_iRT_2ug_DIA_p.mzXML	3.03953e-05	33520200	6293.91	12225	5829_y3_1;5826_y5_1;5830_y6_1;5828_y9_1;5827_y10_1;5831_y13_1	3194920.0;19111600.0;3535920.0;11864800.0;14960800.0;4054820.0	SGTLFDNVVICDDPEFAK	181216_5915_1113-Rep1_Pst-4h_iRT_2ug_DIA_p.mzXML	3.03953e-05	56722900	6261.73	12225	0.758901
705							YVGVELWQVK	2	5859_y3_1;5857_y4_1;5860_y5_1;5858_y6_1;5856_y8_1;5861_y9_1	2550420.0;3417730.0;2772450.0;9445000.0;13098800.0;1018020.0	YVGVELWQVK	181216_5915_1113-Rep1_Mock-4h_iRT_2ug_DIA_p.mzXML	3.03953e-05	32302400	5422.67	12230	5859_y3_1;5857_y4_1;5860_y5_1;5858_y6_1;5856_y8_1;5861_y9_1	4111860.0;6475020.0;4385530.0;13579300.0;22112700.0;1675370.0	YVGVELWQVK	181216_5915_1113-Rep1_Pst-4h_iRT_2ug_DIA_p.mzXML	3.03953e-05	52339700	5367.48	12230	0.696264
706	193	Solyc01g100520.3.1	Clp protease 2 proteolytic subunit Soluble Protein	20.7967	21.1579	0.361182	ANLNGYLAYQTGQSLDR	2	5866_y7_1;5865_y8_1;5863_y9_1;5862_y10_1;5864_y11_1;5867_y13_1	2883050.0;2738700.0;5067220.0;5951700.0;3825460.0;1271900.0	ANLNGYLAYQTGQSLDR	181216_5915_1113-Rep1_Mock-4h_iRT_2ug_DIA_p.mzXML	3.03953e-05	21738000	4611.79	12231	5866_y7_1;5865_y8_1;5863_y9_1;5862_y10_1;5864_y11_1;5867_y13_1	2280320.0;2269250.0;4142950.0;4835030.0;3390070.0;1232450.0	ANLNGYLAYQTGQSLDR	181216_5915_1113-Rep1_Pst-4h_iRT_2ug_DIA_p.mzXML	3.03953e-05	18150100	4551.89	12231	-0.260242
707							EYGLIDGVIM(Oxidation)NPM(Oxidation)K	2	5874_y3_1;5879_y5_1;5877_y6_1;5876_y8_1;5875_y9_1;5878_y10_1	7576570.0;1036500.0;2375030.0;1421780.0;3847430.0;3528290.0	EYGLIDGVIMNPMK	181216_5915_1113-Rep1_Mock-4h_iRT_2ug_DIA_p.mzXML	0.00552058	19785600	5007.55	12233	5874_y3_1;5879_y5_1;5877_y6_1;5876_y8_1;5875_y9_1;5878_y10_1	9470650.0;1791840.0;3692500.0;2194100.0;6071040.0;4797410.0	EYGLIDGVIMNPMK	181216_5915_1113-Rep1_Pst-4h_iRT_2ug_DIA_p.mzXML	0.0022747	28017500	4961.22	12233	0.501877
708							EYGLIDGVIM(Oxidation)NPMK	2	5881_y3_1;5885_y4_1;5884_y6_1;5882_y8_1;5880_y9_1;5883_y10_1	1802740.0;536615.0;1685090.0;191551.0;2706720.0;1388800.0	EYGLIDGVIMNPMK	181216_5915_1113-Rep1_Mock-4h_iRT_2ug_DIA_p.mzXML	3.03953e-05	8311510	5810.97	12234	5881_y3_1;5885_y4_1;5884_y6_1;5882_y8_1;5880_y9_1;5883_y10_1	2481280.0;1351660.0;2951070.0;1663110.0;4292540.0;2955400.0	EYGLIDGVIMNPMK	181216_5915_1113-Rep1_Pst-4h_iRT_2ug_DIA_p.mzXML	3.03953e-05	15695100	5805.29	12234	0.917132
709							EYGLIDGVIMNPM(Oxidation)K	2	5886_y3_1;5889_y5_1;5888_y6_1;5891_y8_1;5887_y9_1;5890_y10_1	3977610.0;801489.0;1280970.0;1093190.0;3350780.0;1817600.0	EYGLIDGVIMNPMK	181216_5915_1113-Rep1_Mock-4h_iRT_2ug_DIA_p.mzXML	3.03953e-05	12321600	5565.15	12235	5886_y3_1;5889_y5_1;5888_y6_1;5891_y8_1;5887_y9_1;5890_y10_1	6199370.0;1494570.0;2166270.0;2226380.0;2832100.0;3706340.0	EYGLIDGVIMNPMK	181216_5915_1113-Rep1_Pst-4h_iRT_2ug_DIA_p.mzXML	3.03953e-05	18625000	5548.46	12235	0.596051
710							EYGLIDGVIMNPMK	2	5892_y3_1;5896_y4_1;5897_y6_1;5895_y8_1;5893_y9_1;5894_y10_1	2705870.0;1515730.0;983227.0;1571270.0;3453220.0;2140750.0	EYGLIDGVIMNPMK	181216_5915_1113-Rep1_Mock-4h_iRT_2ug_DIA_p.mzXML	3.03953e-05	12370100	6351.72	12236	5892_y3_1;5896_y4_1;5897_y6_1;5895_y8_1;5893_y9_1;5894_y10_1	2753660.0;1622320.0;811659.0;1625390.0;3034240.0;2067110.0	EYGLIDGVIMNPMK	181216_5915_1113-Rep1_Pst-4h_iRT_2ug_DIA_p.mzXML	0.000138629	11914400	6329.24	12236	-0.0541509
711							IMIHQPLGGAQGGQSDIEIQANEMLHHK	5	5901_y3_1;5903_y5_1;5899_y7_1;5898_y8_1;5900_y9_1;5902_y10_1	426840.0;188244.0;593235.0;996230.0;372529.0;181722.0	IMIHQPLGGAQGGQSDIEIQANEMLHHK	181216_5915_1113-Rep1_Mock-4h_iRT_2ug_DIA_p.mzXML	3.03953e-05	2758800	4722.76	12237	5901_y3_1;5903_y5_1;5899_y7_1;5898_y8_1;5900_y9_1;5902_y10_1	328213.0;73781.1;821861.0;1314940.0;345981.0;188312.0	IMIHQPLGGAQGGQSDIEIQANEMLHHK	181216_5915_1113-Rep1_Pst-4h_iRT_2ug_DIA_p.mzXML	0.000406429	3073090	4647.42	12237	0.155649
712	194	Solyc01g100650.3.1	haloacid dehalogenase-like hydrolase family protein (AHRD V3.3 *** AT1G56500.1) Soluble Protein	17.9412	18.1255	0.184288	C(Carbamidomethyl)IAVTTTLSEDTLNAAEPSLIR	2	5904_y5_1;5909_y6_1;5907_y9_1;5905_y14_1;5908_y15_1;5906_y18_1	1069330.0;377120.0;101468.0;472715.0;136806.0;169004.0	CIAVTTTLSEDTLNAAEPSLIR	181216_5915_1113-Rep1_Mock-4h_iRT_2ug_DIA_p.mzXML	3.03953e-05	2326440	6141.58	12238	5904_y5_1;5909_y6_1;5907_y9_1;5905_y14_1;5908_y15_1;5906_y18_1	1333070.0;443674.0;153740.0;538101.0;155558.0;182532.0	CIAVTTTLSEDTLNAAEPSLIR	181216_5915_1113-Rep1_Pst-4h_iRT_2ug_DIA_p.mzXML	3.03953e-05	2806670	6116.2	12238	0.270735
713							DGAAVAAQFSEPSGIVEAENGR	2	5920_y5_1;5921_y7_1;5916_y13_1;5917_y14_1;5918_y16_1;5919_y17_1	45151.2;53169.3;272685.0;57332.8;38362.3;59460.0	DGAAVAAQFSEPSGIVEAENGR	181216_5915_1113-Rep1_Mock-4h_iRT_2ug_DIA_p.mzXML	3.03953e-05	526161	4935.3	12240	5920_y5_1;5921_y7_1;5916_y13_1;5917_y14_1;5918_y16_1;5919_y17_1	67533.7;35331.0;265494.0;220917.0;89339.3;114893.0	DGAAVAAQFSEPSGIVEAENGR	181216_5915_1113-Rep1_Pst-4h_iRT_2ug_DIA_p.mzXML	3.03953e-05	793508	4890.16	12240	0.59274
714							EAYIADSESSSIR	2	5926_y7_2;5925_y5_1;5927_y6_1;5923_y8_1;5922_y9_1;5924_y10_1	136184.0;156494.0;74425.0;565942.0;1078910.0;284219.0	EAYIADSESSSIR	181216_5915_1113-Rep1_Mock-4h_iRT_2ug_DIA_p.mzXML	3.03953e-05	2296170	2817.46	12241	NA	NA	NA	NA	NA	NA	NA	NA	NA
715							GVEGFDTEAAK	2	5932_y4_1;5930_y5_1;5928_y6_1;5933_y7_1;5929_y8_1;5931_y9_1	167924.0;516183.0;529570.0;167560.0;485768.0;12983.4	GVEGFDTEAAK	181216_5915_1113-Rep1_Mock-4h_iRT_2ug_DIA_p.mzXML	0.00159114	1879990	2622.14	12242	5932_y4_1;5930_y5_1;5928_y6_1;5933_y7_1;5929_y8_1;5931_y9_1	86618.9;418937.0;541953.0;265634.0;519008.0;167725.0	GVEGFDTEAAK	181216_5915_1113-Rep1_Pst-4h_iRT_2ug_DIA_p.mzXML	0.000112769	1999880	2599.93	12242	0.0891884
716							IQQFVNYISDVDAR	2	NA	NA	NA	NA	NA	NA	NA	NA	5936_y6_1;5937_y7_1;5939_y8_1;5934_y9_1;5935_y10_1;5938_y11_1	653898.0;4545530.0;0.0;1298690.0;555508.0;980873.0	IQQFVNYISDVDAR	181216_5915_1113-Rep1_Pst-4h_iRT_2ug_DIA_p.mzXML	0.000968468	8034500	5284.52	12243	NA
717							ISVPEGYHFSK	3	5944_y3_1;5940_y8_2;5945_y4_1;5942_y6_1;5943_y7_1;5941_y8_1	467859.0;324897.0;1112570.0;253444.0;208957.0;220669.0	ISVPEGYHFSK	181216_5915_1113-Rep1_Mock-4h_iRT_2ug_DIA_p.mzXML	3.03953e-05	2588400	3356.93	12244	5944_y3_1;5940_y8_2;5945_y4_1;5942_y6_1;5943_y7_1;5941_y8_1	249155.0;572690.0;1127500.0;282308.0;211466.0;176121.0	ISVPEGYHFSK	181216_5915_1113-Rep1_Pst-4h_iRT_2ug_DIA_p.mzXML	3.03953e-05	2619240	3342.56	12244	0.0170877
718							NVPESGSQWGK	2	5949_y3_1;5950_y9_2;5951_y6_1;5947_y7_1;5948_y8_1;5946_y9_1	319987.0;1895000.0;233461.0;1073170.0;537784.0;2115720.0	NVPESGSQWGK	181216_5915_1113-Rep1_Mock-4h_iRT_2ug_DIA_p.mzXML	3.03953e-05	6175110	2206.27	12245	5949_y3_1;5950_y9_2;5951_y6_1;5947_y7_1;5948_y8_1;5946_y9_1	185840.0;1694010.0;168688.0;906245.0;450814.0;1918650.0	NVPESGSQWGK	181216_5915_1113-Rep1_Pst-4h_iRT_2ug_DIA_p.mzXML	3.03953e-05	5324240	2187.26	12245	-0.213889
719							PAPDIFLAASR	2	5956_y4_1;5954_y5_1;5952_y6_1;5955_y7_1;5957_y8_1;5953_y9_1	4339960.0;4088220.0;6916240.0;4693370.0;6932680.0;16099400.0	PAPDIFLAASR	181216_5915_1113-Rep1_Mock-4h_iRT_2ug_DIA_p.mzXML	3.03953e-05	43069900	4990.21	12246	5956_y4_1;5954_y5_1;5952_y6_1;5955_y7_1;5957_y8_1;5953_y9_1	4366960.0;4914680.0;8766800.0;4860700.0;7871660.0;18874000.0	PAPDIFLAASR	181216_5915_1113-Rep1_Pst-4h_iRT_2ug_DIA_p.mzXML	3.03953e-05	49654800	4929.08	12246	0.205253
720							SEAEVLTLELK	2	5968_y4_1;5966_y5_1;5965_y6_1;5964_y7_1;5969_y8_1;5967_y9_1	425559.0;1545270.0;831960.0;312734.0;472187.0;844563.0	SEAEVLTLELK	181216_5915_1113-Rep1_Mock-4h_iRT_2ug_DIA_p.mzXML	0.00141217	4432270	5060.81	12248	NA	NA	NA	NA	NA	NA	NA	NA	NA
721							SLAGGDPVIAENLFR	2	NA	NA	NA	NA	NA	NA	NA	NA	5975_y5_1;5971_y6_1;5972_y7_1;5970_y9_1;5973_y12_1;5974_y13_1	38339.4;1301880.0;988002.0;2366670.0;657488.0;1143710.0	SLAGGDPVIAENLFR	181216_5915_1113-Rep1_Pst-4h_iRT_2ug_DIA_p.mzXML	3.03953e-05	6496080	6009.67	12249	NA
722							TLSEDTLNAAEPSLIR	2	NA	NA	NA	NA	NA	NA	NA	NA	5976_y5_1;5979_y6_1;5978_y7_1;5977_y9_1;5980_y10_1;5981_y11_1	1254890.0;303299.0;652376.0;1134820.0;306594.0;130377.0	TLSEDTLNAAEPSLIR	181216_5915_1113-Rep1_Pst-4h_iRT_2ug_DIA_p.mzXML	3.03953e-05	3782360	4853.89	12250	NA
723							VDANLAAAGLPITMFDAIVSADAFK	2	NA	NA	NA	NA	NA	NA	NA	NA	5983_y6_1;5984_y7_1;5985_y9_1;5982_y15_1;5986_y17_1;5987_y18_1	141702.0;86588.9;21194.3;265852.0;19182.9;12955.2	VDANLAAAGLPITMFDAIVSADAFK	181216_5915_1113-Rep1_Pst-4h_iRT_2ug_DIA_p.mzXML	3.03953e-05	547476	6614.79	12251	NA
724							VDANLAAAGLPITMFDAIVSADAFK	3	5993_y5_1;5989_y6_1;5988_y7_1;5992_y9_1;5990_y10_1;5991_y11_1	118569.0;243563.0;193182.0;25093.2;232723.0;95943.6	VDANLAAAGLPITMFDAIVSADAFK	181216_5915_1113-Rep1_Mock-4h_iRT_2ug_DIA_p.mzXML	3.03953e-05	909074	6617.09	12252	5993_y5_1;5989_y6_1;5988_y7_1;5992_y9_1;5990_y10_1;5991_y11_1	227233.0;402097.0;351557.0;80866.1;268731.0;139626.0	VDANLAAAGLPITMFDAIVSADAFK	181216_5915_1113-Rep1_Pst-4h_iRT_2ug_DIA_p.mzXML	3.03953e-05	1470110	6616.41	12252	0.693454
725	195	Solyc01g100720.3.1	Importin subunit alpha (AHRD V3.3 *** K4B1A3_SOLLC) Soluble Protein	15.7569	16.8922	1.13532	EAAWAISNATSGGSNDQIR	2	5995_y10_1;5998_y11_1;5997_y12_1;5994_y13_1;5996_y14_1;5999_y15_1	51031.3;60086.5;112821.0;136548.0;35047.0;24605.9	EAAWAISNATSGGSNDQIR	181216_5915_1113-Rep1_Mock-4h_iRT_2ug_DIA_p.mzXML	3.03953e-05	420140	3971.6	12253	5995_y10_1;5998_y11_1;5997_y12_1;5994_y13_1;5996_y14_1;5999_y15_1	113236.0;130665.0;173353.0;284005.0;81915.5;56370.0	EAAWAISNATSGGSNDQIR	181216_5915_1113-Rep1_Pst-4h_iRT_2ug_DIA_p.mzXML	3.03953e-05	839544	3958	12253	0.998736
726	196	Solyc01g100770.2.1	LOW QUALITY:plant/protein (Protein of unknown function, DUF538) (AHRD V3.3 *** AT1G56580.1) Soluble Protein	19.2829	18.1609	-1.12192	TFPVSAFELDVPKK	3	6024_y3_1;6026_y4_1;6028_y5_1;6027_y6_1;6029_y8_1;6025_y10_1	1970300.0;461553.0;1082410.0;442914.0;212736.0;983473.0	TFPVSAFELDVPKK	181216_5915_1113-Rep1_Mock-4h_iRT_2ug_DIA_p.mzXML	3.03953e-05	5153390	5360.79	12258	6024_y3_1;6026_y4_1;6028_y5_1;6027_y6_1;6029_y8_1;6025_y10_1	1127870.0;217338.0;321856.0;14787.5;132251.0;440944.0	TFPVSAFELDVPKK	181216_5915_1113-Rep1_Pst-4h_iRT_2ug_DIA_p.mzXML	0.000161682	2255050	5313.21	12258	-1.19236
727	197	Solyc01g100970.3.1	Pyrrolidone-carboxylate peptidase family protein (AHRD V3.3 *** A9PGH9_POPTR) Soluble Protein	17.6644	17.3669	-0.297514	VPIVPADGAISR	2	6034_y8_2;6031_y5_1;6035_y7_1;6030_y8_1;6032_y9_1;6033_y10_1	67205.8;417406.0;92350.0;3352970.0;414116.0;345657.0	VPIVPADGAISR	181216_5915_1113-Rep1_Mock-4h_iRT_2ug_DIA_p.mzXML	3.03953e-05	4689700	3668.8	12259	6034_y8_2;6031_y5_1;6035_y7_1;6030_y8_1;6032_y9_1;6033_y10_1	51862.9;56351.1;355625.0;2876460.0;590961.0;108602.0	VPIVPADGAISR	181216_5915_1113-Rep1_Pst-4h_iRT_2ug_DIA_p.mzXML	3.03953e-05	4039860	3648.46	12259	-0.21519
728	198	Solyc01g101040.3.1	ATP-citrate synthase, putative (AHRD V3.3 *** B9RFP8_RICCO) Soluble Protein	18.3938	18.7239	0.330067	VLSPTESFIHSLDEK	2	6037_y5_1;6036_y6_1;6038_y9_1;6040_y10_1;6041_y11_1;6039_y12_1	140231.0;462237.0;353492.0;77240.0;17864.6;277944.0	VLSPTESFIHSLDEK	181216_5915_1113-Rep1_Mock-4h_iRT_2ug_DIA_p.mzXML	0.000752257	1329010	5076.08	12260	6037_y5_1;6036_y6_1;6038_y9_1;6040_y10_1;6041_y11_1;6039_y12_1	452772.0;512414.0;465889.0;128805.0;102114.0;575059.0	VLSPTESFIHSLDEK	181216_5915_1113-Rep1_Pst-4h_iRT_2ug_DIA_p.mzXML	0.00287879	2237050	5035.2	12260	0.751246
729							VLSPTESFIHSLDEK	3	6042_y6_1;6045_y7_1;6047_y8_1;6043_y9_1;6046_y10_1;6044_y11_1	1284590.0;522071.0;119067.0;1020430.0;240612.0;347057.0	VLSPTESFIHSLDEK	181216_5915_1113-Rep1_Mock-4h_iRT_2ug_DIA_p.mzXML	3.03953e-05	3533820	5079.8	12261	6042_y6_1;6045_y7_1;6047_y8_1;6043_y9_1;6046_y10_1;6044_y11_1	1450730.0;479387.0;99566.0;1223490.0;491270.0;400902.0	VLSPTESFIHSLDEK	181216_5915_1113-Rep1_Pst-4h_iRT_2ug_DIA_p.mzXML	3.03953e-05	4145350	5032.53	12261	0.230265
730	199	Solyc01g101060.3.1	S-adenosyl-L-methionine synthetase Soluble Protein	18.6177	19.4864	0.868779	NGTC(Carbamidomethyl)AWLRPDGK	3	NA	NA	NA	NA	NA	NA	NA	NA	6082_y4_1;6083_y7_2;6080_y5_1;6078_y6_1;6079_y7_1;6081_y8_1	1901860.0;67957.2;85250.4;850075.0;445903.0;156484.0	NGTCAWLRPDGK	181216_5915_1113-Rep1_Pst-4h_iRT_2ug_DIA_p.mzXML	0.000770657	3507530	2792.55	12267	NA
731							TQVTVEYSNDNGAM(Oxidation)VPIR	2	6090_y3_1;6094_y8_1;6091_y11_1;6093_y12_1;6092_y13_1;6095_y15_1	1224420.0;404668.0;755626.0;723067.0;804779.0;296893.0	TQVTVEYSNDNGAMVPIR	181216_5915_1113-Rep1_Mock-4h_iRT_2ug_DIA_p.mzXML	3.03953e-05	4209450	3723.84	12269	6090_y3_1;6094_y8_1;6091_y11_1;6093_y12_1;6092_y13_1;6095_y15_1	2210890.0;730095.0;1450890.0;1286630.0;1469620.0;567213.0	TQVTVEYSNDNGAMVPIR	181216_5915_1113-Rep1_Pst-4h_iRT_2ug_DIA_p.mzXML	3.03953e-05	7715330	3747.42	12269	0.874096
732							TQVTVEYSNDNGAM(Oxidation)VPIR	3	6096_y3_1;6099_y4_1;6097_y5_1;6098_y7_1;6100_y15_2;6101_y8_1	2320900.0;938798.0;1877060.0;99089.4;528387.0;544890.0	TQVTVEYSNDNGAMVPIR	181216_5915_1113-Rep1_Mock-4h_iRT_2ug_DIA_p.mzXML	0.000770657	6309120	3719.52	12270	NA	NA	NA	NA	NA	NA	NA	NA	NA
733							TQVTVEYSNDNGAMVPIR	2	6102_y3_1;6107_y8_1;6105_y11_1;6104_y12_1;6103_y13_1;6106_y15_1	1019410.0;298450.0;485035.0;505302.0;608747.0;300146.0	TQVTVEYSNDNGAMVPIR	181216_5915_1113-Rep1_Mock-4h_iRT_2ug_DIA_p.mzXML	3.03953e-05	3217080	4328.52	12271	6102_y3_1;6107_y8_1;6105_y11_1;6104_y12_1;6103_y13_1;6106_y15_1	2221320.0;528960.0;1021220.0;1094440.0;1166830.0;632464.0	TQVTVEYSNDNGAMVPIR	181216_5915_1113-Rep1_Pst-4h_iRT_2ug_DIA_p.mzXML	3.03953e-05	6665230	4277.99	12271	1.0509
734							TQVTVEYSNDNGAMVPIR	3	NA	NA	NA	NA	NA	NA	NA	NA	6108_y3_1;6111_y4_1;6109_y5_1;6110_y7_1;6112_y8_1;6113_y9_1	930424.0;367432.0;6064950.0;604876.0;11047600.0;228683.0	TQVTVEYSNDNGAMVPIR	181216_5915_1113-Rep1_Pst-4h_iRT_2ug_DIA_p.mzXML	0.00505672	19243900	4284.77	12272	NA
735							VLVYIEQQSPDIAQGVH	2	6130_y4_1;6127_y5_1;6128_y6_1;6126_y8_1;6129_y12_1;6131_y14_1	297682.0;510938.0;80712.7;837259.0;434246.0;80994.1	VLVYIEQQSPDIAQGVH	181216_5915_1113-Rep1_Mock-4h_iRT_2ug_DIA_p.mzXML	3.03953e-05	2241830	4987.15	12275	6130_y4_1;6127_y5_1;6128_y6_1;6126_y8_1;6129_y12_1;6131_y14_1	556670.0;1045610.0;338817.0;1703680.0;872473.0;157222.0	VLVYIEQQSPDIAQGVH	181216_5915_1113-Rep1_Pst-4h_iRT_2ug_DIA_p.mzXML	3.03953e-05	4674470	4935.31	12275	1.06013
736							VLVYIEQQSPDIAQGVHGHLTK	3	6119_y5_1;6117_y6_1;6116_y8_1;6115_y10_1;6114_y13_1;6118_y14_1	29895.2;178626.0;152326.0;304618.0;427649.0;130027.0	VLVYIEQQSPDIAQGVHGHLTK	181216_5915_1113-Rep1_Mock-4h_iRT_2ug_DIA_p.mzXML	0.000519914	1223140	4006.09	12273	6119_y5_1;6117_y6_1;6116_y8_1;6115_y10_1;6114_y13_1;6118_y14_1	109511.0;213867.0;169036.0;386682.0;465551.0;128221.0	VLVYIEQQSPDIAQGVHGHLTK	181216_5915_1113-Rep1_Pst-4h_iRT_2ug_DIA_p.mzXML	0.0021903	1472870	3978.44	12273	0.268041
737							VLVYIEQQSPDIAQGVHGHLTK	4	6123_y5_1;6121_y6_1;6120_y8_1;6124_y9_1;6122_y10_1;6125_y13_1	615580.0;947375.0;710075.0;0.0;1198090.0;159058.0	VLVYIEQQSPDIAQGVHGHLTK	181216_5915_1113-Rep1_Mock-4h_iRT_2ug_DIA_p.mzXML	0.00255291	3630180	4007.39	12274	6123_y5_1;6121_y6_1;6120_y8_1;6124_y9_1;6122_y10_1;6125_y13_1	717313.0;809415.0;359649.0;0.0;1031100.0;41102.1	VLVYIEQQSPDIAQGVHGHLTK	181216_5915_1113-Rep1_Pst-4h_iRT_2ug_DIA_p.mzXML	0.00948961	2958580	3979.05	12274	-0.295136
738	200	Solyc01g101240.3.1	aspartic protease precursor Membrane Protein 1 Region 5-27	19.4759	19.6058	0.129905	EGGELVFGGVDPK	2	6135_y3_1;6137_y5_1;6134_y6_1;6132_y7_1;6133_y8_1;6136_y9_1	757663.0;335404.0;1102610.0;2420920.0;1247970.0;824003.0	EGGELVFGGVDPK	181216_5915_1113-Rep1_Mock-4h_iRT_2ug_DIA_p.mzXML	3.03953e-05	6688570	4417.44	12276	NA	NA	NA	NA	NA	NA	NA	NA	NA
739							IPSPM(Oxidation)GESAIDC(Carbamidomethyl)NR	2	6139_y3_1;6141_y4_1;6142_y11_2;6143_y5_1;6140_y7_1;6138_y9_1	743033.0;164674.0;996975.0;845772.0;293588.0;331044.0	IPSPMGESAIDCNR	181216_5915_1113-Rep1_Mock-4h_iRT_2ug_DIA_p.mzXML	0.000907959	3375090	2698.45	12277	6139_y3_1;6141_y4_1;6142_y11_2;6143_y5_1;6140_y7_1;6138_y9_1	1903570.0;161669.0;932038.0;2400880.0;278127.0;268307.0	IPSPMGESAIDCNR	181216_5915_1113-Rep1_Pst-4h_iRT_2ug_DIA_p.mzXML	0.00418587	5944600	2679.92	12277	0.816654
740							IPSPMGESAIDC(Carbamidomethyl)NR	2	6149_y11_2;6146_y7_1;6144_y9_1;6148_y10_1;6145_y11_1;6147_y12_1	166418.0;59012.2;135810.0;64862.2;35881.7;52483.0	IPSPMGESAIDCNR	181216_5915_1113-Rep1_Mock-4h_iRT_2ug_DIA_p.mzXML	3.03953e-05	514468	3534.42	12278	6149_y11_2;6146_y7_1;6144_y9_1;6148_y10_1;6145_y11_1;6147_y12_1	45312.2;0.0;61537.6;70973.6;16535.9;38882.3	IPSPMGESAIDCNR	181216_5915_1113-Rep1_Pst-4h_iRT_2ug_DIA_p.mzXML	0.0131953	233242	3538.43	12278	-1.14125
741							ISSMPDITFTIK	2	6154_y3_1;6153_y4_1;6151_y5_1;6152_y6_1;6155_y7_1;6150_y8_1	283188.0;887765.0;734980.0;624279.0;232947.0;2801490.0	ISSMPDITFTIK	181216_5915_1113-Rep1_Mock-4h_iRT_2ug_DIA_p.mzXML	3.03953e-05	5564650	5758.3	12279	6154_y3_1;6153_y4_1;6151_y5_1;6152_y6_1;6155_y7_1;6150_y8_1	512371.0;1134150.0;791520.0;958984.0;496900.0;5770200.0	ISSMPDITFTIK	181216_5915_1113-Rep1_Pst-4h_iRT_2ug_DIA_p.mzXML	3.03953e-05	9664130	5751.8	12279	0.796349
742							NYLDAQYYGEIGIGSPPQK	2	6161_y3_1;6156_y4_1;6158_y6_1;6157_y8_1;6159_y11_1;6160_y12_1	1173670.0;2396850.0;609964.0;446351.0;458227.0;536776.0	NYLDAQYYGEIGIGSPPQK	181216_5915_1113-Rep1_Mock-4h_iRT_2ug_DIA_p.mzXML	3.03953e-05	5621830	5310.56	12280	6161_y3_1;6156_y4_1;6158_y6_1;6157_y8_1;6159_y11_1;6160_y12_1	1792010.0;3974800.0;1413870.0;797455.0;876707.0;1304790.0	NYLDAQYYGEIGIGSPPQK	181216_5915_1113-Rep1_Pst-4h_iRT_2ug_DIA_p.mzXML	3.03953e-05	10159600	5299.22	12280	0.853732
743							SSDSDIYKVPLK	3	6162_y3_1;6164_y4_1;6167_y9_2;6165_y5_1;6163_y6_1;6166_y7_1	1122660.0;163389.0;168045.0;201114.0;423599.0;41231.1	SSDSDIYKVPLK	181216_5915_1113-Rep1_Mock-4h_iRT_2ug_DIA_p.mzXML	3.03953e-05	2120040	3217.3	12281	6162_y3_1;6164_y4_1;6167_y9_2;6165_y5_1;6163_y6_1;6166_y7_1	886295.0;110227.0;131073.0;73340.4;302780.0;27504.0	SSDSDIYKVPLK	181216_5915_1113-Rep1_Pst-4h_iRT_2ug_DIA_p.mzXML	3.03953e-05	1531220	3199.55	12281	-0.46941
744							VLEYVNQLC(Carbamidomethyl)EK	2	6169_y3_1;6173_y4_1;6168_y6_1;6170_y7_1;6171_y8_1;6172_y9_1	1253220.0;1120180.0;3162540.0;1476720.0;2054840.0;2489340.0	VLEYVNQLCEK	181216_5915_1113-Rep1_Mock-4h_iRT_2ug_DIA_p.mzXML	3.03953e-05	11556800	4011.62	12282	6169_y3_1;6173_y4_1;6168_y6_1;6170_y7_1;6171_y8_1;6172_y9_1	1319530.0;1790970.0;4100910.0;1626330.0;2293160.0;2592210.0	VLEYVNQLCEK	181216_5915_1113-Rep1_Pst-4h_iRT_2ug_DIA_p.mzXML	3.03953e-05	13723100	3989.29	12282	0.247864
745	201	Solyc01g102310.3.1	GRIP and coiled-coil domain-containing protein, putative (AHRD V3.3 *-* B9RFR9_RICCO) Soluble Protein	19.3304	19.6956	0.365231	ADEPIPTIVEVK	2	6178_y3_1;6176_y7_2;6177_y4_1;6174_y7_1;6179_y8_1;6175_y9_1	8613480.0;2246180.0;1341770.0;10196300.0;525958.0;3189350.0	ADEPIPTIVEVK	181216_5915_1113-Rep1_Mock-4h_iRT_2ug_DIA_p.mzXML	3.03953e-05	26113000	4806.17	12283	6178_y3_1;6176_y7_2;6177_y4_1;6174_y7_1;6179_y8_1;6175_y9_1	9760030.0;3572600.0;885761.0;14839000.0;289539.0;5028240.0	ADEPIPTIVEVK	181216_5915_1113-Rep1_Pst-4h_iRT_2ug_DIA_p.mzXML	0.000381415	34375200	4740.5	12283	0.3966
746							AEELPSIPATSAESEEK	2	6185_y4_1;6182_y7_1;6180_y10_1;6183_y11_1;6184_y12_1;6181_y13_1	243204.0;301668.0;6461960.0;482198.0;425373.0;4337120.0	AEELPSIPATSAESEEK	181216_5915_1113-Rep1_Mock-4h_iRT_2ug_DIA_p.mzXML	3.03953e-05	12251500	3903.76	12284	6185_y4_1;6182_y7_1;6180_y10_1;6183_y11_1;6184_y12_1;6181_y13_1	289041.0;229560.0;6396440.0;512263.0;469861.0;4515990.0	AEELPSIPATSAESEEK	181216_5915_1113-Rep1_Pst-4h_iRT_2ug_DIA_p.mzXML	3.03953e-05	12413200	3898	12284	0.0189167
747							DEKPITDDAAPAIVDEVEK	3	6196_y9_2;6197_y5_1;6194_y6_1;6193_y7_1;6195_y8_1;6192_y9_1	123736.0;0.0;219863.0;459019.0;216192.0;271892.0	DEKPITDDAAPAIVDEVEK	181216_5915_1113-Rep1_Mock-4h_iRT_2ug_DIA_p.mzXML	0.000357357	1290700	4656.05	12286	NA	NA	NA	NA	NA	NA	NA	NA	NA
748							EEASEPAPIVEEKPTEATQK	3	6198_y7_1;6201_y8_1;6202_y9_1;6199_y10_1;6200_y11_1;6203_y13_1	554698.0;142395.0;156303.0;248298.0;223768.0;146726.0	EEASEPAPIVEEKPTEATQK	181216_5915_1113-Rep1_Mock-4h_iRT_2ug_DIA_p.mzXML	3.03953e-05	1472190	2642.43	12287	6198_y7_1;6201_y8_1;6202_y9_1;6199_y10_1;6200_y11_1;6203_y13_1	343788.0;84829.3;74965.4;165162.0;90526.1;98266.0	EEASEPAPIVEEKPTEATQK	181216_5915_1113-Rep1_Pst-4h_iRT_2ug_DIA_p.mzXML	3.03953e-05	857536	2617.34	12287	-0.779695
749							EKPEADEPAPTIAEEVK	2	6209_y5_1;6205_y8_1;6204_y10_1;6208_y11_1;6206_y13_1;6207_y15_1	79843.8;121057.0;449447.0;80096.1;83191.8;93287.6	EKPEADEPAPTIAEEVK	181216_5915_1113-Rep1_Mock-4h_iRT_2ug_DIA_p.mzXML	3.03953e-05	906923	3046.55	12288	6209_y5_1;6205_y8_1;6204_y10_1;6208_y11_1;6206_y13_1;6207_y15_1	96617.8;153780.0;512091.0;96835.8;97819.7;106777.0	EKPEADEPAPTIAEEVK	181216_5915_1113-Rep1_Pst-4h_iRT_2ug_DIA_p.mzXML	3.03953e-05	1063920	3017.13	12288	0.230338
750							EKPEADEPAPTIAEEVK	3	6214_y8_2;6215_y4_1;6213_y5_1;6211_y6_1;6212_y7_1;6210_y8_1	1528430.0;612789.0;1376190.0;1309490.0;1365790.0;3253220.0	EKPEADEPAPTIAEEVK	181216_5915_1113-Rep1_Mock-4h_iRT_2ug_DIA_p.mzXML	3.03953e-05	9445910	3046.48	12289	6214_y8_2;6215_y4_1;6213_y5_1;6211_y6_1;6212_y7_1;6210_y8_1	1333260.0;539229.0;1770230.0;1181260.0;1130580.0;3072770.0	EKPEADEPAPTIAEEVK	181216_5915_1113-Rep1_Pst-4h_iRT_2ug_DIA_p.mzXML	3.03953e-05	9027330	3016.67	12289	-0.0653904
751							ESAPEPEAQIIPDQVADITK	2	NA	NA	NA	NA	NA	NA	NA	NA	6220_y5_1;6216_y9_1;6217_y10_1;6218_y11_1;6221_y13_1;6219_y15_1	357023.0;4745600.0;1732330.0;665472.0;61452.7;1062720.0	ESAPEPEAQIIPDQVADITK	181216_5915_1113-Rep1_Pst-4h_iRT_2ug_DIA_p.mzXML	0.000161682	8624600	5539.16	12290	NA
752							EVTIPTIEGNEAAEVEK	2	6231_y6_1;6229_y9_1;6230_y10_1;6232_y11_1;6233_y12_1;6228_y13_1	1204020.0;1841300.0;1975050.0;1401350.0;1086790.0;11693400.0	EVTIPTIEGNEAAEVEK	181216_5915_1113-Rep1_Mock-4h_iRT_2ug_DIA_p.mzXML	3.03953e-05	19201900	4636.86	12292	6231_y6_1;6229_y9_1;6230_y10_1;6232_y11_1;6233_y12_1;6228_y13_1	1104260.0;3012910.0;3027570.0;2156350.0;1208460.0;18285900.0	EVTIPTIEGNEAAEVEK	181216_5915_1113-Rep1_Pst-4h_iRT_2ug_DIA_p.mzXML	3.03953e-05	28795400	4582.9	12292	0.584589
753							IEEPPPTIIAEVK	2	6244_y4_1;6243_y9_2;6245_y10_2;6242_y8_1;6240_y9_1;6241_y10_1	1936190.0;6160080.0;4858630.0;1354060.0;2948460.0;2837370.0	IEEPPPTIIAEVK	181216_5915_1113-Rep1_Mock-4h_iRT_2ug_DIA_p.mzXML	3.03953e-05	20094800	4711.56	12294	6244_y4_1;6243_y9_2;6245_y10_2;6242_y8_1;6240_y9_1;6241_y10_1	3997060.0;10535500.0;10172900.0;2829020.0;6058310.0;5184620.0	IEEPPPTIIAEVK	181216_5915_1113-Rep1_Pst-4h_iRT_2ug_DIA_p.mzXML	0.000232614	38777400	4642.77	12294	0.948394
754							IEQEAAEAVTGNEEAIPVEK	2	6246_y4_1;6251_y5_1;6248_y10_1;6247_y11_1;6249_y12_1;6250_y13_1	4179120.0;245995.0;536360.0;946246.0;418274.0;452959.0	IEQEAAEAVTGNEEAIPVEK	181216_5915_1113-Rep1_Mock-4h_iRT_2ug_DIA_p.mzXML	3.03953e-05	6778950	3927.07	12295	6246_y4_1;6251_y5_1;6248_y10_1;6247_y11_1;6249_y12_1;6250_y13_1	5318780.0;265116.0;657361.0;1234560.0;570153.0;528457.0	IEQEAAEAVTGNEEAIPVEK	181216_5915_1113-Rep1_Pst-4h_iRT_2ug_DIA_p.mzXML	3.03953e-05	8574420	3926.18	12295	0.338977
755							IEQEAAEAVTGNEEAIPVEK	3	6252_y4_1;6255_y5_1;6253_y6_1;6254_y7_1;6256_y10_1;6257_y11_1	3812770.0;587516.0;889728.0;375310.0;343757.0;255403.0	IEQEAAEAVTGNEEAIPVEK	181216_5915_1113-Rep1_Mock-4h_iRT_2ug_DIA_p.mzXML	3.03953e-05	6264490	3927.06	12296	6252_y4_1;6255_y5_1;6253_y6_1;6254_y7_1;6256_y10_1;6257_y11_1	4828940.0;658276.0;1049550.0;540571.0;424549.0;488773.0	IEQEAAEAVTGNEEAIPVEK	181216_5915_1113-Rep1_Pst-4h_iRT_2ug_DIA_p.mzXML	3.03953e-05	7990660	3926.32	12296	0.351118
756							KADEEEKPTIEEPPVTIIEDVKK	4	6262_y3_1;6261_y4_1;6258_y6_1;6260_y7_1;6259_y8_1;6263_y9_1	190953.0;412622.0;663476.0;272160.0;2503270.0;16104.2	KADEEEKPTIEEPPVTIIEDVKK	181216_5915_1113-Rep1_Mock-4h_iRT_2ug_DIA_p.mzXML	3.03953e-05	4058590	4291.41	12297	NA	NA	NA	NA	NA	NA	NA	NA	NA
757							KAEEEQKPVADEPVPTVVEEVK	3	6268_y8_2;6269_y4_1;6267_y5_1;6264_y8_1;6265_y10_1;6266_y12_1	241371.0;86583.4;573251.0;991369.0;366450.0;58290.4	KAEEEQKPVADEPVPTVVEEVK	181216_5915_1113-Rep1_Mock-4h_iRT_2ug_DIA_p.mzXML	3.03953e-05	2317310	3553.03	12298	6268_y8_2;6269_y4_1;6267_y5_1;6264_y8_1;6265_y10_1;6266_y12_1	235536.0;106480.0;841145.0;901454.0;290031.0;55793.9	KAEEEQKPVADEPVPTVVEEVK	181216_5915_1113-Rep1_Pst-4h_iRT_2ug_DIA_p.mzXML	0.000161682	2430440	3544.29	12298	0.0687665
758							KAEEEQKPVADEPVPTVVEEVK	4	6275_y3_1;6274_y4_1;6273_y5_1;6272_y6_1;6271_y7_1;6270_y8_1	709396.0;130407.0;0.0;475157.0;443549.0;819055.0	KAEEEQKPVADEPVPTVVEEVK	181216_5915_1113-Rep1_Mock-4h_iRT_2ug_DIA_p.mzXML	0.000112769	2577560	3553.18	12299	NA	NA	NA	NA	NA	NA	NA	NA	NA
759							KDEKPITDDAAPAIVDEVEK	3	6281_y9_2;6280_y4_1;6279_y5_1;6277_y7_1;6278_y8_1;6276_y9_1	788895.0;714682.0;162504.0;631823.0;741983.0;1249900.0	KDEKPITDDAAPAIVDEVEK	181216_5915_1113-Rep1_Mock-4h_iRT_2ug_DIA_p.mzXML	3.03953e-05	4289790	3939.3	12300	6281_y9_2;6280_y4_1;6279_y5_1;6277_y7_1;6278_y8_1;6276_y9_1	719446.0;564281.0;903190.0;654701.0;612439.0;1205380.0	KDEKPITDDAAPAIVDEVEK	181216_5915_1113-Rep1_Pst-4h_iRT_2ug_DIA_p.mzXML	3.03953e-05	4659440	3921.51	12300	0.11925
760							KVDENATAEPSVEDAQKLETETK	3	6291_y4_1;6292_y5_1;6290_y6_1;6293_y10_1;6289_y11_1;6288_y14_1	59081.0;76577.8;59400.7;109702.0;127572.0;63863.5	KVDENATAEPSVEDAQKLETETK	181216_5915_1113-Rep1_Mock-4h_iRT_2ug_DIA_p.mzXML	5.88861e-05	496197	3086.51	12302	6291_y4_1;6292_y5_1;6290_y6_1;6293_y10_1;6289_y11_1;6288_y14_1	84714.0;141034.0;35164.5;198021.0;170993.0;30064.2	KVDENATAEPSVEDAQKLETETK	181216_5915_1113-Rep1_Pst-4h_iRT_2ug_DIA_p.mzXML	0.00300978	659991	3063.34	12302	0.411533
761							LTTEEPPVTILEEVK	2	6301_y10_2;6303_y5_1;6305_y6_1;6302_y9_1;6300_y10_1;6304_y11_1	6319540.0;4061900.0;3489590.0;1105460.0;13753100.0;781912.0	LTTEEPPVTILEEVK	181216_5915_1113-Rep1_Mock-4h_iRT_2ug_DIA_p.mzXML	0.000232614	29511500	5935.81	12304	6301_y10_2;6303_y5_1;6305_y6_1;6302_y9_1;6300_y10_1;6304_y11_1	9997150.0;4274720.0;1650820.0;2045480.0;23426200.0;1950060.0	LTTEEPPVTILEEVK	181216_5915_1113-Rep1_Pst-4h_iRT_2ug_DIA_p.mzXML	0.000138629	43344500	5913.12	12304	0.554572
762							LTTEEPPVTILEEVKK	3	6294_y11_2;6299_y5_1;6296_y6_1;6295_y8_1;6298_y10_1;6297_y11_1	1017900.0;590854.0;350883.0;155466.0;23197.2;133474.0	LTTEEPPVTILEEVKK	181216_5915_1113-Rep1_Mock-4h_iRT_2ug_DIA_p.mzXML	3.03953e-05	2271780	5049.11	12303	6294_y11_2;6299_y5_1;6296_y6_1;6295_y8_1;6298_y10_1;6297_y11_1	1967920.0;1786890.0;526931.0;139918.0;57965.5;182224.0	LTTEEPPVTILEEVKK	181216_5915_1113-Rep1_Pst-4h_iRT_2ug_DIA_p.mzXML	0.000112769	4661850	4989.71	12303	1.03708
763							MDEESPTEVAADNVELVPEAK	2	6306_y4_1;6308_y5_1;6309_y11_1;6307_y12_1;6311_y13_1;6310_y16_1	2159220.0;247231.0;155271.0;2095090.0;121355.0;141744.0	MDEESPTEVAADNVELVPEAK	181216_5915_1113-Rep1_Mock-4h_iRT_2ug_DIA_p.mzXML	3.03953e-05	4919910	4990.49	12305	6306_y4_1;6308_y5_1;6309_y11_1;6307_y12_1;6311_y13_1;6310_y16_1	3107560.0;366300.0;277449.0;2725870.0;182697.0;213200.0	MDEESPTEVAADNVELVPEAK	181216_5915_1113-Rep1_Pst-4h_iRT_2ug_DIA_p.mzXML	3.03953e-05	6873070	4941.75	12305	0.482323
764							MDEESPTEVAADNVELVPEAK	3	6312_y4_1;6315_y5_1;6314_y6_1;6313_y7_1;6317_y10_1;6316_y12_1	2458190.0;1093120.0;1829320.0;1240150.0;69142.5;393310.0	MDEESPTEVAADNVELVPEAK	181216_5915_1113-Rep1_Mock-4h_iRT_2ug_DIA_p.mzXML	8.64658e-05	7083230	4995.62	12306	6312_y4_1;6315_y5_1;6314_y6_1;6313_y7_1;6317_y10_1;6316_y12_1	3290920.0;264047.0;642595.0;1330650.0;218771.0;370672.0	MDEESPTEVAADNVELVPEAK	181216_5915_1113-Rep1_Pst-4h_iRT_2ug_DIA_p.mzXML	3.03953e-05	6117660	4941.91	12306	-0.211427
765							QKVDEPQVLEIEEVK	2	6325_y5_1;6329_y7_1;6324_y10_1;6328_y11_1;6326_y12_1;6327_y13_1	23461.7;74563.2;214607.0;15806.1;105679.0;66823.8	QKVDEPQVLEIEEVK	181216_5915_1113-Rep1_Mock-4h_iRT_2ug_DIA_p.mzXML	3.03953e-05	500940	4142.62	12308	6325_y5_1;6329_y7_1;6324_y10_1;6328_y11_1;6326_y12_1;6327_y13_1	55488.2;205168.0;381994.0;25042.8;228913.0;109721.0	QKVDEPQVLEIEEVK	181216_5915_1113-Rep1_Pst-4h_iRT_2ug_DIA_p.mzXML	3.03953e-05	1006330	4100.43	12308	1.00639
766							QKVDEPQVLEIEEVK	3	NA	NA	NA	NA	NA	NA	NA	NA	6335_y3_1;6334_y4_1;6332_y5_1;6331_y6_1;6330_y7_1;6333_y8_1	903971.0;631855.0;1151750.0;1989910.0;1865230.0;390338.0	QKVDEPQVLEIEEVK	181216_5915_1113-Rep1_Pst-4h_iRT_2ug_DIA_p.mzXML	0.000497962	6933050	4099.93	12309	NA
767							QVTSTTLETLMQK	2	6337_y3_1;6338_y5_1;6340_y7_1;6339_y8_1;6341_y10_1;6336_y11_1	857273.0;320562.0;421923.0;1038150.0;912799.0;1103240.0	QVTSTTLETLMQK	181216_5915_1113-Rep1_Mock-4h_iRT_2ug_DIA_p.mzXML	3.03953e-05	4653950	4806.66	12310	6337_y3_1;6338_y5_1;6340_y7_1;6339_y8_1;6341_y10_1;6336_y11_1	1468470.0;1018360.0;736085.0;1741170.0;3037710.0;1761040.0	QVTSTTLETLMQK	181216_5915_1113-Rep1_Pst-4h_iRT_2ug_DIA_p.mzXML	0.000949953	9762830	4738.54	12310	1.06884
768							SEPEVQTEAGNVETLDK	2	6344_y4_1;6345_y8_1;6346_y10_1;6342_y11_1;6343_y12_1;6347_y13_1	691983.0;1085160.0;936353.0;1912740.0;1134760.0;715479.0	SEPEVQTEAGNVETLDK	181216_5915_1113-Rep1_Mock-4h_iRT_2ug_DIA_p.mzXML	3.03953e-05	6476480	3363.4	12311	6344_y4_1;6345_y8_1;6346_y10_1;6342_y11_1;6343_y12_1;6347_y13_1	772076.0;1372950.0;1104860.0;2467150.0;1448410.0;833155.0	SEPEVQTEAGNVETLDK	181216_5915_1113-Rep1_Pst-4h_iRT_2ug_DIA_p.mzXML	3.03953e-05	7998600	3362.68	12311	0.304538
769							STVETPPSAIIEELK	2	6349_y10_2;6352_y5_1;6350_y9_1;6348_y10_1;6351_y11_1;6353_y12_1	5721260.0;1791870.0;2485290.0;17140300.0;3241800.0;1564830.0	STVETPPSAIIEELK	181216_5915_1113-Rep1_Mock-4h_iRT_2ug_DIA_p.mzXML	3.03953e-05	31945300	5622.03	12312	6349_y10_2;6352_y5_1;6350_y9_1;6348_y10_1;6351_y11_1;6353_y12_1	10564300.0;2135740.0;4909520.0;30562400.0;5964010.0;3112730.0	STVETPPSAIIEELK	181216_5915_1113-Rep1_Pst-4h_iRT_2ug_DIA_p.mzXML	0.000161682	57248700	5598.35	12312	0.841639
770							SVEEEKPIADEPLPPTVEEEK	3	6356_y8_2;6358_y4_1;6359_y6_1;6355_y7_1;6354_y8_1;6357_y10_1	487218.0;83647.1;39443.7;205522.0;661598.0;42204.1	SVEEEKPIADEPLPPTVEEEK	181216_5915_1113-Rep1_Mock-4h_iRT_2ug_DIA_p.mzXML	3.03953e-05	1519630	3744.24	12313	6356_y8_2;6358_y4_1;6359_y6_1;6355_y7_1;6354_y8_1;6357_y10_1	1556710.0;154005.0;89560.1;551887.0;2515680.0;159940.0	SVEEEKPIADEPLPPTVEEEK	181216_5915_1113-Rep1_Pst-4h_iRT_2ug_DIA_p.mzXML	3.03953e-05	5027790	3782.58	12313	1.7262
771							SVEVDDGEKPNAEESSQVITEEVK	3	6361_y5_1;6360_y6_1;6363_y7_1;6365_y9_1;6364_y10_1;6362_y15_1	854425.0;813346.0;567550.0;277205.0;386514.0;563142.0	SVEVDDGEKPNAEESSQVITEEVK	181216_5915_1113-Rep1_Mock-4h_iRT_2ug_DIA_p.mzXML	3.03953e-05	3462180	3606.42	12314	6361_y5_1;6360_y6_1;6363_y7_1;6365_y9_1;6364_y10_1;6362_y15_1	1183780.0;678763.0;426888.0;265713.0;235377.0;616828.0	SVEVDDGEKPNAEESSQVITEEVK	181216_5915_1113-Rep1_Pst-4h_iRT_2ug_DIA_p.mzXML	3.03953e-05	3407350	3600.52	12314	-0.0230306
772							TADEQPRIEEPPPTIIAEVK	3	6371_y3_1;6369_y4_1;6370_y5_1;6366_y8_1;6367_y9_1;6368_y10_1	8761930.0;1354940.0;673557.0;1354060.0;2671740.0;2738300.0	TADEQPRIEEPPPTIIAEVK	181216_5915_1113-Rep1_Mock-4h_iRT_2ug_DIA_p.mzXML	0.0145329	17554500	4696.29	12315	6371_y3_1;6369_y4_1;6370_y5_1;6366_y8_1;6367_y9_1;6368_y10_1	13300300.0;2975370.0;1355030.0;2829020.0;5799980.0;5184620.0	TADEQPRIEEPPPTIIAEVK	181216_5915_1113-Rep1_Pst-4h_iRT_2ug_DIA_p.mzXML	3.03953e-05	31444400	4643.79	12315	0.840962
773							TMEGESVPLTK	2	6377_y3_1;6372_y4_1;6376_y5_1;6375_y6_1;6374_y8_1;6373_y9_1	246304.0;1818370.0;184078.0;237679.0;167169.0;939211.0	TMEGESVPLTK	181216_5915_1113-Rep1_Mock-4h_iRT_2ug_DIA_p.mzXML	3.03953e-05	3592810	2769.26	12316	6377_y3_1;6372_y4_1;6376_y5_1;6375_y6_1;6374_y8_1;6373_y9_1	484764.0;1902350.0;79265.6;255044.0;27785.2;966680.0	TMEGESVPLTK	181216_5915_1113-Rep1_Pst-4h_iRT_2ug_DIA_p.mzXML	3.03953e-05	3715890	2743.97	12316	0.0485952
774							VDEPQVLEIEEVK	2	6383_y4_1;6382_y10_2;6381_y5_1;6378_y7_1;6379_y8_1;6380_y10_1	535472.0;4233760.0;674647.0;2952900.0;4037460.0;1942930.0	VDEPQVLEIEEVK	181216_5915_1113-Rep1_Mock-4h_iRT_2ug_DIA_p.mzXML	3.03953e-05	14377200	4912.19	12317	6383_y4_1;6382_y10_2;6381_y5_1;6378_y7_1;6379_y8_1;6380_y10_1	873769.0;5326340.0;864628.0;3987410.0;3687030.0;2644180.0	VDEPQVLEIEEVK	181216_5915_1113-Rep1_Pst-4h_iRT_2ug_DIA_p.mzXML	3.03953e-05	17383400	4853.48	12317	0.273928
775	202	Solyc01g102370.3.1	Flap endonuclease 1 (AHRD V3.3 *** K4B1G5_SOLLC) Soluble Protein	16.6287	17.6306	1.00185	EPLVVTDDEQTELK	2	6387_y4_1;6389_y6_1;6386_y7_1;6388_y8_1;6384_y9_1;6385_y10_1	50008.7;346654.0;89628.5;48757.2;229934.0;176602.0	EPLVVTDDEQTELK	181216_5915_1113-Rep1_Mock-4h_iRT_2ug_DIA_p.mzXML	0.000541538	941584	3806.54	12318	6387_y4_1;6389_y6_1;6386_y7_1;6388_y8_1;6384_y9_1;6385_y10_1	82108.5;1416370.0;66712.6;107874.0;416771.0;400419.0	EPLVVTDDEQTELK	181216_5915_1113-Rep1_Pst-4h_iRT_2ug_DIA_p.mzXML	0.00831728	2490260	3824.72	12318	1.40313
776	203	Solyc01g102660.3.1	Glutathione S-transferase (AHRD V3.3 *** A5YRT3_CAPAN) Soluble Protein	19.6066	19.7015	0.0948629	IGPDETTPWVQGHITK	3	6449_y3_1;6447_y5_1;6445_y6_1;6446_y7_1;6448_y8_1;6444_y9_1	454893.0;979272.0;1013760.0;846220.0;267004.0;1214660.0	IGPDETTPWVQGHITK	181216_5915_1113-Rep1_Mock-4h_iRT_2ug_DIA_p.mzXML	3.03953e-05	4775810	3961.11	12328	6449_y3_1;6447_y5_1;6445_y6_1;6446_y7_1;6448_y8_1;6444_y9_1	776008.0;626878.0;1185240.0;891800.0;231725.0;1314570.0	IGPDETTPWVQGHITK	181216_5915_1113-Rep1_Pst-4h_iRT_2ug_DIA_p.mzXML	3.03953e-05	5026210	3941.61	12328	0.0737255
777							VFEAYQELPAFQDAMPEK	2	NA	NA	NA	NA	NA	NA	NA	NA	6451_y3_1;6453_y4_1;6454_y5_1;6450_y10_1;6452_y11_1;6455_y12_1	552164.0;193293.0;53780.9;991809.0;208455.0;133109.0	VFEAYQELPAFQDAMPEK	181216_5915_1113-Rep1_Pst-4h_iRT_2ug_DIA_p.mzXML	0.000211698	2132610	6208.36	12329	NA
778	204	Solyc01g102820.3.1	2-C-methyl-D-erythritol 4-phosphate cytidylyltransferase (AHRD V3.3 *** A9ZN09_HEVBR) Soluble Protein	19.5952	20.038	0.442821	EGLEVTDDVSIVEHLK	3	6482_y3_1;6484_y4_1;6481_y5_1;6483_y6_1;6480_y7_1;6485_y8_1	1794260.0;464311.0;1340950.0;725053.0;2718050.0;454278.0	EGLEVTDDVSIVEHLK	181216_5915_1113-Rep1_Mock-4h_iRT_2ug_DIA_p.mzXML	3.03953e-05	7496910	5475.34	12334	6482_y3_1;6484_y4_1;6481_y5_1;6483_y6_1;6480_y7_1;6485_y8_1	2258960.0;666695.0;1375130.0;818197.0;3063840.0;526257.0	EGLEVTDDVSIVEHLK	181216_5915_1113-Rep1_Pst-4h_iRT_2ug_DIA_p.mzXML	3.03953e-05	8709090	5459.93	12334	0.216226
779							EIIVVC(Carbamidomethyl)DPSYQDIFEDAK	2	6487_y5_1;6490_y6_1;6486_y11_1;6491_y12_1;6488_y13_1;6489_y14_1	895257.0;339482.0;2173160.0;527880.0;815308.0;672508.0	EIIVVCDPSYQDIFEDAK	181216_5915_1113-Rep1_Mock-4h_iRT_2ug_DIA_p.mzXML	3.03953e-05	5423590	6401.68	12335	6487_y5_1;6490_y6_1;6486_y11_1;6491_y12_1;6488_y13_1;6489_y14_1	1701170.0;734114.0;3832210.0;939258.0;1529170.0;1144740.0	EIIVVCDPSYQDIFEDAK	181216_5915_1113-Rep1_Pst-4h_iRT_2ug_DIA_p.mzXML	3.03953e-05	9880660	6396.52	12335	0.865359
780							ERQDSVYSGLQEVDSNSK	3	6495_y4_1;6493_y5_1;6494_y6_1;6492_y7_1;6496_y8_1;6497_y11_1	899537.0;989958.0;1167530.0;1375860.0;778890.0;333297.0	ERQDSVYSGLQEVDSNSK	181216_5915_1113-Rep1_Mock-4h_iRT_2ug_DIA_p.mzXML	3.03953e-05	5545070	3190.44	12336	6495_y4_1;6493_y5_1;6494_y6_1;6492_y7_1;6496_y8_1;6497_y11_1	1039620.0;1345610.0;1390880.0;1806490.0;1094700.0;425354.0	ERQDSVYSGLQEVDSNSK	181216_5915_1113-Rep1_Pst-4h_iRT_2ug_DIA_p.mzXML	3.03953e-05	7102660	3167.93	12336	0.357154
781							HPVYITEGSYTNIK	2	6503_y3_1;6501_y4_1;6499_y9_1;6502_y10_1;6498_y11_1;6500_y12_1	207847.0;468214.0;411588.0;223229.0;480619.0;313107.0	HPVYITEGSYTNIK	181216_5915_1113-Rep1_Mock-4h_iRT_2ug_DIA_p.mzXML	3.03953e-05	2104600	3255.62	12337	6503_y3_1;6501_y4_1;6499_y9_1;6502_y10_1;6498_y11_1;6500_y12_1	220757.0;231166.0;479566.0;211287.0;558263.0;391883.0	HPVYITEGSYTNIK	181216_5915_1113-Rep1_Pst-4h_iRT_2ug_DIA_p.mzXML	3.03953e-05	2092920	3232.76	12337	-0.00802889
782							HPVYITEGSYTNIK	3	6507_y3_1;6505_y4_1;6506_y5_1;6509_y6_1;6504_y7_1;6508_y8_1	363546.0;855462.0;0.0;56045.3;4943510.0;127555.0	HPVYITEGSYTNIK	181216_5915_1113-Rep1_Mock-4h_iRT_2ug_DIA_p.mzXML	0.000886607	6346120	3254.07	12338	6507_y3_1;6505_y4_1;6506_y5_1;6509_y6_1;6504_y7_1;6508_y8_1	624488.0;981371.0;436228.0;156571.0;4543800.0;205570.0	HPVYITEGSYTNIK	181216_5915_1113-Rep1_Pst-4h_iRT_2ug_DIA_p.mzXML	3.03953e-05	6948030	3234.98	12338	0.130729
783							PLVQIEDVEK	2	6518_y3_1;6519_y4_1;6520_y5_1;6517_y6_1;6521_y7_1;6516_y8_1	1077200.0;1592310.0;396290.0;809253.0;6084930.0;2022720.0	PLVQIEDVEK	181216_5915_1113-Rep1_Mock-4h_iRT_2ug_DIA_p.mzXML	0.000211698	11982700	3998.64	12340	NA	NA	NA	NA	NA	NA	NA	NA	NA
784							TLWEMQTPQIIKPELLK	3	NA	NA	NA	NA	NA	NA	NA	NA	6530_y10_2;6529_y5_1;6531_y6_1;6532_y7_1;6533_y8_1;6528_y10_1	3069740.0;2809830.0;843318.0;741035.0;442949.0;2368530.0	TLWEMQTPQIIKPELLK	181216_5915_1113-Rep1_Pst-4h_iRT_2ug_DIA_p.mzXML	3.03953e-05	10275400	6358.09	12342	NA
785							VTTPDDLLLAER	2	6535_y4_1;6536_y5_1;6539_y6_1;6537_y7_1;6538_y8_1;6534_y9_1	3290410.0;4374390.0;2378040.0;3267990.0;3254100.0;11806100.0	VTTPDDLLLAER	181216_5915_1113-Rep1_Mock-4h_iRT_2ug_DIA_p.mzXML	3.03953e-05	28371100	4953.94	12343	6535_y4_1;6536_y5_1;6539_y6_1;6537_y7_1;6538_y8_1;6534_y9_1	5427850.0;7064300.0;3833570.0;5413520.0;5677910.0;21116000.0	VTTPDDLLLAER	181216_5915_1113-Rep1_Pst-4h_iRT_2ug_DIA_p.mzXML	3.03953e-05	48533100	4894.08	12343	0.774547
786	205	Solyc01g102940.3.1	methionine S-methyltransferase (AHRD V3.3 *** AT5G49810.1) Soluble Protein	18.6786	19.72	1.04143	ENSVFPYESPAGSR	2	6549_y5_1;6548_y6_1;6550_y8_1;6546_y9_1;6547_y10_1;6551_y12_1	20598.5;294232.0;267195.0;2059870.0;681991.0;68560.6	ENSVFPYESPAGSR	181216_5915_1113-Rep1_Mock-4h_iRT_2ug_DIA_p.mzXML	3.03953e-05	3392450	3844.48	12345	6549_y5_1;6548_y6_1;6550_y8_1;6546_y9_1;6547_y10_1;6551_y12_1	133329.0;637721.0;215945.0;2586860.0;898927.0;148150.0	ENSVFPYESPAGSR	181216_5915_1113-Rep1_Pst-4h_iRT_2ug_DIA_p.mzXML	3.03953e-05	4620940	3847.32	12345	0.445859
787							FTIALEDGHFER	3	6555_y3_1;6557_y9_2;6553_y6_1;6552_y7_1;6556_y8_1;6554_y9_1	4610450.0;2124180.0;621592.0;676464.0;173218.0;433450.0	FTIALEDGHFER	181216_5915_1113-Rep1_Mock-4h_iRT_2ug_DIA_p.mzXML	0.000232614	8639350	4542.13	12346	6555_y3_1;6557_y9_2;6553_y6_1;6552_y7_1;6556_y8_1;6554_y9_1	10852500.0;2637400.0;1336310.0;1527870.0;686718.0;852741.0	FTIALEDGHFER	181216_5915_1113-Rep1_Pst-4h_iRT_2ug_DIA_p.mzXML	0.000232614	17893600	4468.46	12346	1.05045
788							QLIESSYGFSTNSK	2	6561_y5_1;6559_y7_1;6563_y8_1;6558_y10_1;6560_y11_1;6562_y12_1	170418.0;575675.0;0.0;140893.0;128467.0;201318.0	QLIESSYGFSTNSK	181216_5915_1113-Rep1_Mock-4h_iRT_2ug_DIA_p.mzXML	0.000232614	1216770	3905.23	12347	NA	NA	NA	NA	NA	NA	NA	NA	NA
789							QNIAESEIDVTGNIR	2	6567_y6_1;6566_y7_1;6569_y8_1;6564_y10_1;6568_y11_1;6565_y12_1	348064.0;1050490.0;507502.0;1249040.0;766067.0;1098230.0	QNIAESEIDVTGNIR	181216_5915_1113-Rep1_Mock-4h_iRT_2ug_DIA_p.mzXML	3.03953e-05	5019390	4229.3	12348	6567_y6_1;6566_y7_1;6569_y8_1;6564_y10_1;6568_y11_1;6565_y12_1	453330.0;1611610.0;1070010.0;2274250.0;1572600.0;2277820.0	QNIAESEIDVTGNIR	181216_5915_1113-Rep1_Pst-4h_iRT_2ug_DIA_p.mzXML	3.03953e-05	9259610	4189.37	12348	0.883439
790							QSDSMIELIK	2	6572_y3_1;6571_y4_1;6570_y5_1;6573_y6_1;6575_y7_1;6574_y8_1	182637.0;417036.0;470350.0;168891.0;257119.0;152636.0	QSDSMIELIK	181216_5915_1113-Rep1_Mock-4h_iRT_2ug_DIA_p.mzXML	3.03953e-05	1648670	4716.17	12349	6572_y3_1;6571_y4_1;6570_y5_1;6573_y6_1;6575_y7_1;6574_y8_1	738303.0;639360.0;1118620.0;344137.0;516818.0;664497.0	QSDSMIELIK	181216_5915_1113-Rep1_Pst-4h_iRT_2ug_DIA_p.mzXML	3.03953e-05	4021740	4646.76	12349	1.28652
791							VIIDTSFSGVEFNSK	2	6595_y4_1;6594_y5_1;6596_y7_1;6599_y9_1;6598_y10_1;6597_y12_1	157194.0;59590.8;47257.1;106443.0;157458.0;108224.0	VIIDTSFSGVEFNSK	181216_5915_1113-Rep1_Mock-4h_iRT_2ug_DIA_p.mzXML	0.000497962	636168	5437.13	12353	6595_y4_1;6594_y5_1;6596_y7_1;6599_y9_1;6598_y10_1;6597_y12_1	363896.0;64976.3;158505.0;261768.0;324948.0;27432.0	VIIDTSFSGVEFNSK	181216_5915_1113-Rep1_Pst-4h_iRT_2ug_DIA_p.mzXML	0.00376239	1201520	5423.58	12353	0.917381
792							VYGLDINPR	2	6604_y3_1;6601_y4_1;6602_y5_1;6605_y6_1;6600_y7_1;6603_y8_1	531022.0;896262.0;3421680.0;445299.0;2934660.0;778148.0	VYGLDINPR	181216_5915_1113-Rep1_Mock-4h_iRT_2ug_DIA_p.mzXML	3.03953e-05	9007060	4114.68	12354	6604_y3_1;6601_y4_1;6602_y5_1;6605_y6_1;6600_y7_1;6603_y8_1	1907840.0;1169180.0;7609480.0;797769.0;4301590.0;802740.0	VYGLDINPR	181216_5915_1113-Rep1_Pst-4h_iRT_2ug_DIA_p.mzXML	3.03953e-05	16588600	4083.82	12354	0.881064
793	206	Solyc01g103100.3.1	NAD(P)-binding Rossmann-fold superfamily protein (AHRD V3.3 *** AT1G10310.1) Soluble Protein	18.7471	19.4097	0.662638	LNAFQTELASSTNPPSENK	2	6615_y5_1;6612_y6_1;6614_y10_1;6613_y11_1;6616_y12_1;6617_y14_1	434188.0;1333180.0;426920.0;424554.0;269827.0;195707.0	LNAFQTELASSTNPPSENK	181216_5915_1113-Rep1_Mock-4h_iRT_2ug_DIA_p.mzXML	3.03953e-05	3084370	4212.83	12356	6615_y5_1;6612_y6_1;6614_y10_1;6613_y11_1;6616_y12_1;6617_y14_1	457391.0;1942250.0;677216.0;629289.0;388295.0;311218.0	LNAFQTELASSTNPPSENK	181216_5915_1113-Rep1_Pst-4h_iRT_2ug_DIA_p.mzXML	3.03953e-05	4405660	4172.78	12356	0.514382
794							SVDVSLNSSVEEFAR	2	6623_y3_1;6622_y5_1;6620_y8_1;6619_y9_1;6621_y10_1;6618_y11_1	55745.9;77309.6;353800.0;560855.0;360678.0;460878.0	SVDVSLNSSVEEFAR	181216_5915_1113-Rep1_Mock-4h_iRT_2ug_DIA_p.mzXML	3.03953e-05	1869270	5080.2	12357	6623_y3_1;6622_y5_1;6620_y8_1;6619_y9_1;6621_y10_1;6618_y11_1	165681.0;185368.0;631281.0;1094850.0;900575.0;1076900.0	SVDVSLNSSVEEFAR	181216_5915_1113-Rep1_Pst-4h_iRT_2ug_DIA_p.mzXML	3.03953e-05	4054660	5051.41	12357	1.11711
795							WAIEGLTASVAK	2	6628_y4_1;6627_y6_1;6624_y8_1;6625_y9_1;6626_y10_1;6629_y11_1	601384.0;1083900.0;1062910.0;854626.0;801645.0;918631.0	WAIEGLTASVAK	181216_5915_1113-Rep1_Mock-4h_iRT_2ug_DIA_p.mzXML	3.03953e-05	5323100	5331.96	12358	6628_y4_1;6627_y6_1;6624_y8_1;6625_y9_1;6626_y10_1;6629_y11_1	418183.0;552038.0;1623180.0;1350030.0;1154140.0;1554110.0	WAIEGLTASVAK	181216_5915_1113-Rep1_Pst-4h_iRT_2ug_DIA_p.mzXML	0.000475942	6651690	5293.66	12358	0.321454
796	207	Solyc01g103380.3.1	Ras-related protein, expressed (AHRD V3.3 *** D8L9F8_WHEAT) Soluble Protein	16.5859	16.7571	0.171157	AVATEDAQSFAEK	2	6634_y6_2;6633_y5_1;6631_y7_1;6630_y8_1;6632_y9_1;6635_y10_1	228299.0;41678.4;83752.5;82858.0;94491.8;111822.0	AVATEDAQSFAEK	181216_5915_1113-Rep1_Mock-4h_iRT_2ug_DIA_p.mzXML	0.000770657	642902	2598.01	12359	6634_y6_2;6633_y5_1;6631_y7_1;6630_y8_1;6632_y9_1;6635_y10_1	254058.0;47482.0;64712.8;125165.0;121131.0;122304.0	AVATEDAQSFAEK	181216_5915_1113-Rep1_Pst-4h_iRT_2ug_DIA_p.mzXML	0.000211699	734853	2577.88	12359	0.192857
797	208	Solyc01g103450.3.1	Heat shock protein 70 (AHRD V3.3 *** Q39641_CUCSA) Soluble Protein	20.6725	20.8575	0.184949	EGIPTFGPSSEAAALEGSK	2	6641_y6_1;6639_y8_1;6637_y12_1;6636_y13_1;6638_y14_1;6640_y16_1	433942.0;504053.0;907204.0;1348220.0;438022.0;260039.0	EGIPTFGPSSEAAALEGSK	181216_5915_1113-Rep1_Mock-4h_iRT_2ug_DIA_p.mzXML	3.03953e-05	3891480	5112.04	12360	6641_y6_1;6639_y8_1;6637_y12_1;6636_y13_1;6638_y14_1;6640_y16_1	462013.0;542421.0;1271760.0;1853030.0;634820.0;406340.0	EGIPTFGPSSEAAALEGSK	181216_5915_1113-Rep1_Pst-4h_iRT_2ug_DIA_p.mzXML	3.03953e-05	5170390	5086.27	12360	0.409954
798							GKFEELC(Carbamidomethyl)SDLLDR	2	6647_y4_1;6642_y7_1;6643_y8_1;6645_y9_1;6646_y10_1;6644_y11_1	8898500.0;20346200.0;17389200.0;14358400.0;14878900.0;16491900.0	GKFEELCSDLLDR	181216_5915_1113-Rep1_Mock-4h_iRT_2ug_DIA_p.mzXML	3.03953e-05	92363000	4740.37	12361	6647_y4_1;6642_y7_1;6643_y8_1;6645_y9_1;6646_y10_1;6644_y11_1	17004900.0;43146600.0;35519900.0;30829500.0;31644400.0;35639600.0	GKFEELCSDLLDR	181216_5915_1113-Rep1_Pst-4h_iRT_2ug_DIA_p.mzXML	3.03953e-05	193785000	4684.59	12361	1.06907
799							GPDGNDVIDADFTDSK	2	6652_y4_1;6650_y5_1;6651_y7_1;6649_y8_1;6648_y9_1;6653_y10_1	2109060.0;2964260.0;2960150.0;5466650.0;6820900.0;2642410.0	GPDGNDVIDADFTDSK	181216_5915_1113-Rep1_Mock-4h_iRT_2ug_DIA_p.mzXML	3.03953e-05	22963400	4035.41	12362	6652_y4_1;6650_y5_1;6651_y7_1;6649_y8_1;6648_y9_1;6653_y10_1	2087500.0;3220900.0;3235300.0;5700260.0;7453170.0;2745140.0	GPDGNDVIDADFTDSK	181216_5915_1113-Rep1_Pst-4h_iRT_2ug_DIA_p.mzXML	3.03953e-05	24442300	4025.5	12362	0.0900438
800							IPAVQELVK	2	6659_y3_1;6657_y8_2;6658_y5_1;6655_y6_1;6654_y7_1;6656_y8_1	4308070.0;140683000.0;12422800.0;23984100.0;50201400.0;36087200.0	IPAVQELVK	181216_5915_1113-Rep1_Mock-4h_iRT_2ug_DIA_p.mzXML	5.88861e-05	267686000	4181.85	12363	6659_y3_1;6657_y8_2;6658_y5_1;6655_y6_1;6654_y7_1;6656_y8_1	5997390.0;163457000.0;15240900.0;19321900.0;56372400.0;41032100.0	IPAVQELVK	181216_5915_1113-Rep1_Pst-4h_iRT_2ug_DIA_p.mzXML	0.000161682	301422000	4136.85	12363	0.171243
801							IVDWLAASFK	2	NA	NA	NA	NA	NA	NA	NA	NA	6662_y3_1;6663_y4_1;6661_y5_1;6664_y6_1;6665_y7_1;6660_y8_1	2923590.0;501377.0;1047240.0;1105110.0;1766570.0;4018330.0	IVDWLAASFK	181216_5915_1113-Rep1_Pst-4h_iRT_2ug_DIA_p.mzXML	0.000635955	11362200	6233.03	12364	NA
802							KQDITITGASTLPGDEVER	2	6670_y4_1;6667_y7_1;6671_y10_1;6668_y12_1;6666_y13_1;6669_y15_1	1546950.0;6598800.0;2073410.0;2509040.0;4308440.0;1961100.0	KQDITITGASTLPGDEVER	181216_5915_1113-Rep1_Mock-4h_iRT_2ug_DIA_p.mzXML	3.03953e-05	18997700	3719.19	12365	6670_y4_1;6667_y7_1;6671_y10_1;6668_y12_1;6666_y13_1;6669_y15_1	1511120.0;5780370.0;2322960.0;2495970.0;4349050.0;1976420.0	KQDITITGASTLPGDEVER	181216_5915_1113-Rep1_Pst-4h_iRT_2ug_DIA_p.mzXML	3.03953e-05	18435900	3721.91	12365	-0.0433069
803							KQDITITGASTLPGDEVER	3	6673_y7_2;6674_y4_1;6677_y5_1;6672_y7_1;6675_y8_1;6676_y9_1	23131600.0;13535700.0;4452690.0;114202000.0;28488800.0;4116200.0	KQDITITGASTLPGDEVER	181216_5915_1113-Rep1_Mock-4h_iRT_2ug_DIA_p.mzXML	3.03953e-05	187927000	3719.41	12366	6673_y7_2;6674_y4_1;6677_y5_1;6672_y7_1;6675_y8_1;6676_y9_1	28390300.0;15909400.0;5060600.0;134404000.0;48151200.0;5208950.0	KQDITITGASTLPGDEVER	181216_5915_1113-Rep1_Pst-4h_iRT_2ug_DIA_p.mzXML	3.03953e-05	237125000	3721.67	12366	0.335475
804							LEEAEQVAPSVK	2	6678_y4_1;6679_y5_1;6680_y6_1;6683_y8_1;6681_y9_1;6682_y10_1	306764.0;182620.0;206186.0;130637.0;94111.6;175124.0	LEEAEQVAPSVK	181216_5915_1113-Rep1_Mock-4h_iRT_2ug_DIA_p.mzXML	3.03953e-05	1095440	2622.36	12367	6678_y4_1;6679_y5_1;6680_y6_1;6683_y8_1;6681_y9_1;6682_y10_1	307355.0;187492.0;188188.0;161367.0;98713.2;156775.0	LEEAEQVAPSVK	181216_5915_1113-Rep1_Pst-4h_iRT_2ug_DIA_p.mzXML	3.03953e-05	1099890	2600.26	12367	0.00584878
805							MNEVDEESK	2	6689_y3_1;6687_y4_1;6684_y5_1;6686_y6_1;6688_y7_1;6685_y8_1	225655.0;309672.0;994264.0;842698.0;668121.0;649225.0	MNEVDEESK	181216_5915_1113-Rep1_Mock-4h_iRT_2ug_DIA_p.mzXML	3.03953e-05	3689630	1282.01	12368	6689_y3_1;6687_y4_1;6684_y5_1;6686_y6_1;6688_y7_1;6685_y8_1	117512.0;176104.0;579303.0;500479.0;388197.0;343829.0	MNEVDEESK	181216_5915_1113-Rep1_Pst-4h_iRT_2ug_DIA_p.mzXML	3.03953e-05	2105420	1277.25	12368	-0.809368
806							NQADSVVYQTEK	2	6692_y3_1;6694_y4_1;6690_y6_1;6695_y8_1;6693_y9_1;6691_y10_1	3022100.0;2076240.0;5871200.0;3506610.0;5494650.0;8715790.0	NQADSVVYQTEK	181216_5915_1113-Rep1_Mock-4h_iRT_2ug_DIA_p.mzXML	3.03953e-05	28686600	2236.94	12369	6692_y3_1;6694_y4_1;6690_y6_1;6695_y8_1;6693_y9_1;6691_y10_1	2372300.0;1689810.0;4920890.0;2937880.0;4585730.0;7076100.0	NQADSVVYQTEK	181216_5915_1113-Rep1_Pst-4h_iRT_2ug_DIA_p.mzXML	3.03953e-05	23582700	2215.62	12369	-0.282648
807							QAVVNPENTFFSVK	2	6699_y4_1;6701_y5_1;6700_y7_1;6696_y9_1;6697_y10_1;6698_y11_1	1823700.0;761064.0;1797010.0;11175600.0;5663760.0;3826110.0	QAVVNPENTFFSVK	181216_5915_1113-Rep1_Mock-4h_iRT_2ug_DIA_p.mzXML	3.03953e-05	25047200	5232.42	12370	6699_y4_1;6701_y5_1;6700_y7_1;6696_y9_1;6697_y10_1;6698_y11_1	1894810.0;982191.0;2602940.0;13951300.0;6880830.0;4983330.0	QAVVNPENTFFSVK	181216_5915_1113-Rep1_Pst-4h_iRT_2ug_DIA_p.mzXML	3.03953e-05	31295400	5192.55	12370	0.321301
808							QDITITGASTLPGDEVER	2	6706_y4_1;6702_y7_1;6705_y10_1;6704_y12_1;6703_y13_1;6707_y15_1	660218.0;3869050.0;1679730.0;2203470.0;3173260.0;246404.0	QDITITGASTLPGDEVER	181216_5915_1113-Rep1_Mock-4h_iRT_2ug_DIA_p.mzXML	3.03953e-05	11832100	4423.47	12371	6706_y4_1;6702_y7_1;6705_y10_1;6704_y12_1;6703_y13_1;6707_y15_1	1195500.0;7061890.0;2830580.0;3801060.0;5531210.0;431806.0	QDITITGASTLPGDEVER	181216_5915_1113-Rep1_Pst-4h_iRT_2ug_DIA_p.mzXML	3.03953e-05	20852000	4372.57	12371	0.81748
809							RQAVVNPENTFFSVK	3	6715_y4_1;6717_y5_1;6718_y6_1;6714_y7_1;6719_y8_1;6716_y9_1	2813850.0;1686830.0;1693500.0;5538750.0;1904980.0;2168600.0	RQAVVNPENTFFSVK	181216_5915_1113-Rep1_Mock-4h_iRT_2ug_DIA_p.mzXML	3.03953e-05	15806500	4422.71	12373	6715_y4_1;6717_y5_1;6718_y6_1;6714_y7_1;6719_y8_1;6716_y9_1	5838640.0;1264260.0;1901720.0;5012830.0;1879740.0;2077580.0	RQAVVNPENTFFSVK	181216_5915_1113-Rep1_Pst-4h_iRT_2ug_DIA_p.mzXML	8.64658e-05	17974800	4357.53	12373	0.185458
810							SIGLETLGGVMTK	2	NA	NA	NA	NA	NA	NA	NA	NA	6723_y3_1;6720_y6_1;6725_y7_1;6722_y8_1;6724_y9_1;6721_y11_1	2457280.0;2447800.0;903742.0;4846400.0;3252650.0;6199430.0	SIGLETLGGVMTK	181216_5915_1113-Rep1_Pst-4h_iRT_2ug_DIA_p.mzXML	3.03953e-05	20107300	5317.01	12374	NA
811							STAADGQTSVEINVLQGER	2	NA	NA	NA	NA	NA	NA	NA	NA	6731_y3_1;6730_y7_1;6729_y8_1;6728_y9_1;6727_y11_1;6726_y12_1	93885.0;194527.0;47856.1;290504.0;118289.0;115839.0	STAADGQTSVEINVLQGER	181216_5915_1113-Rep1_Pst-4h_iRT_2ug_DIA_p.mzXML	3.03953e-05	860900	4289.24	12375	NA
812							VVGIDLGTTNSAVAAM(Oxidation)EGGKPTIVTNAEGQR	3	6733_y3_1;6734_y7_1;6735_y8_1;6732_y11_1;6736_y14_1;6737_y16_1	799271.0;630697.0;595046.0;2069170.0;314052.0;55875.9	VVGIDLGTTNSAVAAMEGGKPTIVTNAEGQR	181216_5915_1113-Rep1_Mock-4h_iRT_2ug_DIA_p.mzXML	3.03953e-05	4464110	4633.6	12376	6733_y3_1;6734_y7_1;6735_y8_1;6732_y11_1;6736_y14_1;6737_y16_1	510220.0;394439.0;460596.0;1389440.0;172151.0;32204.6	VVGIDLGTTNSAVAAMEGGKPTIVTNAEGQR	181216_5915_1113-Rep1_Pst-4h_iRT_2ug_DIA_p.mzXML	3.03953e-05	2959050	4566.81	12376	-0.593239
813							VVGIDLGTTNSAVAAMEGGKPT	2	6771_y5_1;6770_y7_1;6772_y8_1;6769_y9_1;6773_y14_1;6768_y16_1	393418.0;699378.0;181314.0;697708.0;53192.9;598362.0	VVGIDLGTTNSAVAAMEGGKPT	181216_5915_1113-Rep1_Mock-4h_iRT_2ug_DIA_p.mzXML	0.00695676	2623370	5525.41	12382	6771_y5_1;6770_y7_1;6772_y8_1;6769_y9_1;6773_y14_1;6768_y16_1	603579.0;501174.0;513213.0;889601.0;269922.0;919024.0	VVGIDLGTTNSAVAAMEGGKPT	181216_5915_1113-Rep1_Pst-4h_iRT_2ug_DIA_p.mzXML	3.03953e-05	3696510	5528.41	12382	0.494743
814							VVGIDLGTTNSAVAAMEGGKPTIVTN	2	6757_y6_1;6758_y9_1;6761_y10_1;6760_y11_1;6759_y12_1;6756_y13_1	332052.0;150598.0;113065.0;306252.0;169947.0;528777.0	VVGIDLGTTNSAVAAMEGGKPTIVTN	181216_5915_1113-Rep1_Mock-4h_iRT_2ug_DIA_p.mzXML	3.03953e-05	1600690	6088.82	12380	6757_y6_1;6758_y9_1;6761_y10_1;6760_y11_1;6759_y12_1;6756_y13_1	752309.0;509736.0;337223.0;828409.0;560827.0;1133550.0	VVGIDLGTTNSAVAAMEGGKPTIVTN	181216_5915_1113-Rep1_Pst-4h_iRT_2ug_DIA_p.mzXML	3.03953e-05	4122060	6074.43	12380	1.36467
815							VVGIDLGTTNSAVAAMEGGKPTIVTN	3	NA	NA	NA	NA	NA	NA	NA	NA	6763_y6_1;6762_y9_1;6764_y10_1;6765_y11_1;6766_y12_1;6767_y13_1	169097.0;1191800.0;1031280.0;963215.0;372730.0;1437830.0	VVGIDLGTTNSAVAAMEGGKPTIVTN	181216_5915_1113-Rep1_Pst-4h_iRT_2ug_DIA_p.mzXML	0.000257886	5165940	6077.6	12381	NA
816							VVGIDLGTTNSAVAAMEGGKPTIVTNAEGQR	2	6739_y3_1;6741_y7_1;6742_y8_1;6738_y11_1;6740_y14_1;6743_y16_1	128491.0;131348.0;95708.5;320410.0;84288.5;48160.9	VVGIDLGTTNSAVAAMEGGKPTIVTNAEGQR	181216_5915_1113-Rep1_Mock-4h_iRT_2ug_DIA_p.mzXML	3.03953e-05	808407	5572.67	12377	6739_y3_1;6741_y7_1;6742_y8_1;6738_y11_1;6740_y14_1;6743_y16_1	136630.0;135752.0;123748.0;401198.0;105109.0;77558.4	VVGIDLGTTNSAVAAMEGGKPTIVTNAEGQR	181216_5915_1113-Rep1_Pst-4h_iRT_2ug_DIA_p.mzXML	3.03953e-05	979995	5566.56	12377	0.277693
817							VVGIDLGTTNSAVAAMEGGKPTIVTNAEGQR	3	6747_y7_1;6746_y8_1;6744_y11_1;6745_y14_1;6749_y15_1;6748_y18_1	2262470.0;1978900.0;9374230.0;2000580.0;1195980.0;1173070.0	VVGIDLGTTNSAVAAMEGGKPTIVTNAEGQR	181216_5915_1113-Rep1_Mock-4h_iRT_2ug_DIA_p.mzXML	3.03953e-05	17985200	5572.9	12378	6747_y7_1;6746_y8_1;6744_y11_1;6745_y14_1;6749_y15_1;6748_y18_1	3122090.0;2647070.0;12115100.0;2518250.0;1513670.0;1499890.0	VVGIDLGTTNSAVAAMEGGKPTIVTNAEGQR	181216_5915_1113-Rep1_Pst-4h_iRT_2ug_DIA_p.mzXML	3.03953e-05	23416100	5565.64	12378	0.380691
818							VVGIDLGTTNSAVAAMEGGKPTIVTNAEGQR	4	6753_y3_1;6755_y4_1;6752_y6_1;6751_y7_1;6754_y8_1;6750_y11_1	2317490.0;735443.0;961120.0;1410590.0;751957.0;2768870.0	VVGIDLGTTNSAVAAMEGGKPTIVTNAEGQR	181216_5915_1113-Rep1_Mock-4h_iRT_2ug_DIA_p.mzXML	3.03953e-05	8945470	5577.58	12379	6753_y3_1;6755_y4_1;6752_y6_1;6751_y7_1;6754_y8_1;6750_y11_1	1350760.0;769368.0;1059400.0;1534370.0;941653.0;3023910.0	VVGIDLGTTNSAVAAMEGGKPTIVTNAEGQR	181216_5915_1113-Rep1_Pst-4h_iRT_2ug_DIA_p.mzXML	3.03953e-05	8679460	5565.64	12379	-0.043552
819	209	Solyc01g103480.3.1	Coatomer subunit delta (AHRD V3.3 *** W9SBM6_9ROSA) Soluble Protein	19.9812	20.7296	0.748444	AEGEVIVEDVRPSVGQAK	3	6784_y9_2;6785_y7_1;6782_y9_1;6783_y10_1;6781_y11_1;6780_y12_1	555535.0;432603.0;356073.0;234902.0;356134.0;425960.0	AEGEVIVEDVRPSVGQAK	181216_5915_1113-Rep1_Mock-4h_iRT_2ug_DIA_p.mzXML	0.00123647	2361210	3515.59	12384	6784_y9_2;6785_y7_1;6782_y9_1;6783_y10_1;6781_y11_1;6780_y12_1	636321.0;332742.0;386226.0;259399.0;449436.0;489432.0	AEGEVIVEDVRPSVGQAK	181216_5915_1113-Rep1_Pst-4h_iRT_2ug_DIA_p.mzXML	3.03953e-05	2553560	3526.44	12384	0.112984
820							EAPNVQQIDGEWR	2	6789_y2_1;6787_y4_1;6790_y5_1;6788_y7_1;6786_y8_1;6791_y9_1	1056260.0;1380080.0;1045360.0;1926430.0;1677560.0;771275.0	EAPNVQQIDGEWR	181216_5915_1113-Rep1_Mock-4h_iRT_2ug_DIA_p.mzXML	3.03953e-05	7856950	4067.98	12385	6789_y2_1;6787_y4_1;6790_y5_1;6788_y7_1;6786_y8_1;6791_y9_1	1818490.0;2506140.0;1789140.0;3013010.0;3189770.0;1402470.0	EAPNVQQIDGEWR	181216_5915_1113-Rep1_Pst-4h_iRT_2ug_DIA_p.mzXML	3.03953e-05	13719000	4044.29	12385	0.804134
821							ELFANENILGLK	2	6793_y4_1;6796_y6_1;6797_y7_1;6792_y8_1;6794_y9_1;6795_y10_1	1107230.0;3556110.0;1024690.0;2473610.0;2204050.0;1405630.0	ELFANENILGLK	181216_5915_1113-Rep1_Mock-4h_iRT_2ug_DIA_p.mzXML	3.03953e-05	11771300	6078.02	12386	6793_y4_1;6796_y6_1;6797_y7_1;6792_y8_1;6794_y9_1;6795_y10_1	2023830.0;2816610.0;1689750.0;4312880.0;3607630.0;2306800.0	ELFANENILGLK	181216_5915_1113-Rep1_Pst-4h_iRT_2ug_DIA_p.mzXML	3.03953e-05	16757500	6050.73	12386	0.509533
822							PAAAPLTDPVTLTVEEK	2	6803_y5_1;6801_y7_1;6798_y9_1;6802_y10_1;6800_y11_1;6799_y13_1	559051.0;271697.0;1887590.0;454985.0;723569.0;2086730.0	PAAAPLTDPVTLTVEEK	181216_5915_1113-Rep1_Mock-4h_iRT_2ug_DIA_p.mzXML	3.03953e-05	5983620	5107.34	12387	6803_y5_1;6801_y7_1;6798_y9_1;6802_y10_1;6800_y11_1;6799_y13_1	1014180.0;1066340.0;4109810.0;1101410.0;1665950.0;4845330.0	PAAAPLTDPVTLTVEEK	181216_5915_1113-Rep1_Pst-4h_iRT_2ug_DIA_p.mzXML	3.03953e-05	13803000	5079.07	12387	1.20589
823							SFPTGQGGDGVSLLR	2	6807_y13_2;6806_y6_1;6804_y9_1;6805_y11_1;6809_y12_1;6808_y13_1	2980200.0;858267.0;1139400.0;1311350.0;451383.0;1003270.0	SFPTGQGGDGVSLLR	181216_5915_1113-Rep1_Mock-4h_iRT_2ug_DIA_p.mzXML	3.03953e-05	7743870	4649.85	12388	6807_y13_2;6806_y6_1;6804_y9_1;6805_y11_1;6809_y12_1;6808_y13_1	7016820.0;1348830.0;2628990.0;1442910.0;676449.0;737083.0	SFPTGQGGDGVSLLR	181216_5915_1113-Rep1_Pst-4h_iRT_2ug_DIA_p.mzXML	0.000161682	13851100	4548.34	12388	0.838874
824	210	Solyc01g103510.3.1	60S ribosomal protein L3 (AHRD V3.3 *** W9S5Y9_9ROSA) Soluble Protein	18.4162	18.745	0.328832	AGQESHSAITEFDR	3	6810_y3_1;6812_y4_1;6811_y5_1;6814_y6_1;6815_y7_1;6813_y8_1	311963.0;857823.0;348610.0;91672.2;117585.0;187479.0	AGQESHSAITEFDR	181216_5915_1113-Rep1_Mock-4h_iRT_2ug_DIA_p.mzXML	0.000138629	1915130	2526.94	12389	6810_y3_1;6812_y4_1;6811_y5_1;6814_y6_1;6815_y7_1;6813_y8_1	336511.0;717975.0;422086.0;101095.0;237590.0;185237.0	AGQESHSAITEFDR	181216_5915_1113-Rep1_Pst-4h_iRT_2ug_DIA_p.mzXML	3.03953e-05	2000490	2508.88	12389	0.0629111
825							EITPIGGFPHYGVVK	3	NA	NA	NA	NA	NA	NA	NA	NA	6827_y4_1;6824_y5_1;6826_y6_1;6822_y7_1;6823_y10_1;6825_y11_1	1296060.0;26491700.0;1180420.0;6783330.0;7362650.0;1743520.0	EITPIGGFPHYGVVK	181216_5915_1113-Rep1_Pst-4h_iRT_2ug_DIA_p.mzXML	0.000519914	44857700	4964.01	12391	NA
826							VDYAYGFFEK	2	6829_y3_1;6832_y4_1;6828_y6_1;6830_y7_1;6831_y8_1;6833_y9_1	718582.0;265879.0;1256360.0;743271.0;605605.0;302315.0	VDYAYGFFEK	181216_5915_1113-Rep1_Mock-4h_iRT_2ug_DIA_p.mzXML	3.03953e-05	3892010	5219.07	12392	6829_y3_1;6832_y4_1;6828_y6_1;6830_y7_1;6831_y8_1;6833_y9_1	936250.0;227357.0;1956260.0;1109330.0;879316.0;530950.0	VDYAYGFFEK	181216_5915_1113-Rep1_Pst-4h_iRT_2ug_DIA_p.mzXML	5.88861e-05	5639470	5179.16	12392	0.535044
827	211	Solyc01g103540.3.1	evolutionarily conserved C-terminal region 2 (AHRD V3.3 *-* AT3G13460.4) Soluble Protein	18.7476	19.3202	0.572541	NGVFEATNELPR	2	6838_y3_1;6839_y5_1;6837_y6_1;6835_y7_1;6836_y8_1;6834_y9_1	287805.0;162642.0;303206.0;1512300.0;372959.0;1482220.0	NGVFEATNELPR	181216_5915_1113-Rep1_Mock-4h_iRT_2ug_DIA_p.mzXML	3.03953e-05	4121130	4156.01	12393	6838_y3_1;6839_y5_1;6837_y6_1;6835_y7_1;6836_y8_1;6834_y9_1	1275970.0;182441.0;540032.0;1760600.0;606051.0;2017290.0	NGVFEATNELPR	181216_5915_1113-Rep1_Pst-4h_iRT_2ug_DIA_p.mzXML	0.000475942	6382380	4117.97	12393	0.631055
828	212	Solyc01g103720.3.1	Ribosome biogenesis protein BOP1 homolog (AHRD V3.3 *** M1CBT7_SOLTU) Soluble Protein	20.1374	20.7488	0.611464	ELAEM(Oxidation)SQWTPERPLR	3	6842_y6_2;6841_y8_2;6845_y4_1;6840_y11_2;6844_y12_2;6843_y13_2	1064190.0;304283.0;97256.7;273258.0;189538.0;295902.0	ELAEMSQWTPERPLR	181216_5915_1113-Rep1_Mock-4h_iRT_2ug_DIA_p.mzXML	3.03953e-05	2224430	3654.29	12394	6842_y6_2;6841_y8_2;6845_y4_1;6840_y11_2;6844_y12_2;6843_y13_2	1291130.0;375733.0;145563.0;326177.0;252039.0;353075.0	ELAEMSQWTPERPLR	181216_5915_1113-Rep1_Pst-4h_iRT_2ug_DIA_p.mzXML	0.000565554	2743720	3619.39	12394	0.302698
829							ELAEMSQWTPERPLR	3	6849_y3_1;6851_y8_2;6850_y4_1;6847_y11_2;6848_y12_2;6846_y13_2	910125.0;506083.0;1194160.0;2160860.0;1271120.0;2237360.0	ELAEMSQWTPERPLR	181216_5915_1113-Rep1_Mock-4h_iRT_2ug_DIA_p.mzXML	3.03953e-05	8279710	4534.57	12395	6849_y3_1;6851_y8_2;6850_y4_1;6847_y11_2;6848_y12_2;6846_y13_2	949799.0;1269350.0;1480580.0;3904890.0;2343770.0;4191600.0	ELAEMSQWTPERPLR	181216_5915_1113-Rep1_Pst-4h_iRT_2ug_DIA_p.mzXML	3.03953e-05	14140000	4461.29	12395	0.77213
830							GALDITHEMLER	2	6857_y7_2;6855_y4_1;6853_y6_1;6852_y7_1;6856_y8_1;6854_y9_1	4981460.0;523999.0;1950000.0;2766010.0;939012.0;1086390.0	GALDITHEMLER	181216_5915_1113-Rep1_Mock-4h_iRT_2ug_DIA_p.mzXML	3.03953e-05	12246900	4597.29	12396	6857_y7_2;6855_y4_1;6853_y6_1;6852_y7_1;6856_y8_1;6854_y9_1	4297750.0;953366.0;2874430.0;4351090.0;1687960.0;1438540.0	GALDITHEMLER	181216_5915_1113-Rep1_Pst-4h_iRT_2ug_DIA_p.mzXML	0.000138629	15603100	4532.25	12396	0.349416
831							GALDITHEMLER	3	6860_y6_2;6862_y4_1;6863_y9_2;6858_y5_1;6859_y6_1;6861_y7_1	1661090.0;1120740.0;1353550.0;2610760.0;1455320.0;1310640.0	GALDITHEMLER	181216_5915_1113-Rep1_Mock-4h_iRT_2ug_DIA_p.mzXML	3.03953e-05	9512090	4595.15	12397	6860_y6_2;6862_y4_1;6863_y9_2;6858_y5_1;6859_y6_1;6861_y7_1	2611720.0;2084250.0;2237140.0;4057020.0;2186030.0;2091010.0	GALDITHEMLER	181216_5915_1113-Rep1_Pst-4h_iRT_2ug_DIA_p.mzXML	3.03953e-05	15267200	4532.73	12397	0.682601
832	213	Solyc01g103800.3.1	40S ribosomal protein S12 (AHRD V3.3 *** K4B1V5_SOLLC) Soluble Protein	19.9499	19.6001	-0.349856	GLC(Carbamidomethyl)ADHNVSLITVPNAK	3	6876_y4_1;6879_y5_1;6877_y6_1;6878_y7_1;6880_y8_1;6881_y9_1	6326650.0;1062250.0;2501620.0;1164910.0;268598.0;138595.0	GLCADHNVSLITVPNAK	181216_5915_1113-Rep1_Mock-4h_iRT_2ug_DIA_p.mzXML	3.03953e-05	11462600	4045.33	12400	6876_y4_1;6879_y5_1;6877_y6_1;6878_y7_1;6880_y8_1;6881_y9_1	5804060.0;580282.0;1988590.0;902265.0;125928.0;123217.0	GLCADHNVSLITVPNAK	181216_5915_1113-Rep1_Pst-4h_iRT_2ug_DIA_p.mzXML	3.03953e-05	9524350	4017.64	12400	-0.267242
833	214	Solyc01g103940.3.1	Kinase family protein (AHRD V3.3 *** B9N888_POPTR) Soluble Protein	17.7596	18.9649	1.2053	ELTEAAQAAYYR	2	6884_y5_1;6885_y6_1;6883_y7_1;6882_y8_1;6887_y9_1;6886_y10_1	662260.0;281996.0;1635940.0;584402.0;288073.0;248755.0	ELTEAAQAAYYR	181216_5915_1113-Rep1_Mock-4h_iRT_2ug_DIA_p.mzXML	0.000949953	3701430	3275.36	12401	6884_y5_1;6885_y6_1;6883_y7_1;6882_y8_1;6887_y9_1;6886_y10_1	909641.0;553823.0;2162630.0;814301.0;409504.0;439388.0	ELTEAAQAAYYR	181216_5915_1113-Rep1_Pst-4h_iRT_2ug_DIA_p.mzXML	0.00115266	5289290	3259.68	12401	0.514991
834							SVSGFGWGGEEEEEEK	2	6892_y6_1;6890_y8_1;6888_y9_1;6891_y10_1;6889_y11_1;6893_y14_1	15570.9;79096.3;307866.0;25764.8;174543.0;67548.4	SVSGFGWGGEEEEEEK	181216_5915_1113-Rep1_Mock-4h_iRT_2ug_DIA_p.mzXML	3.03953e-05	670389	4052.25	12402	6892_y6_1;6890_y8_1;6888_y9_1;6891_y10_1;6889_y11_1;6893_y14_1	80559.1;215951.0;855514.0;156736.0;504360.0;182873.0	SVSGFGWGGEEEEEEK	181216_5915_1113-Rep1_Pst-4h_iRT_2ug_DIA_p.mzXML	3.03953e-05	1995990	4028.98	12402	1.57403
835	215	Solyc01g104015.1.1	Embryo-specific 3 (AHRD V3.3 *** Q2HUA9_MEDTR) Membrane Protein 1 Region 1-23	NA	NA	NA	IFETC(Carbamidomethyl)STDTFQIR	2	NA	NA	NA	NA	NA	NA	NA	NA	6909_y5_1;6911_y7_1;6907_y8_1;6908_y9_1;6906_y10_1;6910_y11_1	1113090.0;706356.0;0.0;1030300.0;1619770.0;933252.0	IFETCSTDTFQIR	181216_5915_1113-Rep1_Pst-4h_iRT_2ug_DIA_p.mzXML	0.00152531	5402770	4647.58	12405	NA
836	216	Solyc01g104170.3.1	Ankyrin repeat domain containing protein 2 (AHRD V3.3 *** A0A0A7EAV4_NICBE) Soluble Protein	17.4593	17.5663	0.107001	AALAAGADKDEEDSEGR	3	6913_y4_1;6915_y6_1;6914_y7_1;6912_y8_1;6916_y9_1;6917_y10_1	726184.0;367520.0;549752.0;1097560.0;230292.0;202399.0	AALAAGADKDEEDSEGR	181216_5915_1113-Rep1_Mock-4h_iRT_2ug_DIA_p.mzXML	3.03953e-05	3173710	1511.31	12406	6913_y4_1;6915_y6_1;6914_y7_1;6912_y8_1;6916_y9_1;6917_y10_1	424326.0;197359.0;302018.0;570917.0;128008.0;100622.0	AALAAGADKDEEDSEGR	181216_5915_1113-Rep1_Pst-4h_iRT_2ug_DIA_p.mzXML	3.03953e-05	1723250	1489.16	12406	-0.881038
837							DPAFNQMAEQLQK	2	6921_y3_1;6922_y4_1;6923_y5_1;6919_y7_1;6918_y9_1;6920_y10_1	465916.0;527389.0;241159.0;637221.0;1144120.0;809818.0	DPAFNQMAEQLQK	181216_5915_1113-Rep1_Mock-4h_iRT_2ug_DIA_p.mzXML	3.03953e-05	3825620	4565.75	12407	6921_y3_1;6922_y4_1;6923_y5_1;6919_y7_1;6918_y9_1;6920_y10_1	449461.0;362006.0;304511.0;728086.0;1426010.0;798169.0	DPAFNQMAEQLQK	181216_5915_1113-Rep1_Pst-4h_iRT_2ug_DIA_p.mzXML	3.03953e-05	4068240	4511.36	12407	0.0887112
838							LGNALM(Oxidation)QDPSM(Oxidation)SGMLESLSNPAQK	2	6924_y4_1;6929_y5_1;6926_y6_1;6927_y8_1;6928_y9_1;6925_y16_1	700260.0;103429.0;239178.0;88552.2;210635.0;106237.0	LGNALMQDPSMSGMLESLSNPAQK	181216_5915_1113-Rep1_Mock-4h_iRT_2ug_DIA_p.mzXML	0.00324699	1448290	5128.49	12408	6924_y4_1;6929_y5_1;6926_y6_1;6927_y8_1;6928_y9_1;6925_y16_1	663055.0;122939.0;352997.0;138523.0;317509.0;111569.0	LGNALMQDPSMSGMLESLSNPAQK	181216_5915_1113-Rep1_Pst-4h_iRT_2ug_DIA_p.mzXML	3.03953e-05	1706590	5110.59	12408	0.236766
839							LGNALM(Oxidation)QDPSMSGM(Oxidation)LESLSNPAQK	2	6930_y4_1;6934_y5_1;6932_y6_1;6933_y8_1;6935_y9_1;6931_y16_1	381573.0;105319.0;146864.0;72388.6;12617.4;193589.0	LGNALMQDPSMSGMLESLSNPAQK	181216_5915_1113-Rep1_Mock-4h_iRT_2ug_DIA_p.mzXML	3.03953e-05	912351	4958.78	12409	6930_y4_1;6934_y5_1;6932_y6_1;6933_y8_1;6935_y9_1;6931_y16_1	597830.0;246600.0;282544.0;124447.0;113445.0;356788.0	LGNALMQDPSMSGMLESLSNPAQK	181216_5915_1113-Rep1_Pst-4h_iRT_2ug_DIA_p.mzXML	3.03953e-05	1721650	4901.44	12409	0.916131
840							LGNALM(Oxidation)QDPSMSGMLESLSNPAQK	2	6936_y4_1;6941_y5_1;6938_y6_1;6939_y8_1;6940_y13_1;6937_y16_1	560964.0;77636.5;96040.8;82449.9;37931.0;357818.0	LGNALMQDPSMSGMLESLSNPAQK	181216_5915_1113-Rep1_Mock-4h_iRT_2ug_DIA_p.mzXML	3.03953e-05	1212840	6327.46	12410	6936_y4_1;6941_y5_1;6938_y6_1;6939_y8_1;6940_y13_1;6937_y16_1	459306.0;85747.0;151508.0;171261.0;105970.0;396089.0	LGNALMQDPSMSGMLESLSNPAQK	181216_5915_1113-Rep1_Pst-4h_iRT_2ug_DIA_p.mzXML	5.88861e-05	1369880	6293.81	12410	0.17566
841							SPESSTVEAPSGEGR	2	6943_y6_1;6944_y7_1;6942_y8_1;6946_y10_1;6947_y11_1;6945_y12_1	170113.0;126396.0;173452.0;59253.2;53900.9;69561.5	SPESSTVEAPSGEGR	181216_5915_1113-Rep1_Mock-4h_iRT_2ug_DIA_p.mzXML	3.03953e-05	652676	1793.25	12411	6943_y6_1;6944_y7_1;6942_y8_1;6946_y10_1;6947_y11_1;6945_y12_1	82954.8;62107.8;78062.7;24508.2;38960.7;29989.6	SPESSTVEAPSGEGR	181216_5915_1113-Rep1_Pst-4h_iRT_2ug_DIA_p.mzXML	3.03953e-05	316584	1770.69	12411	-1.04378
842	217	Solyc01g104590.3.1	ribosomal protein L3 Soluble Protein	20.2625	20.4985	0.23602	AHLMEIQVNGGSIAQK	2	6960_y8_1;6961_y9_1;6965_y10_1;6964_y11_1;6962_y13_1;6963_y14_1	575615.0;495044.0;301634.0;267966.0;466258.0;346554.0	AHLMEIQVNGGSIAQK	181216_5915_1113-Rep1_Mock-4h_iRT_2ug_DIA_p.mzXML	3.03953e-05	2453070	3691.94	12414	6960_y8_1;6961_y9_1;6965_y10_1;6964_y11_1;6962_y13_1;6963_y14_1	670943.0;557192.0;385268.0;360776.0;630829.0;489476.0	AHLMEIQVNGGSIAQK	181216_5915_1113-Rep1_Pst-4h_iRT_2ug_DIA_p.mzXML	3.03953e-05	3094480	3661.65	12414	0.335109
843							C(Carbamidomethyl)LNTVWAQHLSEDIK	2	6969_y5_1;6971_y6_1;6968_y7_1;6967_y9_1;6966_y10_1;6970_y11_1	488700.0;173706.0;956454.0;1859930.0;3430420.0;468696.0	CLNTVWAQHLSEDIK	181216_5915_1113-Rep1_Mock-4h_iRT_2ug_DIA_p.mzXML	3.03953e-05	7377900	4891.75	12415	6969_y5_1;6971_y6_1;6968_y7_1;6967_y9_1;6966_y10_1;6970_y11_1	630058.0;249634.0;1031230.0;1012950.0;3541570.0;359718.0	CLNTVWAQHLSEDIK	181216_5915_1113-Rep1_Pst-4h_iRT_2ug_DIA_p.mzXML	3.03953e-05	6825160	4818.09	12415	-0.112347
844							C(Carbamidomethyl)LNTVWAQHLSEDIK	3	6976_y3_1;6977_y10_2;6975_y6_1;6974_y7_1;6972_y9_1;6973_y10_1	2696800.0;1464350.0;1312600.0;2417080.0;1907400.0;1946660.0	CLNTVWAQHLSEDIK	181216_5915_1113-Rep1_Mock-4h_iRT_2ug_DIA_p.mzXML	3.03953e-05	11744900	4888.74	12416	6976_y3_1;6977_y10_2;6975_y6_1;6974_y7_1;6972_y9_1;6973_y10_1	11710000.0;1833220.0;1718970.0;3337140.0;2455150.0;2252980.0	CLNTVWAQHLSEDIK	181216_5915_1113-Rep1_Pst-4h_iRT_2ug_DIA_p.mzXML	0.000138629	23307400	4813.37	12416	0.988754
845							DITPIGGFPHYGVVK	2	6983_y4_1;6981_y5_1;6982_y9_1;6978_y10_1;6980_y11_1;6979_y12_1	559132.0;703757.0;1000960.0;5058100.0;450532.0;3281690.0	DITPIGGFPHYGVVK	181216_5915_1113-Rep1_Mock-4h_iRT_2ug_DIA_p.mzXML	3.03953e-05	11054200	5018.3	12417	6983_y4_1;6981_y5_1;6982_y9_1;6978_y10_1;6980_y11_1;6979_y12_1	750691.0;1896350.0;1283640.0;6712970.0;190702.0;4505930.0	DITPIGGFPHYGVVK	181216_5915_1113-Rep1_Pst-4h_iRT_2ug_DIA_p.mzXML	0.000519914	15340300	4960.84	12417	0.472732
846							DITPIGGFPHYGVVK	3	6987_y4_1;6986_y5_1;6989_y6_1;6985_y7_1;6984_y10_1;6988_y11_1	1109680.0;22306900.0;738034.0;6218410.0;6743560.0;1616930.0	DITPIGGFPHYGVVK	181216_5915_1113-Rep1_Mock-4h_iRT_2ug_DIA_p.mzXML	0.000635955	38733500	5034.08	12418	6987_y4_1;6986_y5_1;6989_y6_1;6985_y7_1;6984_y10_1;6988_y11_1	1296060.0;26491700.0;1180420.0;6783330.0;7362650.0;1743520.0	DITPIGGFPHYGVVK	181216_5915_1113-Rep1_Pst-4h_iRT_2ug_DIA_p.mzXML	3.03953e-05	44857700	4964.01	12418	0.211774
847							VDFAYGFFEK	2	6991_y3_1;6994_y4_1;6990_y6_1;6992_y7_1;6993_y8_1;6995_y9_1	5738790.0;2258320.0;12224100.0;7454630.0;5247590.0;3659590.0	VDFAYGFFEK	181216_5915_1113-Rep1_Mock-4h_iRT_2ug_DIA_p.mzXML	3.03953e-05	36583000	6078.72	12419	6991_y3_1;6994_y4_1;6990_y6_1;6992_y7_1;6993_y8_1;6995_y9_1	11643300.0;4921200.0;24450900.0;14975100.0;10505300.0;7340600.0	VDFAYGFFEK	181216_5915_1113-Rep1_Pst-4h_iRT_2ug_DIA_p.mzXML	3.03953e-05	73836400	6049.93	12419	1.01316
848							VGQESHTALTEFDR	2	NA	NA	NA	NA	NA	NA	NA	NA	7012_y5_1;7010_y7_1;7008_y8_1;7009_y9_1;7011_y10_1;7013_y11_1	481190.0;778452.0;1042560.0;0.0;727310.0;244553.0	VGQESHTALTEFDR	181216_5915_1113-Rep1_Pst-4h_iRT_2ug_DIA_p.mzXML	3.03953e-05	3274070	2867.69	12422	NA
849							VGQESHTALTEFDR	3	7018_y3_1;7019_y4_1;7015_y5_1;7017_y6_1;7016_y7_1;7014_y8_1	2628890.0;628977.0;3248110.0;2669440.0;3416480.0;3521590.0	VGQESHTALTEFDR	181216_5915_1113-Rep1_Mock-4h_iRT_2ug_DIA_p.mzXML	3.03953e-05	16113500	2896.2	12423	7018_y3_1;7019_y4_1;7015_y5_1;7017_y6_1;7016_y7_1;7014_y8_1	3050330.0;1301450.0;3624490.0;3010380.0;3891100.0;4009310.0	VGQESHTALTEFDR	181216_5915_1113-Rep1_Pst-4h_iRT_2ug_DIA_p.mzXML	3.03953e-05	18887000	2868.25	12423	0.229124
850							VGQESHTALTEFDRTEK	3	6999_y4_1;6997_y6_1;6996_y8_1;7001_y9_1;7000_y10_1;6998_y11_1	201448.0;263556.0;315036.0;122367.0;146402.0;118436.0	VGQESHTALTEFDRTEK	181216_5915_1113-Rep1_Mock-4h_iRT_2ug_DIA_p.mzXML	3.03953e-05	1167240	2571.22	12420	6999_y4_1;6997_y6_1;6996_y8_1;7001_y9_1;7000_y10_1;6998_y11_1	109103.0;234283.0;276536.0;102157.0;106444.0;99840.9	VGQESHTALTEFDRTEK	181216_5915_1113-Rep1_Pst-4h_iRT_2ug_DIA_p.mzXML	3.03953e-05	928364	2549.1	12420	-0.330339
851							VGQESHTALTEFDRTEK	4	7006_y4_1;7005_y5_1;7002_y6_1;7004_y7_1;7003_y8_1;7007_y11_1	844373.0;2518270.0;1852600.0;1315480.0;1423180.0;435439.0	VGQESHTALTEFDRTEK	181216_5915_1113-Rep1_Mock-4h_iRT_2ug_DIA_p.mzXML	3.03953e-05	8389340	2570.64	12421	7006_y4_1;7005_y5_1;7002_y6_1;7004_y7_1;7003_y8_1;7007_y11_1	1342850.0;5848580.0;1738800.0;1088420.0;1294850.0;377820.0	VGQESHTALTEFDRTEK	181216_5915_1113-Rep1_Pst-4h_iRT_2ug_DIA_p.mzXML	3.03953e-05	11691300	2550.42	12421	0.478806
[truncated: 6,440 more rows]

## Sheet: R2_4h
sort	Index	Protein Accession	Description	Protein Mock Log2 Quantity	Protein Pst Log2 Quantity	Protein Log2 Pst/Mock	Peptide Sequence	Charge	Mock Fragment Annotation	Mock Peak Area	Mock Sequence	Mock Filename	Mock mScore	Mock Intensity	Mock RT	Mock Transition GroupID	Pst Fragment Annotation	Pst Peak Area	Pst Sequence	Pst Filename	Pst mScore	Pst Intensity	Pst RT	Pst Transition GroupID	Peptide Log2 Pst/Mock
[truncated: 7,077 more rows]

## Sheet: R3_4h
sort	Index	Protein Accession	Description	Protein Mock Log2 Quantity	Protein Pst Log2 Quantity	Protein Log2 Pst/Mock	Peptide Sequence	Charge	Mock Fragment Annotation	Mock Peak Area	Mock Sequence	Mock Filename	Mock mScore	Mock Intensity	Mock RT	Mock Transition GroupID	Pst Fragment Annotation	Pst Peak Area	Pst Sequence	Pst Filename	Pst mScore	Pst Intensity	Pst RT	Pst Transition GroupID	Peptide Log2 Pst/Mock
[truncated: 7,249 more rows]

[truncated: 6 more sheets: R1_8h, R2_8h, R3_8h, R1_24h, R2_24h, R3_24h]
